# Supplementary material for: Crystal structure of ethyl 2-(5-amino-1-benzene­sulfonyl-3-oxo-2,3-di­hydro-1H-pyrazol-2-yl)acetate
Source: Acta Crystallogr E Crystallogr Commun. 2020 Mar 3;76(Pt 4):481–3. doi: 10.1107/S2056989020002674 (PMC7133039; doi:10.1107/S2056989020002674)
Supplement: Supplementary file 1 [file e-76-00481-sup1.cif]

##############################################################################
#                                                                            #
# This CIF contains the data in a paper accepted for publication in          #
# Acta Crystallographica Section E. It conforms to the requirements of       #
# Notes for Authors for Acta Crystallographica Section E, and has been       #
# peer reviewed under the auspices of the IUCr Commission on Journals.       #
#                                                                            #
# Full details of the Crystallographic Information File format               #
# are given in the paper "The Crystallographic Information File (CIF):       #
# a New Standard Archive File for Crystallography" by S. R. Hall, F. H.      #
# Allen and I. D. Brown [Acta Cryst. (1991), A47, 655-685].                  #
#                                                                            #
# The current version of the core CIF dictionary is obtainable from          #
# ftp://ftp.iucr.org/pub/cif_core.dic.                                       #
#                                                                            #
# Software is freely available for graphical display of the structure(s)     #
# in this CIF. For information consult the CIF software page                 #
# http://www.iucr.org/resources/cif/software.                                #
#                                                                            #
# This file may be used for bona fide research purposes within the           #
# scientific community so long as proper attribution is given to the journal # 
# article from which it was obtained.                                        #
#                                                                            #
##############################################################################
data_I
_audit_creation_method     'SHELXL-2017/1'
_chemical_name_systematic
;
Ethyl
2-(5-amino-1-benzenesulfonyl-3-oxo-2,3-dihydro-1<i>H</i>-pyrazol-2-yl)acetate
;
_chemical_name_common     ?
_chemical_formula_moiety     'C13 H15 N3 O5 S'
_chemical_formula_sum     'C13 H15 N3 O5 S'
_chemical_formula_iupac     'C13 H15 N3 O5 S'
_chemical_formula_weight     325.34
_chemical_melting_point     ?
_space_group_crystal_system     monoclinic
_space_group_name_H-M_alt     'P 21/c'
_space_group_name_Hall     '-P 2ybc'
loop_
    _space_group_symop_operation_xyz
    'x, y, z'
    '-x, y+1/2, -z+1/2'
    '-x, -y, -z'
    'x, -y-1/2, z-1/2'
_cell_length_a     9.2139(4)
_cell_length_b     8.8122(4)
_cell_length_c     18.3486(7)
_cell_angle_alpha     90
_cell_angle_beta     104.521(4)
_cell_angle_gamma     90
_cell_volume     1442.22(11)
_cell_formula_units_Z     4
_cell_measurement_reflns_used     16307
_cell_measurement_theta_min     2.5690
_cell_measurement_theta_max     30.2980
_cell_measurement_temperature     100(2)
_exptl_crystal_description     tablet
_exptl_crystal_colour     colourless
_exptl_crystal_size_max     0.35
_exptl_crystal_size_mid     0.30
_exptl_crystal_size_min     0.15
_exptl_crystal_density_diffrn     1.498
_exptl_crystal_density_meas     ?
_exptl_crystal_density_method     'not measured'
_exptl_crystal_F_000     680
_exptl_absorpt_coefficient_mu     0.253
_exptl_absorpt_correction_type     multi-scan
_exptl_absorpt_process_details
;
(CrysAlis PRO; Rigaku OD, 2015)
;
_exptl_absorpt_correction_T_min     0.96362
_exptl_absorpt_correction_T_max     1.00000
_diffrn_ambient_temperature     100(2)
_diffrn_source     'fine-focus sealed X-ray tube'
_diffrn_radiation_type     MoK\a
_diffrn_radiation_wavelength     0.71073
_diffrn_measurement_device_type     'Oxford Diffraction Xcalibur Eos'
_diffrn_measurement_method     \w-scan
_diffrn_detector_area_resol_mean     16.1419
_diffrn_reflns_number     74051
_diffrn_reflns_av_R_equivalents     0.0440
_diffrn_reflns_av_unetI/netI     0.0203
_diffrn_reflns_theta_min     2.283
_diffrn_reflns_theta_max     30.030
_diffrn_reflns_theta_full     30.000
_diffrn_measured_fraction_theta_max     0.996
_diffrn_measured_fraction_theta_full     0.996
_diffrn_reflns_limit_h_min     -12
_diffrn_reflns_limit_h_max     12
_diffrn_reflns_limit_k_min     -12
_diffrn_reflns_limit_k_max     12
_diffrn_reflns_limit_l_min     -25
_diffrn_reflns_limit_l_max     25
_refine_special_details
;
The NH hydrogens were refined freely. The methyl was refined as an
idealized rigid group allowed to rotate but not tip. Other hydrogens
were included using a riding model starting from calculated positions.
;
_reflns_number_total     4193
_reflns_number_gt     3708
_reflns_threshold_expression     'I > 2\s(I)'
_refine_ls_structure_factor_coef     Fsqd
_refine_ls_matrix_type     full
_refine_ls_R_factor_all     0.0419
_refine_ls_R_factor_gt     0.0351
_refine_ls_wR_factor_gt     0.0825
_refine_ls_wR_factor_ref     0.0853
_refine_ls_goodness_of_fit_ref     1.107
_refine_ls_restrained_S_all     1.107
_refine_ls_number_reflns     4193
_refine_ls_number_parameters     208
_refine_ls_number_restraints     0
_refine_ls_hydrogen_treatment     mixed
_refine_ls_weighting_scheme     calc
_refine_ls_weighting_details
              'w=1/[\s^2^(Fo^2^)+(0.0304P)^2^+0.8673P] where P=(Fo^2^+2Fc^2^)/3'
_atom_sites_solution_hydrogens     mixed
_atom_sites_solution_primary     direct
_atom_sites_solution_secondary     difmap
_refine_ls_shift/su_max     0.000
_refine_ls_shift/su_mean     0.000
_refine_diff_density_max     0.469
_refine_diff_density_min     -0.313
_refine_ls_extinction_method     none
_refine_ls_extinction_coef     .
loop_
    _atom_type_symbol
    _atom_type_description
    _atom_type_scat_dispersion_real
    _atom_type_scat_dispersion_imag
    _atom_type_scat_source
    'C' 'C' 0.0033 0.0016
                         'International Tables Vol C Tables 4.2.6.8 and 6.1.1.4'
    'H' 'H' 0.0000 0.0000
                         'International Tables Vol C Tables 4.2.6.8 and 6.1.1.4'
    'N' 'N' 0.0061 0.0033
                         'International Tables Vol C Tables 4.2.6.8 and 6.1.1.4'
    'O' 'O' 0.0106 0.0060
                         'International Tables Vol C Tables 4.2.6.8 and 6.1.1.4'
    'S' 'S' 0.1246 0.1234
                         'International Tables Vol C Tables 4.2.6.8 and 6.1.1.4'
_computing_data_collection
;
CrysAlis PRO (Rigaku OD, 2015)
;
_computing_cell_refinement
;
CrysAlis PRO (Rigaku OD, 2015)
;
_computing_data_reduction
;
CrysAlis PRO (Rigaku OD, 2015)
;
_computing_structure_solution
;
SHELXS97 (Sheldrick, 2008)
;
_computing_structure_refinement
;
SHELXL2017 (Sheldrick, 2015)
;
_computing_molecular_graphics
;
XP (Siemens, 1994)
;
_computing_publication_material
;
SHELXL2017 (Sheldrick, 2015)
;
loop_
    _atom_site_type_symbol
    _atom_site_label
    _atom_site_fract_x
    _atom_site_fract_y
    _atom_site_fract_z
    _atom_site_U_iso_or_equiv
    _atom_site_adp_type
    _atom_site_calc_flag
    _atom_site_occupancy
    _atom_site_disorder_assembly
    _atom_site_disorder_group
    S S1 0.21827(3) 0.35269(3) 0.02872(2) 0.01371(8) Uani d 1 . .
    N N1 0.33782(11) 0.22191(12) 0.08270(6) 0.01304(19) Uani d 1 . .
    N N2 0.25215(11) 0.11750(12) 0.11476(6) 0.0142(2) Uani d 1 . .
    N N3 0.54212(13) 0.38935(14) 0.13239(7) 0.0187(2) Uani d 1 . .
    H H01 0.547(2) 0.411(2) 0.0871(11) 0.029(5) Uiso d 1 . .
    H H02 0.602(2) 0.431(2) 0.1716(11) 0.027(4) Uiso d 1 . .
    O O1 0.31374(10) 0.45322(11) 0.00110(5) 0.01845(19) Uani d 1 . .
    O O2 0.10901(10) 0.26285(11) -0.02197(5) 0.01864(19) Uani d 1 . .
    O O3 0.27967(10) 0.00832(11) 0.23139(5) 0.0201(2) Uani d 1 . .
    O O4 0.32627(13) -0.17922(12) -0.00343(6) 0.0282(2) Uani d 1 . .
    O O5 0.46016(11) -0.09414(11) 0.10922(5) 0.0206(2) Uani d 1 . .
    C C3 0.32177(13) 0.10511(15) 0.19250(7) 0.0151(2) Uani d 1 . .
    C C4 0.43781(13) 0.21500(15) 0.20999(7) 0.0159(2) Uani d 1 . .
    H H4 0.497420 0.238013 0.258957 0.019 Uiso calc 1 . .
    C C5 0.44943(13) 0.28208(14) 0.14470(7) 0.0139(2) Uani d 1 . .
    C C6 0.13579(13) 0.44475(14) 0.09267(7) 0.0148(2) Uani d 1 . .
    C C7 0.00733(14) 0.38207(15) 0.10759(7) 0.0187(2) Uani d 1 . .
    H H7 -0.038852 0.294967 0.081123 0.022 Uiso calc 1 . .
    C C8 -0.05126(15) 0.45024(17) 0.16212(8) 0.0219(3) Uani d 1 . .
    H H8 -0.137945 0.408731 0.173735 0.026 Uiso calc 1 . .
    C C9 0.01580(15) 0.57863(17) 0.19982(8) 0.0223(3) Uani d 1 . .
    H H9 -0.025685 0.624603 0.236866 0.027 Uiso calc 1 . .
    C C10 0.14298(15) 0.64049(16) 0.18388(7) 0.0206(3) Uani d 1 . .
    H H10 0.187588 0.728962 0.209625 0.025 Uiso calc 1 . .
    C C11 0.20494(14) 0.57298(15) 0.13031(7) 0.0173(2) Uani d 1 . .
    H H11 0.292829 0.613492 0.119539 0.021 Uiso calc 1 . .
    C C12 0.20730(14) -0.01978(15) 0.07046(7) 0.0189(2) Uani d 1 . .
    H H12A 0.136124 0.008368 0.022367 0.023 Uiso calc 1 . .
    H H12B 0.153689 -0.087254 0.098087 0.023 Uiso calc 1 . .
    C C13 0.33651(15) -0.10706(15) 0.05324(7) 0.0185(2) Uani d 1 . .
    C C14 0.59637(16) -0.16389(17) 0.09781(8) 0.0225(3) Uani d 1 . .
    H H14A 0.602432 -0.149340 0.045151 0.027 Uiso calc 1 . .
    H H14B 0.596692 -0.274125 0.108255 0.027 Uiso calc 1 . .
    C C15 0.72666(16) -0.08824(19) 0.15109(8) 0.0263(3) Uani d 1 . .
    H H15A 0.724485 0.020857 0.140513 0.039 Uiso calc 1 . .
    H H15B 0.820526 -0.131624 0.144566 0.039 Uiso calc 1 . .
    H H15C 0.720047 -0.104563 0.202995 0.039 Uiso calc 1 . .
loop_
    _atom_site_aniso_label
    _atom_site_aniso_U_11
    _atom_site_aniso_U_22
    _atom_site_aniso_U_33
    _atom_site_aniso_U_12
    _atom_site_aniso_U_13
    _atom_site_aniso_U_23
    S1 0.01461(14) 0.01428(15) 0.01147(13) 0.00241(10) 0.00185(10) 0.00165(10)
    N1 0.0123(4) 0.0133(5) 0.0126(4) 0.0006(4) 0.0014(3) 0.0012(4)
    N2 0.0141(5) 0.0141(5) 0.0136(4) -0.0002(4) 0.0021(4) 0.0024(4)
    N3 0.0174(5) 0.0223(6) 0.0158(5) -0.0045(4) 0.0029(4) -0.0011(4)
    O1 0.0216(4) 0.0181(5) 0.0170(4) 0.0021(4) 0.0074(3) 0.0038(3)
    O2 0.0191(4) 0.0197(5) 0.0137(4) 0.0022(4) -0.0021(3) -0.0003(3)
    O3 0.0190(4) 0.0245(5) 0.0177(4) 0.0022(4) 0.0060(3) 0.0066(4)
    O4 0.0372(6) 0.0253(5) 0.0202(5) -0.0032(4) 0.0037(4) -0.0071(4)
    O5 0.0211(5) 0.0230(5) 0.0167(4) 0.0060(4) 0.0029(3) -0.0030(4)
    C3 0.0134(5) 0.0183(6) 0.0136(5) 0.0055(4) 0.0035(4) 0.0017(4)
    C4 0.0150(5) 0.0199(6) 0.0120(5) 0.0025(5) 0.0017(4) -0.0010(4)
    C5 0.0112(5) 0.0154(6) 0.0144(5) 0.0025(4) 0.0019(4) -0.0025(4)
    C6 0.0145(5) 0.0155(6) 0.0143(5) 0.0042(4) 0.0033(4) 0.0020(4)
    C7 0.0147(5) 0.0191(6) 0.0210(6) 0.0019(5) 0.0023(5) 0.0017(5)
    C8 0.0157(6) 0.0273(7) 0.0243(6) 0.0040(5) 0.0078(5) 0.0047(5)
    C9 0.0226(6) 0.0265(7) 0.0187(6) 0.0086(5) 0.0070(5) 0.0018(5)
    C10 0.0238(6) 0.0186(6) 0.0186(6) 0.0035(5) 0.0039(5) -0.0007(5)
    C11 0.0177(6) 0.0155(6) 0.0184(6) 0.0016(5) 0.0039(4) 0.0020(5)
    C12 0.0183(6) 0.0160(6) 0.0194(6) -0.0026(5) -0.0010(5) 0.0006(5)
    C13 0.0250(6) 0.0130(6) 0.0163(6) -0.0026(5) 0.0029(5) 0.0018(4)
    C14 0.0249(7) 0.0235(7) 0.0206(6) 0.0084(5) 0.0086(5) -0.0015(5)
    C15 0.0221(6) 0.0333(8) 0.0242(7) 0.0047(6) 0.0074(5) 0.0012(6)
_geom_special_details
;
 All esds (except the esd in the dihedral angle between two l.s. planes)
 are estimated using the full covariance matrix.  The cell esds are taken
 into account individually in the estimation of esds in distances, angles
 and torsion angles; correlations between esds in cell parameters are only
 used when they are defined by crystal symmetry.  An approximate (isotropic)
 treatment of cell esds is used for estimating esds involving l.s. planes.
;
loop_
    _geom_bond_atom_site_label_1
    _geom_bond_atom_site_label_2
    _geom_bond_site_symmetry_2
    _geom_bond_distance
    _geom_bond_publ_flag
    S1 O2 . 1.4268(9) ?
    S1 O1 . 1.4280(10) ?
    S1 N1 . 1.7249(10) ?
    S1 C6 . 1.7491(12) ?
    N1 C5 . 1.4305(15) y
    N1 N2 . 1.4313(14) y
    N2 C3 . 1.4139(15) y
    N2 C12 . 1.4583(16) ?
    N3 C5 . 1.3306(16) y
    N3 H01 . 0.866(19) ?
    N3 H02 . 0.871(19) ?
    O3 C3 . 1.2353(16) ?
    O4 C13 . 1.2023(16) ?
    O5 C13 . 1.3338(16) ?
    O5 C14 . 1.4589(16) ?
    C3 C4 . 1.4184(18) y
    C4 C5 . 1.3640(17) y
    C4 H4 . 0.9500 ?
    C6 C11 . 1.3926(18) ?
    C6 C7 . 1.3941(17) ?
    C7 C8 . 1.3871(19) ?
    C7 H7 . 0.9500 ?
    C8 C9 . 1.388(2) ?
    C8 H8 . 0.9500 ?
    C9 C10 . 1.388(2) ?
    C9 H9 . 0.9500 ?
    C10 C11 . 1.3883(18) ?
    C10 H10 . 0.9500 ?
    C11 H11 . 0.9500 ?
    C12 C13 . 1.5156(19) ?
    C12 H12A . 0.9900 ?
    C12 H12B . 0.9900 ?
    C14 C15 . 1.501(2) ?
    C14 H14A . 0.9900 ?
    C14 H14B . 0.9900 ?
    C15 H15A . 0.9800 ?
    C15 H15B . 0.9800 ?
    C15 H15C . 0.9800 ?
loop_
    _geom_angle_atom_site_label_1
    _geom_angle_atom_site_label_2
    _geom_angle_atom_site_label_3
    _geom_angle_site_symmetry_1
    _geom_angle_site_symmetry_3
    _geom_angle
    _geom_angle_publ_flag
    O2 S1 O1 . . 120.63(6) y
    O2 S1 N1 . . 104.37(5) ?
    O1 S1 N1 . . 104.88(5) ?
    O2 S1 C6 . . 109.90(6) ?
    O1 S1 C6 . . 111.12(6) ?
    N1 S1 C6 . . 104.30(5) y
    C5 N1 N2 . . 105.78(9) ?
    C5 N1 S1 . . 115.93(8) ?
    N2 N1 S1 . . 109.08(7) ?
    C3 N2 N1 . . 107.87(9) ?
    C3 N2 C12 . . 119.46(10) ?
    N1 N2 C12 . . 114.36(10) ?
    C5 N3 H01 . . 120.9(12) ?
    C5 N3 H02 . . 117.4(12) ?
    H01 N3 H02 . . 121.5(17) ?
    C13 O5 C14 . . 116.94(10) ?
    O3 C3 N2 . . 120.48(12) ?
    O3 C3 C4 . . 131.97(12) ?
    N2 C3 C4 . . 107.53(10) ?
    C5 C4 C3 . . 108.53(11) ?
    C5 C4 H4 . . 125.7 ?
    C3 C4 H4 . . 125.7 ?
    N3 C5 C4 . . 130.69(12) ?
    N3 C5 N1 . . 119.50(11) ?
    C4 C5 N1 . . 109.80(11) ?
    C11 C6 C7 . . 121.97(12) ?
    C11 C6 S1 . . 119.17(9) ?
    C7 C6 S1 . . 118.76(10) ?
    C8 C7 C6 . . 118.25(12) ?
    C8 C7 H7 . . 120.9 ?
    C6 C7 H7 . . 120.9 ?
    C7 C8 C9 . . 120.49(12) ?
    C7 C8 H8 . . 119.8 ?
    C9 C8 H8 . . 119.8 ?
    C8 C9 C10 . . 120.59(12) ?
    C8 C9 H9 . . 119.7 ?
    C10 C9 H9 . . 119.7 ?
    C11 C10 C9 . . 119.97(13) ?
    C11 C10 H10 . . 120.0 ?
    C9 C10 H10 . . 120.0 ?
    C10 C11 C6 . . 118.73(12) ?
    C10 C11 H11 . . 120.6 ?
    C6 C11 H11 . . 120.6 ?
    N2 C12 C13 . . 114.18(10) ?
    N2 C12 H12A . . 108.7 ?
    C13 C12 H12A . . 108.7 ?
    N2 C12 H12B . . 108.7 ?
    C13 C12 H12B . . 108.7 ?
    H12A C12 H12B . . 107.6 ?
    O4 C13 O5 . . 125.29(13) ?
    O4 C13 C12 . . 123.59(12) ?
    O5 C13 C12 . . 111.11(11) ?
    O5 C14 C15 . . 107.20(11) ?
    O5 C14 H14A . . 110.3 ?
    C15 C14 H14A . . 110.3 ?
    O5 C14 H14B . . 110.3 ?
    C15 C14 H14B . . 110.3 ?
    H14A C14 H14B . . 108.5 ?
    C14 C15 H15A . . 109.5 ?
    C14 C15 H15B . . 109.5 ?
    H15A C15 H15B . . 109.5 ?
    C14 C15 H15C . . 109.5 ?
    H15A C15 H15C . . 109.5 ?
    H15B C15 H15C . . 109.5 ?
loop_
    _geom_torsion_atom_site_label_1
    _geom_torsion_atom_site_label_2
    _geom_torsion_atom_site_label_3
    _geom_torsion_atom_site_label_4
    _geom_torsion_site_symmetry_1
    _geom_torsion_site_symmetry_2
    _geom_torsion_site_symmetry_3
    _geom_torsion_site_symmetry_4
    _geom_torsion
    _geom_torsion_publ_flag
    O2 S1 N1 C5 . . . . -172.95(9) ?
    O1 S1 N1 C5 . . . . 59.29(9) ?
    C6 S1 N1 C5 . . . . -57.61(10) ?
    O2 S1 N1 N2 . . . . -53.74(9) ?
    O1 S1 N1 N2 . . . . 178.50(8) ?
    C6 S1 N1 N2 . . . . 61.60(9) ?
    C5 N1 N2 C3 . . . . -5.93(12) ?
    S1 N1 N2 C3 . . . . -131.28(8) ?
    C5 N1 N2 C12 . . . . -141.43(10) ?
    S1 N1 N2 C12 . . . . 93.23(10) ?
    N1 N2 C3 O3 . . . . -171.44(11) ?
    C12 N2 C3 O3 . . . . -38.61(17) ?
    N1 N2 C3 C4 . . . . 7.23(13) ?
    C12 N2 C3 C4 . . . . 140.06(11) ?
    O3 C3 C4 C5 . . . . 172.70(13) ?
    N2 C3 C4 C5 . . . . -5.75(14) ?
    C3 C4 C5 N3 . . . . -179.13(13) ?
    C3 C4 C5 N1 . . . . 2.02(14) ?
    N2 N1 C5 N3 . . . . -176.57(11) ?
    S1 N1 C5 N3 . . . . -55.56(13) ?
    N2 N1 C5 C4 . . . . 2.43(13) ?
    S1 N1 C5 C4 . . . . 123.44(10) ?
    O2 S1 C6 C11 . . . . -159.28(10) ?
    O1 S1 C6 C11 . . . . -23.16(12) ?
    N1 S1 C6 C11 . . . . 89.33(10) ?
    O2 S1 C6 C7 . . . . 24.42(12) ?
    O1 S1 C6 C7 . . . . 160.54(10) ?
    N1 S1 C6 C7 . . . . -86.97(10) ?
    C11 C6 C7 C8 . . . . -0.47(19) ?
    S1 C6 C7 C8 . . . . 175.72(10) ?
    C6 C7 C8 C9 . . . . 0.85(19) ?
    C7 C8 C9 C10 . . . . -0.3(2) ?
    C8 C9 C10 C11 . . . . -0.6(2) ?
    C9 C10 C11 C6 . . . . 0.97(19) ?
    C7 C6 C11 C10 . . . . -0.44(19) ?
    S1 C6 C11 C10 . . . . -176.61(10) ?
    C3 N2 C12 C13 . . . . -74.54(14) ?
    N1 N2 C12 C13 . . . . 55.45(14) ?
    C14 O5 C13 O4 . . . . 5.0(2) ?
    C14 O5 C13 C12 . . . . -175.81(11) y
    N2 C12 C13 O4 . . . . -147.96(13) ?
    N2 C12 C13 O5 . . . . 32.79(15) ?
    C13 O5 C14 C15 . . . . 158.95(12) y
loop_
    _geom_hbond_atom_site_label_D
    _geom_hbond_atom_site_label_H
    _geom_hbond_atom_site_label_A
    _geom_hbond_site_symmetry_A
    _geom_hbond_distance_DH
    _geom_hbond_distance_HA
    _geom_hbond_distance_DA
    _geom_hbond_angle_DHA
    _geom_hbond_publ_flag
    N3 H01 O1 . 0.866(19) 2.355(19) 2.8296(15) 114.8(15) yes
    N3 H01 O1 3_665 0.866(19) 2.593(19) 3.3644(15) 148.8(16) yes
    N3 H02 O3 2_655 0.871(19) 1.961(19) 2.8257(15) 171.5(17) yes
    C12 H12A O2 . 0.99 2.38 3.0214(16) 122.1 yes
_shelx_space_group_comment
;
The symmetry employed for this shelxl refinement is uniquely defined
by the following loop, which should always be used as a source of
symmetry information in preference to the above space-group names.
They are only intended as comments.
;
_shelx_estimated_absorpt_T_min     0.917
_shelx_estimated_absorpt_T_max     0.963
_shelx_hkl_file
;
   0   0   2 257645. 1815.66
   0   0  -2 265688. 1854.47
   0   0   2 267498. 1729.06
   0   0   2 259915. 1918.58
   0   0  -2 263824. 1959.92
   0   0  -2 266883. 1985.84
   0   0  -3 54.1657 61.4453
   0   0  -3 304.872 135.767
   0   0  -3 38.1353 86.3410
   0   0   3 66.1475 106.898
   0   0   3 56.6934 102.089
   0   0   3 38.3670 107.981
   0   0   3 12.8236 103.371
   0   0   3-32.5770 66.0516
   0   0   3 177.912 139.099
   0   0  -3-6.67261 95.9988
   0   0   3-64.2198 121.891
   0   0   3-20.1545 71.7009
   0   0   3-29.3345 70.7960
   0   0  -3 127.729 126.943
   0   0  -3 82.1563 97.8894
   0   0  -3 160.691 86.9239
   0   0   3 342.929 126.286
   0   0  -3-74.1300 101.994
   0   0  -3 254.860 123.653
   0   0   4 38846.5 933.480
   0   0  -4 38226.7 1073.94
   0   0   4 37866.3 1047.06
   0   0   4 35596.0 994.687
   0   0   4 39294.7 1070.36
   0   0  -4 38446.2 1001.53
   0   0  -4 36569.9 1056.61
   0   0   4 38537.9 1061.33
   0   0   4 37833.4 1046.18
   0   0  -4 37962.3 1025.70
   0   0  -4 37979.8 1059.90
   0   0  -4 36675.6 821.028
   0   0   4 37852.1 996.280
   0   0  -4 38620.4 1074.39
   0   0   4 38223.8 817.776
   0   0   4 36623.8 968.958
   0   0  -4 37567.0 911.407
   0   0  -4 39032.9 1034.31
   0   0   4 38545.2 1065.59
   0   0   5 70.4450 174.320
   0   0  -5-30.9115 129.783
   0   0   5 194.633 124.178
   0   0   5 24.5843 135.987
   0   0   5 48.2580 108.272
   0   0   5 25.7985 121.343
   0   0  -5-26.9360 82.2914
   0   0  -5 163.933 131.113
   0   0   5 20.4438 160.661
   0   0   5 111.123 128.428
   0   0  -5 37.7974 119.500
   0   0  -5 44.0392 143.468
   0   0   5-133.200 175.075
   0   0  -5-21.4664 116.377
   0   0   5 60.2521 137.479
   0   0  -5 94.8392 126.548
   0   0  -5 114.626 180.059
   0   0   5 254.697 183.849
   0   0  -5-55.0317 115.799
   0   0  -6 43749.9 1088.52
   0   0   6 46153.0 1262.92
   0   0   6 44078.3 1333.07
   0   0   6 47468.3 1467.97
   0   0   6 47443.1 1405.23
   0   0  -6 45352.5 1234.31
   0   0   6 47463.6 1456.03
   0   0   6 46687.5 1117.45
   0   0  -6 45662.3 1357.36
   0   0  -6 45678.5 1443.02
   0   0  -6 46455.6 1447.33
   0   0  -6 48771.0 1481.73
   0   0   6 44065.2 1405.59
   0   0   6 47042.8 1420.94
   0   0  -6 46961.8 1366.45
   0   0  -6 47431.3 1469.70
   0   0   6 46143.1 1438.00
   0   0  -6 43650.5 1379.55
   0   0   6 45594.6 1322.51
   0   0  -7 363.272 199.138
   0   0  -7 35.8237 86.9069
   0   0   7 344.222 220.376
   0   0  -7 223.144 218.421
   0   0   7 285.369 228.886
   0   0   7 434.654 217.557
   0   0   7 124.477 145.201
   0   0   7 50.1690 185.906
   0   0   7 2.94150 117.274
   0   0   7 148.789 210.291
   0   0   7-40.0679 165.934
   0   0   8 144669. 2966.04
   0   0  -8 151134. 2948.95
   0   0  -8 139381. 2542.38
   0   0   8 143713. 2965.71
   0   0  -8 146630. 2280.73
   0   0   8 141928. 2929.18
   0   0   8 147606. 2816.68
   0   0   8 142640. 2261.20
   0   0   8 139260. 2701.82
   0   0   8 143074. 2933.65
   0   0   9 322.377 271.556
   0   0  -9 449.806 263.791
   0   0   9 216.707 231.355
   0   0   9 452.485 366.200
   0   0   9-32.3649 208.833
   0   0  -9 456.054 304.348
   0   0   9 1.58878 186.920
   0   0  -9 410.404 178.049
   0   0   9-43.3623 227.888
   0   0   9 550.735 231.078
   0   0  -9 1.34683 104.809
   0   0 -10 113470. 2265.00
   0   0  10 113872. 2935.37
   0   0 -10 117960. 2666.88
   0   0 -10 113736. 1826.90
   0   0  10 108499. 2760.27
   0   0 -10 112831. 2563.46
   0   0 -10 115175. 2915.54
   0   0  10 111384. 2900.53
   0   0  10 118565. 3007.34
   0   0  10 114711. 2280.03
   0   0  10 110111. 2900.57
   0   0  10 114531. 2749.39
   0   0  11 11.7954 241.587
   0   0  11 246.470 331.631
   0   0 -11 621.275 287.427
   0   0  11 527.133 312.085
   0   0 -11 445.040 293.521
   0   0  11 513.729 322.326
   0   0  11 624.423 375.994
   0   0  11 382.500 223.864
   0   0 -11 274.578 223.696
   0   0 -11 300.933 175.367
   0   0  11 301.907 292.647
   0   0  12 1520.26 450.305
   0   0 -12 2063.40 290.822
   0   0  12 2660.25 525.295
   0   0  12 1941.51 460.196
   0   0  12 2280.79 357.673
   0   0 -12 2783.00 595.573
   0   0  12 2154.47 470.100
   0   0 -12 2622.62 470.644
   0   0  12 2166.86 519.611
   0   0 -12 1987.05 419.334
   0   0  12 2538.65 568.022
   0   0  12 2772.30 566.856
   0   0  13 103.781 216.243
   0   0  13-196.295 229.795
   0   0  13-165.976 219.635
   0   0  13 150.253 256.291
   0   0 -13-101.115 221.950
   0   0  13-22.8277 260.608
   0   0  13 92.3755 255.983
   0   0 -13 266.749 164.562
   0   0 -13 41.4927 256.127
   0   0  13 378.820 348.328
   0   0  13 248.454 345.796
   0   0 -13 131.131 202.495
   0   0  13-75.1703 218.320
   0   0  14 1825.66 539.498
   0   0 -14 1361.50 392.687
   0   0 -14 1776.45 283.115
   0   0  14 2072.54 524.728
   0   0  14 1489.96 334.949
   0   0 -14 1163.90 388.972
   0   0  14 1465.31 462.402
   0   0  14 831.606 323.187
   0   0  14 2022.43 564.948
   0   0  14 2266.63 543.256
   0   0  14 2339.79 559.271
   0   0 -14 1076.33 324.502
   0   0  14 1838.87 498.617
   0   0  15 6.22981 217.648
   0   0  15 51.9971 320.447
   0   0  15 126.828 311.504
   0   0 -15 93.4791 294.454
   0   0  15 768.871 464.295
   0   0 -15-91.6401 204.478
   0   0  15-209.370 318.965
   0   0 -15-17.5365 160.549
   0   0  15 307.592 381.196
   0   0  15 52.7205 322.026
   0   0  15 270.475 424.532
   0   0  15 383.885 322.333
   0   0  16 5664.87 885.815
   0   0  16 5894.67 870.582
   0   0  16 6820.54 971.028
   0   0  16 6036.78 852.994
   0   0  16 8433.92 1089.05
   0   0 -16 6064.32 827.023
   0   0 -16 6946.13 537.416
   0   0  16 6945.32 984.509
   0   0  16 6340.89 938.474
   0   0  16 6508.77 907.771
   0   0  16 6450.47 721.995
   0   0 -16 6573.10 937.308
   0   0  17-103.691 286.191
   0   0  17-138.634 254.798
   0   0  17 143.560 196.166
   0   0  17 274.780 347.240
   0   0  17 182.863 274.302
   0   0  17 97.1697 348.572
   0   0  17-513.383 397.572
   0   0  17-46.0136 258.761
   0   0 -17 90.6704 310.833
   0   0 -17 321.262 306.581
   0   0  17 134.856 308.726
   0   0  18 8807.27 1168.03
   0   0  18 8246.45 1073.23
   0   0  18 7949.33 1114.44
   0   0  18 9644.12 905.517
   0   0 -18 9770.25 1097.39
   0   0  18 12325.5 1317.94
   0   0  18 9527.82 1234.18
   0   0  18 10996.9 1307.65
   0   0 -18 11212.7 1314.90
   0   0  18 10818.8 1296.27
   0   0  18 10996.3 1306.02
   0   0  19 220.606 361.153
   0   0 -19 298.354 325.996
   0   0  19 67.8935 296.624
   0   0 -19 7.63851 231.038
   0   0  19 160.460 390.495
   0   0  19 186.623 414.430
   0   0  19-48.0035 286.522
   0   0  19-14.3173 357.261
   0   0  19-276.506 452.720
   0   0  19-539.801 385.483
   0   0  20-222.817 413.255
   0   0  20 1369.83 633.007
   0   0  20 273.067 426.664
   0   0 -20-162.355 324.035
   0   0 -20-458.057 282.565
   0   0  20 293.381 335.748
   0   0  20 555.770 438.542
   0   0  20-33.5491 402.754
   0   0  20 301.056 395.089
   0   0  20 317.152 407.695
   0   0 -21 174.179 326.350
   0   0  21-235.226 332.505
   0   0 -21-429.034 431.772
   0   0  21 303.873 370.392
   0   0  21 666.257 445.569
   0   0  21 131.817 358.383
   0   0  21 764.278 379.867
   0   0  21-344.759 442.382
   0   0  21 239.197 290.741
   0   0  21-289.366 325.981
   0   0 -22 1896.42 645.233
   0   0  22 1858.92 674.184
   0   0  22 1788.21 632.887
   0   0  22 2604.17 749.874
   0   0  22 1543.39 625.158
   0   0  22 1145.22 493.354
   0   0  22 1045.53 483.440
   0   0 -22 2677.05 715.522
   0   0  22 3411.83 916.652
   0   0  22 2804.09 848.893
   0   0  23 576.829 545.635
   0   0 -23 203.153 378.356
   0   0  23 0.78646 440.932
   0   0  23-285.843 491.783
   0   0  23-27.9558 380.431
   0   0  23-16.0501 423.526
   0   0  23-491.678 339.159
   0   0  23 240.547 483.684
   0   0  23-49.1052 322.552
   0   0  24 3941.42 955.181
   0   0 -24 3807.81 955.159
   0   0  24 4539.48 946.913
   0   1   0-20.1712 53.6564
   0   1   0-23.6782 55.9392
   0   1   0 104.178 76.9780
   0  -1   0 7.18651 55.5331
   0   1   0 4.69973 56.8984
   0  -1   1 23717.9 572.321
   0  -1   1 26097.4 608.054
   0  -1   1 24012.0 580.687
   0   1   1 24608.0 615.128
   0  -1   1 24257.0 579.022
   0   1   1 23297.8 558.885
   0  -1  -1 24388.6 589.010
   0  -1  -1 24955.4 626.305
   0   1  -1 25292.7 632.049
   0  -1  -1 25348.1 498.441
   0  -1  -1 23835.9 585.557
   0  -1   1 25371.7 621.082
   0   1  -1 23792.5 602.182
   0   1   1 25158.1 604.767
   0   1   1 23814.9 602.269
   0   1   1 24401.1 547.189
   0   1   1 24822.7 620.465
   0   1  -1 24953.2 552.324
   0   1  -2 53897.7 872.295
   0   1   2 57525.5 1056.55
   0   1   2 54097.9 951.657
   0   1   2 55907.3 927.975
   0  -1  -2 55237.4 941.752
   0   1  -2 55362.2 890.948
   0   1  -2 59429.0 847.596
   0   1  -2 54849.4 1014.93
   0  -1  -2 58268.5 959.879
   0  -1   2 59401.4 1021.05
   0  -1   2 54677.5 888.923
   0  -1   2 56496.0 892.243
   0  -1   2 56538.6 864.255
   0   1  -2 55928.2 1021.17
   0  -1  -2 54663.3 878.507
   0   1  -2 56000.3 1068.86
   0   1  -2 52150.4 973.045
   0   1   2 52586.4 873.092
   0   1  -2 53614.6 996.300
   0  -1   2 54407.5 827.234
   0  -1  -2 55315.8 1043.55
   0   1   2 55495.7 730.569
   0  -1  -2 55072.7 1019.93
   0   1  -2 53687.2 888.334
   0  -1   2 54509.0 1007.17
   0  -1  -2 55091.8 1016.35
   0   1   2 55436.7 917.182
   0  -1  -2 55409.1 746.125
   0  -1   2 56766.6 871.195
   0  -1   2 55637.3 866.864
   0   1   2 54362.7 993.623
   0  -1  -2 54427.0 939.021
   0   1   2 54925.1 1032.99
   0   1  -2 54825.4 878.997
   0   1   2 55504.6 919.401
   0  -1   2 56817.9 1008.32
   0  -1  -2 55311.1 946.439
   0  -1  -2 56004.4 939.955
   0   1   2 55792.2 905.152
   0  -1   2 55976.5 1047.15
   0  -1   2 56041.5 859.578
   0  -1   2 57298.1 1050.33
   0   1   2 55151.4 1008.48
   0   1  -2 55455.0 879.247
   0   1   2 57600.1 935.245
   0   1   2 55968.1 1049.55
   0   1   2 56372.2 1050.62
   0  -1  -2 59005.9 1059.28
   0  -1  -2 56106.0 888.836
   0   1   2 56591.6 930.243
   0   1  -2 54013.1 873.286
   0  -1  -3 1394.39 154.625
   0   1  -3 1369.83 129.009
   0  -1  -3 1555.62 208.743
   0  -1  -3 1693.66 246.149
   0   1   3 1494.16 218.213
   0  -1  -3 1438.95 191.568
   0  -1  -3 1645.84 173.279
   0   1   3 1731.79 218.747
   0   1  -3 1668.96 166.811
   0   1   3 1440.80 159.689
   0   1  -3 1424.01 195.909
   0   1  -3 1634.26 216.107
   0  -1  -3 1223.67 199.871
   0   1   3 1661.72 233.983
   0   1  -3 1200.80 180.456
   0   1  -3 1387.99 189.624
   0  -1   3 1323.84 172.563
   0   1   3 1867.35 224.104
   0  -1   3 1715.66 204.939
   0  -1   3 1419.09 151.860
   0  -1  -3 1371.12 216.545
   0  -1   3 1247.18 205.135
   0  -1   3 1594.38 199.709
   0  -1  -3 1769.64 227.569
   0   1  -3 1639.74 201.997
   0  -1   3 1277.03 122.159
   0  -1   3 1691.68 207.473
   0   1   3 1554.26 155.615
   0  -1   3 1433.23 195.386
   0  -1  -3 1532.81 209.758
   0  -1  -3 1284.16 182.369
   0   1   3 1268.90 172.606
   0   1   3 1502.52 216.999
   0   1  -3 2065.39 224.410
   0   1   3 1956.11 233.778
   0  -1   3 1498.06 220.682
   0   1   3 1601.82 162.979
   0   1  -3 1411.53 229.552
   0   1   3 1458.83 203.563
   0  -1   3 1790.30 251.323
   0  -1  -3 1405.20 146.669
   0  -1   3 1519.85 155.127
   0  -1  -3 1529.38 163.356
   0  -1   3 1507.94 219.674
   0   1  -3 1478.67 185.969
   0   1   3 1449.89 162.673
   0   1  -3 1567.17 126.527
   0   1   3 1316.04 182.921
   0  -1  -3 1621.28 206.783
   0  -1   3 1251.77 192.412
   0  -1  -3 1909.40 269.097
   0   1  -3 1872.24 268.348
   0  -1  -3 1611.18 212.921
   0   1  -3 1708.74 213.826
   0   1  -3 1249.28 150.008
   0   1  -3 1419.12 217.480
   0   1   3 1481.32 211.721
   0   1  -4 3019.59 333.026
   0  -1   4 3027.10 207.268
   0  -1   4 3761.65 354.098
   0   1  -4 3275.80 322.587
   0  -1  -4 2859.29 209.330
   0  -1  -4 3140.24 269.130
   0  -1  -4 3382.50 279.157
   0  -1  -4 3176.69 313.843
   0  -1  -4 2809.35 302.807
   0   1  -4 3021.03 214.054
   0   1   4 2757.04 209.355
   0   1  -4 3274.62 309.445
   0   1   4 3211.84 223.165
   0  -1   4 3090.02 302.222
   0   1  -4 3590.58 377.968
   0   1   4 2812.71 321.703
   0   1   4 2993.21 267.720
   0   1  -4 2730.07 308.426
   0   1   4 3821.76 347.857
   0   1  -4 3010.36 219.543
   0   1   4 2566.01 299.892
   0   1  -4 2916.99 308.381
   0   1  -4 3309.44 216.373
   0   1   4 2965.25 237.530
   0  -1   4 3368.31 332.551
   0  -1  -4 2709.78 313.216
   0   1  -4 2806.78 213.805
   0  -1   4 3413.15 352.448
   0   1  -4 2979.90 309.998
   0  -1  -4 2951.62 321.540
   0  -1   4 3000.37 211.864
   0   1   4 3185.76 309.618
   0   1   4 3430.20 364.074
   0  -1  -4 2856.52 207.158
   0  -1  -4 3031.48 215.287
   0   1   4 2940.30 319.999
   0  -1   4 3004.82 224.094
   0  -1  -4 2523.57 290.661
   0  -1  -4 3125.75 243.358
   0  -1   4 2482.54 295.410
   0  -1   4 2924.27 323.744
   0   1  -4 2954.41 290.626
   0   1  -4 2539.22 291.327
   0  -1   4 3193.44 322.571
   0  -1   4 2951.15 303.115
   0   1   4 2904.38 319.539
   0  -1  -4 3147.50 328.817
   0  -1   4 3225.62 220.721
   0  -1  -4 3365.07 343.824
   0   1   4 2980.37 273.391
   0  -1  -4 3227.55 326.997
   0   1   4 3309.02 342.104
   0  -1   4 3159.88 309.241
   0  -1   4 3579.83 313.215
   0  -1   4 3242.65 362.669
   0  -1   5 57793.3 1534.86
   0   1   5 54935.8 897.342
   0  -1  -5 56147.9 1097.24
   0   1  -5 55444.0 1429.26
   0  -1   5 54670.4 1421.01
   0   1  -5 58176.7 1483.82
   0   1   5 53759.2 870.219
   0  -1   5 55058.6 1422.23
   0  -1   5 56474.4 1087.79
   0   1  -5 53106.9 1042.44
   0  -1   5 54174.5 938.000
   0   1  -5 51898.0 878.865
   0   1   5 53057.2 1115.44
   0  -1  -5 56805.8 1475.81
   0   1   5 55953.2 1407.41
   0   1   5 55676.0 1462.60
   0   1  -5 56095.8 960.100
   0   1  -5 55699.9 1430.19
   0   1   5 57349.7 1468.23
   0   1  -5 57665.2 1463.39
   0  -1  -5 55468.6 868.847
   0  -1  -5 56703.1 1243.89
   0   1   5 53783.4 1433.65
   0  -1  -5 54947.6 1447.21
   0  -1  -5 55684.7 869.229
   0   1   5 56081.1 1457.35
   0   1  -5 55455.0 879.699
   0   1   5 57774.3 1405.51
   0   1  -5 57746.2 1451.37
   0  -1   5 54133.2 860.715
   0  -1   5 56075.9 1311.00
   0  -1  -5 57625.6 1486.53
   0  -1  -5 55056.8 1452.85
   0   1   5 53886.3 1213.20
   0  -1  -5 56845.7 1487.71
   0   1   5 56247.3 1334.81
   0   1  -5 60212.3 1402.92
   0  -1   5 53608.9 1405.46
   0  -1  -5 55259.9 1361.88
   0  -1  -5 56451.5 1049.21
   0   1  -5 54751.8 1458.83
   0  -1  -5 55811.1 1119.57
   0  -1   5 52033.8 1398.20
   0   1   5 54241.1 1442.11
   0  -1  -5 52237.6 1315.30
   0  -1   5 53311.5 1308.21
   0  -1  -5 56033.5 1406.59
   0  -1   5 54948.3 1403.21
   0  -1   5 54836.4 1418.95
   0  -1   5 54572.3 1335.05
   0  -1   5 57177.1 872.498
   0   1  -5 54463.2 1308.56
   0  -1   6 107.340 176.196
   0   1   6 24.5749 53.7905
   0   1  -6 257.925 144.910
   0  -1  -6-88.0624 113.082
   0   1   6 22.5788 88.7281
   0   1   6 128.146 129.270
   0  -1  -6 101.585 102.466
   0  -1  -6-60.9335 144.947
   0   1  -6 3.88243 53.6669
   0  -1   6-1.99371 94.4595
   0  -1  -6-78.1435 111.921
   0  -1  -6 33.7031 155.586
   0  -1   6 164.465 242.425
   0   1  -6 260.539 139.035
   0  -1   6 80.5992 60.3143
   0   1   6 12.4620 162.389
   0  -1   6 52.6794 123.094
   0   1  -6-96.3274 141.425
   0   1   6 61.3583 63.3618
   0   1   6-234.381 194.058
   0  -1  -6 37.3313 187.743
   0  -1   6 10.5876 142.866
   0  -1   6 85.2894 77.1837
   0  -1  -6 113.351 152.685
   0  -1  -6 57.5509 95.5842
   0  -1   6 33.4475 139.566
   0  -1   6 169.299 187.063
   0  -1   6 10.4891 99.3374
   0  -1   6 148.268 120.833
   0  -1  -6 111.864 68.4593
   0   1  -6-52.2725 129.606
   0   1  -6-108.570 212.735
   0  -1   6 112.394 138.792
   0  -1   6 191.561 201.041
   0  -1  -6 4.47449 107.525
   0   1   6 168.193 159.853
   0   1   6 10.1260 154.961
   0   1   6 146.090 141.350
   0   1  -6 75.4309 83.7500
   0   1  -6 13.7129 62.3267
   0   1  -6-17.1249 158.737
   0   1   6-39.1095 169.253
   0   1  -6 170.677 133.072
   0   1   6 31.9461 196.378
   0  -1  -6 202.480 185.500
   0  -1  -6-3.54657 125.060
   0  -1  -6 131.390 106.824
   0   1  -6 9.34413 126.163
   0  -1   7 139986. 2666.27
   0  -1  -7 136835. 2094.06
   0   1  -7 135106. 1804.86
   0   1   7 139138. 2341.20
   0  -1   7 142252. 2144.31
   0  -1   7 136925. 1810.58
   0  -1  -7 136879. 2579.47
   0   1   7 139136. 2706.47
   0   1   7 135817. 2683.97
   0  -1   7 136432. 2638.93
   0  -1  -7 138329. 1969.46
   0  -1   7 139351. 2519.37
   0  -1  -7 139135. 2371.15
   0   1   7 139893. 2402.49
   0   1  -7 134554. 2073.46
   0   1   7 134569. 2676.32
   0   1  -7 139016. 2735.15
   0  -1   7 136863. 2661.96
   0   1  -7 134418. 1307.26
   0  -1   7 135562. 2659.53
   0  -1  -7 137487. 2388.01
   0   1   7 132637. 1338.15
   0   1   7 135552. 2675.12
   0  -1  -7 134985. 2523.71
   0   1   7 138195. 2688.51
   0  -1   7 135647. 2654.13
   0  -1   7 137300. 2646.73
   0  -1  -7 137913. 2081.70
   0   1  -8 516.413 203.915
   0  -1   8 446.350 203.129
   0  -1   8 650.085 253.869
   0   1   8 386.105 179.664
   0  -1  -8 758.379 213.342
   0   1  -8 284.982 233.078
   0   1   8 717.812 297.917
   0  -1  -8 522.018 177.347
   0   1   8 179.666 230.177
   0   1   8 375.753 80.9015
   0  -1   8 627.909 263.983
   0  -1  -8 612.204 185.630
   0  -1   8 457.020 257.181
   0  -1   8 292.034 267.042
   0   1   8 595.242 293.182
   0   1   8 425.985 302.034
   0  -1   8 456.175 269.257
   0   1   8 320.695 72.2452
   0   1  -8 498.665 83.1404
   0  -1  -8 803.585 290.559
   0   1  -8 463.060 140.134
   0  -1   8 691.796 198.507
   0  -1   8 431.796 288.762
   0   1   8 146.959 158.649
   0   1  -8 504.962 85.3540
   0  -1  -8 484.087 263.018
   0   1   8 896.139 341.538
   0  -1   8 492.801 155.791
   0   1   9 1170.42 348.583
   0  -1   9 962.572 346.718
   0  -1   9 1399.06 334.415
   0  -1   9 887.729 308.347
   0  -1   9 1239.29 231.918
   0   1  -9 1052.31 238.703
   0  -1  -9 1416.46 255.295
   0  -1  -9 1249.11 327.508
   0   1   9 1895.14 364.757
   0  -1  -9 1295.03 247.854
   0   1   9 1178.03 353.736
   0  -1  -9 1169.61 246.561
   0   1   9 1186.95 359.491
   0  -1   9 1220.27 375.338
   0   1  -9 890.975 318.866
   0   1   9 1662.16 409.872
   0  -1   9 716.806 312.900
   0  -1  -9 1144.83 331.477
   0   1   9 1239.19 364.064
   0   1   9 1086.02 291.222
   0  -1   9 1631.71 397.391
   0  -1   9 671.635 315.649
   0   1  -9 1155.11 218.758
   0   1 -10 9981.56 605.663
   0   1  10 9534.66 854.370
   0  -1  10 9656.36 871.780
   0   1  10 9771.97 889.301
   0   1 -10 10303.6 923.670
   0   1 -10 10712.3 742.344
   0  -1  10 12155.3 956.024
   0   1  10 11264.6 953.635
   0   1  10 9289.89 861.358
   0   1  10 10215.3 757.163
   0  -1  10 11458.5 893.560
   0  -1 -10 10572.2 885.919
   0  -1  10 9803.87 882.400
   0  -1 -10 10171.8 615.558
   0   1  10 9553.43 878.368
   0  -1  10 9802.25 607.115
   0  -1  10 11617.5 957.542
   0  -1  10 9110.98 853.938
   0  -1 -10 10375.6 725.134
   0   1  10 9570.34 767.355
   0  -1  10 9467.98 859.906
   0  -1 -10 9314.36 790.230
   0  -1  11 6790.37 771.262
   0  -1  11 5885.25 717.779
   0   1 -11 6175.28 759.172
   0  -1 -11 5771.14 670.966
   0  -1  11 8114.23 853.576
   0   1 -11 6239.52 505.391
   0  -1 -11 5992.32 711.422
   0  -1 -11 6234.61 618.161
   0   1  11 6414.94 743.514
   0  -1 -11 5778.30 492.833
   0   1  11 5322.65 718.322
   0   1 -11 4960.95 550.686
   0  -1  11 5925.71 732.027
   0   1  11 5205.32 696.352
   0   1  11 6790.35 790.474
   0  -1  11 6437.41 707.086
   0  -1  11 7267.27 559.412
   0   1  11 6447.28 785.171
   0   1  11 6032.32 648.854
   0  -1  11 6128.23 752.260
   0   1  11 6132.25 624.302
   0  -1  11 5275.64 713.929
   0  -1  12 432.017 298.225
   0  -1  12-328.879 280.364
   0  -1  12 625.233 353.787
   0  -1  12 592.640 198.754
   0   1 -12 190.471 132.259
   0  -1  12 873.927 358.275
   0  -1  12 300.901 300.570
   0  -1 -12 426.137 202.271
   0  -1  12 53.1068 241.197
   0   1 -12 196.203 229.899
   0   1  12 422.848 292.216
   0   1  12 789.181 342.343
   0  -1 -12 532.118 370.821
   0   1  12 241.186 223.660
   0  -1  12 20.8184 300.017
   0  -1 -12-491.859 329.054
   0   1  12 250.692 203.557
   0   1  12 352.181 288.506
   0   1  12 96.1855 236.060
   0   1  12 322.286 251.980
   0   1 -12 193.411 265.570
   0  -1 -12 456.759 188.867
   0  -1  12 315.492 273.064
   0  -1  13 6358.44 819.972
   0  -1  13 6643.89 837.334
   0   1  13 5938.00 672.817
   0  -1  13 5383.09 717.115
   0  -1 -13 5871.81 647.747
   0   1 -13 6593.77 867.808
   0  -1 -13 6739.59 794.568
   0   1  13 6364.31 839.810
   0  -1  13 6656.60 852.666
   0  -1  13 6030.31 821.198
   0   1  13 6358.35 846.278
   0  -1 -13 6403.61 549.343
   0  -1  13 7032.78 834.667
   0   1  13 6678.65 849.992
   0   1  13 5992.22 780.939
   0   1  13 5542.10 793.670
   0   1  13 6612.85 745.722
   0   1  13 6171.12 840.237
   0  -1 -13 6447.44 830.047
   0  -1  13 6643.54 858.536
   0  -1  13 6607.82 585.819
   0   1 -13 6822.21 818.605
   0  -1  13 6567.62 822.302
   0   1  14 5631.40 684.143
   0  -1 -14 5130.51 715.848
   0  -1  14 4879.81 765.456
   0   1  14 4092.37 712.672
   0  -1  14 4195.09 740.956
   0   1  14 3549.91 661.591
   0   1  14 4432.63 770.448
   0  -1  14 4573.66 510.036
   0   1  14 4597.78 663.070
   0  -1  14 3808.21 664.871
   0  -1 -14 5051.18 490.674
   0  -1 -14 4142.84 682.888
   0   1 -14 5030.49 800.336
   0  -1  14 4923.01 785.578
   0   1  14 3445.08 652.526
   0  -1 -14 3445.94 513.660
   0   1  14 4680.95 749.563
   0   1 -14 5778.56 793.686
   0  -1  14 4858.37 755.988
   0  -1  14 5032.23 742.517
   0  -1  14 4580.89 707.623
   0   1 -14 5314.59 468.627
   0   1  14 3583.11 670.837
   0  -1  14 5116.31 791.082
   0  -1  15-41.5277 276.306
   0   1  15-232.094 289.265
   0  -1  15-208.080 290.618
   0  -1  15 190.824 326.045
   0   1  15 342.214 345.061
   0   1 -15 512.761 342.975
   0   1  15 231.646 243.858
   0  -1  15 283.195 282.645
   0  -1 -15-40.6586 201.205
   0   1  15-111.631 314.994
   0  -1  15-57.4154 159.032
   0  -1  15 255.284 288.517
   0  -1  15-204.161 271.077
   0   1  15-102.149 225.039
   0   1  15-126.441 357.403
   0  -1 -15 132.735 152.014
   0   1 -15 224.377 199.650
   0   1 -15 8.55301 272.273
   0   1  15-246.076 293.255
   0  -1  15 24.9325 253.266
   0  -1  15-197.998 319.278
   0  -1 -15 277.807 304.707
   0   1  15 448.650 437.778
   0  -1 -15 668.510 405.566
   0  -1 -16 12637.0 1081.78
   0  -1  16 10813.4 1211.61
   0   1  16 8738.26 1087.13
   0   1  16 11016.8 1234.90
   0   1  16 11454.2 1222.07
   0   1  16 10604.6 1203.18
   0  -1  16 10701.0 833.850
   0  -1  16 10577.5 1153.97
   0   1 -16 12302.0 1195.50
   0   1  16 9885.46 1157.68
   0  -1 -16 11188.1 742.456
   0  -1  16 11400.2 1241.97
   0  -1  16 8893.51 1121.16
   0  -1  16 9034.63 1103.58
   0  -1 -16 10387.5 1175.33
   0  -1  16 10086.9 1164.09
   0   1 -16 12532.9 1290.44
   0   1  16 10433.0 967.339
   0  -1  16 9996.88 1096.76
   0  -1  16 8913.92 1101.84
   0   1  16 9521.89 1043.56
   0   1  16 10735.2 1203.73
   0   1  16 11525.7 1240.45
   0   1  17 16342.6 1237.59
   0   1  17 19273.4 1504.42
   0   1  17 21567.3 1775.21
   0  -1  17 19159.1 1658.68
   0   1  17 17120.9 1567.13
   0  -1  17 19217.1 1651.78
   0   1  17 19028.4 1664.52
   0  -1  17 18138.7 1544.28
   0   1  17 16264.7 1535.93
   0  -1 -17 17744.3 1571.43
   0   1  17 18942.4 1642.95
   0   1 -17 19852.0 1701.34
   0  -1  17 20380.8 1463.43
   0  -1 -17 18850.0 1371.09
   0  -1  17 20461.2 1683.69
   0  -1  17 19400.1 1141.67
   0  -1  17 19932.3 1702.29
   0  -1  17 20237.9 1691.18
   0  -1  17 19415.1 1662.98
   0   1  17 18905.1 1604.32
   0   1  17 22069.9 1844.52
   0  -1  17 18705.5 1547.93
   0   1 -17 21085.0 1635.71
   0  -1  18 2274.77 627.810
   0   1 -18 2076.70 647.817
   0   1  18 1465.42 493.500
   0   1  18 1197.45 502.255
   0  -1  18 1672.03 611.906
   0   1  18 1139.25 489.473
   0   1  18 1768.22 611.082
   0  -1 -18 839.703 455.721
   0   1  18 1016.01 556.086
   0  -1  18 1075.22 497.310
   0   1  18 1323.31 451.646
   0  -1  18 943.836 428.633
   0   1 -18 1543.05 514.139
   0   1  18 2118.93 519.748
   0  -1  18 2192.91 663.147
   0   1  18 1069.17 463.793
   0  -1  18 973.913 412.223
   0  -1 -18 1337.17 441.040
   0  -1  18 2068.37 583.087
   0  -1  18 1868.10 610.219
   0   1  18 948.880 450.850
   0  -1  18 867.688 444.455
   0   1  19 9968.92 1290.26
   0  -1  19 8243.43 1192.81
   0  -1  19 9121.90 1232.59
   0   1  19 8680.20 1244.28
   0   1  19 7996.08 1195.82
   0  -1 -19 8314.93 985.226
   0  -1 -19 8420.96 1189.81
   0  -1  19 8205.59 1125.27
   0  -1  19 8214.88 1181.10
   0   1 -19 9074.25 1152.07
   0   1  19 9453.69 1225.75
   0   1 -19 7923.02 1179.94
   0  -1  19 8587.87 1219.50
   0  -1  19 8754.44 1033.97
   0  -1  19 10916.4 1365.67
   0   1  19 9052.09 977.831
   0   1  19 8960.23 1131.35
   0   1  19 9416.01 1285.22
   0  -1  19 8967.67 1151.61
   0  -1  19 9840.55 1308.90
   0  -1  19 9931.28 1319.74
   0   1  19 9039.66 1227.01
   0   1  19 9101.32 1252.78
   0  -1  20 3729.81 804.506
   0  -1 -20 3034.01 787.982
   0   1  20 2376.41 753.633
   0  -1  20 1684.00 614.105
   0   1  20 3854.00 876.669
   0  -1  20 2602.20 615.820
   0  -1  20 2614.80 694.977
   0  -1  20 2897.93 734.770
   0  -1  20 3261.55 738.590
   0  -1  20 2771.96 766.039
   0   1  20 2699.41 644.617
   0   1 -20 2328.75 706.387
   0   1  20 2400.15 736.332
   0   1  20 2605.31 738.832
   0  -1 -20 3338.55 675.109
   0  -1  20 2971.78 851.664
   0   1  20 3501.64 789.555
   0   1  20 4533.37 934.553
   0   1 -20 2128.10 623.805
   0  -1  20 2438.49 685.379
   0  -1  20 1638.01 578.445
   0   1  20 3829.41 858.761
   0   1  21 971.588 529.286
   0  -1  21 1284.61 619.371
   0  -1  21 1329.07 650.013
   0  -1  21-268.389 396.778
   0   1 -21 737.669 484.235
   0  -1  21 813.956 502.102
   0  -1  21 639.764 587.957
   0   1 -21 403.520 236.949
   0  -1  21 1216.08 547.256
   0   1  21 574.366 385.026
   0   1  21 489.471 426.105
   0  -1 -21 551.848 376.747
   0   1  21 1306.69 554.912
   0  -1  21 215.612 360.687
   0   1  21 659.795 408.511
   0   1  21 1689.26 671.726
   0   1  21 659.661 403.431
   0  -1  21 983.610 538.193
   0   1  21 1225.56 548.701
   0  -1  21 324.490 324.316
   0  -1  21 690.938 394.793
   0  -1  22 9866.70 1426.92
   0   1 -22 11418.6 1547.82
   0   1  22 9762.00 1410.31
   0   1 -22 10868.0 1375.91
   0  -1  22 8768.64 1336.41
   0  -1  22 9566.25 1409.65
   0   1  22 10015.6 1308.09
   0   1  22 10217.7 1466.20
   0  -1 -22 11284.7 1541.17
   0   1  22 10230.9 1458.18
   0  -1  22 9732.84 1416.50
   0  -1  22 9287.96 1308.58
   0  -1  22 8603.67 1313.91
   0   1  22 8958.28 1358.95
   0  -1  22 8742.98 1377.99
   0  -1 -22 8775.13 1329.34
   0   1  22 7995.98 1273.44
   0  -1  22 13086.5 1530.06
   0  -1  22 8324.30 1306.72
   0   1  22 12467.0 1538.54
   0   1  22 11076.4 1528.59
   0   1  23 5059.15 978.704
   0  -1 -23 6545.72 1188.04
   0  -1  23 5716.87 1122.07
   0   1  23 4718.69 1052.72
   0  -1  23 6897.09 1172.80
   0   1  23 6136.40 1170.62
   0  -1  23 5125.57 1079.20
   0   1  23 6090.55 1187.17
   0   1  23 7552.42 1322.04
   0  -1 -23 7372.32 1269.73
   0  -1  23 5000.76 1048.90
   0   1 -23 7151.42 1269.65
   0   1  23 4778.89 1024.19
   0   1 -23 6044.61 1078.74
   0   1  23 5286.90 1080.84
   0  -1  23 6797.94 1228.60
   0   1  23 7980.14 1386.78
   0  -1  23 6007.37 1121.92
   0  -1  23 7209.65 1278.96
   0  -1  23 4350.23 969.895
   0  -1  23 5509.32 1117.02
   0  -1 -24 6330.41 1218.84
   0   1  24 4083.89 979.418
   0  -1  24 3679.85 952.449
   0  -1  24 6010.73 1132.85
   0   1  24 5702.65 1049.76
   0   1  25 765.866 545.059
   0  -2   0 26641.5 881.478
   0  -2   0 24714.5 853.899
   0  -2   0 24674.4 823.684
   0  -2   0 25008.6 864.504
   0  -2   0 26397.0 847.687
   0   2   0 26938.5 885.600
   0   2   0 25406.0 863.461
   0   2   0 26443.2 865.947
   0   2   0 25541.0 615.197
   0   2   0 29654.9 920.914
   0   2   0 25597.2 557.476
   0  -2   0 25118.1 799.611
   0   2   0 25276.3 894.972
   0   2   0 26044.9 863.692
   0   2   0 26211.9 850.462
   0  -2   0 27237.7 621.565
   0   2   0 27695.8 824.626
   0  -2   0 27320.8 567.305
   0   2   0 26007.4 619.047
   0  -2   0 26948.5 620.059
   0   2   1 12963.7 531.536
   0   2  -1 15262.5 654.316
   0  -2   1 14319.5 665.183
   0  -2   1 14423.1 660.811
   0  -2   1 13441.4 375.991
   0  -2   1 13124.9 614.826
   0   2   1 13635.1 641.912
   0  -2  -1 14866.3 665.807
   0   2   1 14175.7 647.531
   0   2  -1 13410.3 657.604
   0  -2  -1 15428.0 673.230
   0  -2   1 14228.6 610.830
   0   2   1 14496.1 612.964
   0   2   1 14254.4 553.569
   0   2  -1 13590.1 639.776
   0   2  -1 14341.6 650.810
   0   2  -1 13510.9 419.551
   0   2   1 14433.1 647.018
   0  -2  -1 12983.8 511.963
   0  -2  -1 13469.2 657.077
   0   2  -1 13059.3 380.330
   0   2  -1 14555.2 643.624
   0   2   1 13469.8 644.778
   0   2   1 13674.2 630.645
   0  -2  -1 12766.4 620.097
   0   2  -1 13004.0 637.989
   0  -2   1 13372.2 629.364
   0   2   1 13789.7 524.988
   0   2  -1 14347.8 611.159
   0  -2   1 13967.4 496.329
   0   2   1 14225.0 646.365
   0  -2  -1 14174.2 541.448
   0  -2   1 14749.1 359.910
   0   2   1 14058.8 602.442
   0  -2   1 15102.2 666.919
   0  -2  -1 13196.9 625.490
   0  -2  -1 14738.0 647.865
   0   2  -1 13838.7 511.724
   0   2  -1 14046.0 356.040
   0   2   2 74235.7 1088.93
   0  -2  -2 69702.2 1096.85
   0  -2   2 71465.4 939.602
   0   2  -2 71990.1 971.913
   0   2  -2 73785.8 1529.07
   0  -2   2 75297.6 1524.89
   0  -2   2 70820.3 1443.19
   0   2  -2 71678.8 1455.08
   0  -2   2 75050.6 950.164
   0   2   2 72461.6 1485.96
   0   2  -2 73885.9 1408.91
   0   2   2 76603.9 1532.97
   0  -2   2 71590.0 1492.10
   0   2  -2 75471.4 1460.66
   0   2   2 71833.0 1074.43
   0  -2  -2 72471.8 1444.76
   0  -2   2 71788.0 785.501
   0   2   2 72848.4 1350.08
   0   2  -2 71775.7 1509.94
   0   2   2 71870.1 1516.13
   0   2   2 74786.9 1523.55
   0   2   2 69105.6 1413.80
   0   2  -2 75026.4 1040.68
   0  -2  -2 70855.4 1485.16
   0  -2   2 74917.9 1461.15
   0  -2  -2 71929.0 1374.59
   0  -2   2 73976.1 955.862
   0  -2  -2 71697.5 1348.50
   0   2  -2 75707.3 1524.78
   0   2   2 76733.7 1507.07
   0  -2   2 71104.2 1032.74
   0   2   2 76740.8 1573.08
   0   2  -2 74408.3 1470.39
   0  -2  -2 73801.6 1441.43
   0   2   2 69346.0 1365.01
   0   2  -2 73059.0 944.357
   0   2   2 73566.4 1079.34
   0   2   2 73899.9 1504.94
   0  -2  -2 71849.6 1104.40
   0  -2  -2 71032.8 1472.49
   0   2   2 73625.9 1185.98
   0  -2   2 71604.4 1418.75
   0  -2  -2 72678.8 1099.12
   0  -2  -2 70435.4 1101.82
   0   2  -2 73044.4 970.125
   0  -2   2 74178.7 940.423
   0   2   2 75123.1 1091.54
   0  -2  -2 76308.8 1214.85
   0   2  -2 72057.8 1316.55
   0  -2  -2 72812.9 1484.34
   0  -2   2 71688.9 1309.44
   0   2  -2 72885.3 977.415
   0  -2   2 75391.2 948.010
   0   2  -2 69034.0 953.952
   0  -2  -2 73774.2 1483.33
   0   2   3 496297. 3888.81
   0   2   3 490199. 3747.90
   0   2   3 503104. 3982.57
   0   2   3 495028. 4132.23
   0   2  -3 510786. 3814.77
   0   2  -3 498346. 3830.26
   0  -2  -3 490863. 3916.84
   0  -2   3 503554. 3123.28
   0   2  -3 478655. 3122.73
   0  -2  -3 484168. 3020.92
   0   2   3 503798. 4165.75
   0  -2   3 482746. 4165.93
   0   2   3 475353. 4215.42
   0   2   3 488091. 3952.81
   0  -2   3 501407. 4042.77
   0  -2   3 493465. 3104.49
   0  -2   3 486697. 3857.05
   0  -2  -3 493336. 3903.02
   0  -2   3 469670. 4000.70
   0   2   3 493095. 3420.78
   0  -2  -3 498062. 4086.06
   0   2   3 479233. 2997.29
   0   2   3 503566. 3428.44
   0   2   3 492122. 3412.13
   0   2   3 504897. 3833.47
   0  -2   3 495430. 3091.90
   0   2   3 491736. 4098.55
   0   2  -3 492491. 3061.17
   0  -2  -3 485682. 3768.42
   0   2  -3 496860. 4008.71
   0  -2   3 476361. 3035.97
   0   2  -3 492740. 4057.15
   0   2  -3 508980. 3930.65
   0   2  -3 477391. 3152.58
   0   2   3 484666. 2203.12
   0   2  -3 486305. 3146.63
   0  -2  -3 482889. 3467.03
   0   2  -3 487984. 3948.10
   0  -2   3 500713. 3767.38
   0  -2  -3 497287. 3494.32
   0   2   3 490703. 3389.88
   0  -2   3 488217. 3121.38
   0  -2   3 490187. 2234.03
   0   2  -3 501305. 4201.84
   0  -2  -3 495196. 3495.73
   0  -2  -3 492894. 4095.70
   0   2  -3 491715. 3162.35
   0   2   3 494198. 4115.68
   0  -2  -3 488030. 4104.74
   0  -2  -3 491819. 3471.02
   0  -2   3 489280. 3729.84
   0  -2  -3 489714. 3767.59
   0  -2   3 497270. 4074.21
   0  -2   4 35160.9 967.531
   0   2  -4 34777.9 996.424
   0   2   4 34240.0 1157.27
   0  -2  -4 34711.0 992.429
   0   2  -4 34452.8 927.034
   0   2  -4 33539.3 974.446
   0   2  -4 35109.1 1131.51
   0  -2  -4 32618.4 1161.46
   0   2   4 33208.6 1125.30
   0   2  -4 34612.4 986.900
   0   2   4 33959.6 993.034
   0  -2  -4 34206.3 1052.52
   0  -2  -4 33636.4 1118.40
   0   2   4 36442.0 1205.75
   0   2   4 35913.8 1190.52
   0  -2   4 33453.7 914.668
   0   2  -4 33044.8 973.777
   0  -2   4 36055.6 1153.96
   0  -2  -4 35162.2 1186.95
   0   2   4 33204.6 1021.23
   0   2   4 33878.5 1041.21
   0   2  -4 34184.0 1146.88
   0   2  -4 34119.2 1009.30
   0  -2   4 34504.4 961.952
   0  -2  -4 36501.6 1078.45
   0   2  -4 34448.2 990.539
   0  -2  -4 34985.7 1059.23
   0  -2  -4 35506.8 1071.99
   0   2  -4 35261.4 1196.57
   0   2   4 33436.4 806.178
   0   2  -4 33364.0 574.237
   0  -2   4 33709.9 953.093
   0  -2   4 34255.9 1129.26
   0   2  -4 34411.0 1138.35
   0  -2  -4 33267.7 987.607
   0  -2  -4 35577.9 1077.15
   0   2   4 35679.9 1022.47
   0  -2   4 33793.8 979.764
   0  -2  -4 34192.6 1157.60
   0  -2   4 33575.7 959.438
   0  -2  -4 35142.2 834.979
   0   2   4 35893.5 1067.06
   0   2   4 33066.8 719.124
   0   2   4 35291.6 1090.77
   0  -2   4 35053.4 1181.93
   0   2   4 34294.8 1187.91
   0  -2  -4 35001.6 758.371
   0  -2   4 34440.9 600.465
   0  -2   4 35645.5 1184.31
   0  -2   4 32410.6 969.423
   0   2  -4 34627.8 1142.42
   0   2   4 35309.6 1020.24
   0  -2   4 35669.8 1133.33
   0   2   4 33994.5 1136.48
   0   2   4 35071.7 1055.42
   0  -2   5 8995.17 340.457
   0  -2  -5 8685.45 443.036
   0  -2  -5 9938.49 628.556
   0   2  -5 8882.90 635.844
   0   2  -5 8386.66 567.023
   0  -2   5 8149.50 610.539
   0  -2  -5 9406.86 533.491
   0   2  -5 8284.96 501.892
   0  -2  -5 7769.61 481.333
   0   2   5 8701.18 445.252
   0  -2   5 9014.95 562.904
   0  -2   5 8619.19 604.512
   0   2   5 8804.37 614.033
   0   2   5 9146.00 662.637
   0  -2   5 9350.62 549.903
   0   2   5 8647.12 594.241
   0   2  -5 8417.37 550.658
   0  -2   5 8809.84 507.837
   0  -2  -5 9110.68 467.341
   0  -2  -5 8634.55 585.401
   0  -2   5 8230.98 639.852
   0   2   5 9744.03 538.835
   0  -2   5 8383.26 545.556
   0   2  -5 9359.60 517.607
   0  -2  -5 8246.67 583.671
   0   2   5 8832.93 439.335
   0  -2  -5 8779.89 636.120
   0   2   5 9050.22 595.958
   0  -2   5 7987.90 608.337
   0   2  -5 9337.67 642.388
   0  -2  -5 9644.70 683.890
   0   2  -5 8571.71 398.788
   0  -2   5 9162.40 573.254
   0  -2   5 8482.96 341.842
   0   2   5 9208.13 613.806
   0   2  -5 8851.47 572.219
   0   2  -5 8736.04 524.028
   0  -2   5 8772.47 630.854
   0   2  -5 8061.80 607.595
   0  -2   5 9169.11 530.910
   0   2   5 8220.48 621.017
   0   2   5 8386.87 556.213
   0  -2   5 8436.01 542.950
   0   2  -5 10224.4 645.289
   0   2   5 8158.44 488.000
   0  -2  -5 8481.81 648.940
   0   2   5 9900.41 600.471
   0   2  -5 9271.41 584.599
   0   2  -5 8996.29 569.863
   0  -2  -5 8120.92 552.189
   0  -2  -5 10410.4 642.817
   0   2   5 8015.37 572.825
   0  -2  -6 11264.4 739.116
   0   2  -6 12656.5 758.870
   0   2   6 12760.8 620.343
   0  -2  -6 11146.7 747.488
   0  -2   6 11362.2 765.698
   0   2   6 11715.7 581.541
   0   2  -6 11734.0 488.731
   0   2   6 12075.2 780.874
   0  -2   6 12033.9 594.705
   0   2   6 11888.2 673.279
   0   2  -6 11336.5 715.278
   0  -2  -6 11497.6 777.533
   0  -2  -6 11078.6 729.507
   0  -2  -6 12451.0 564.324
   0  -2  -6 11496.6 787.796
   0  -2   6 11726.6 713.554
   0  -2  -6 12248.7 799.422
   0  -2   6 11498.9 471.090
   0  -2   6 11493.6 433.097
   0   2  -6 11019.7 705.239
   0   2   6 11398.9 745.468
   0  -2   6 11763.6 586.283
   0   2  -6 11072.1 715.182
   0   2   6 10550.4 711.872
   0  -2  -6 12336.8 600.597
   0  -2   6 10938.1 768.563
   0  -2   6 12417.9 690.394
   0  -2  -6 11788.4 418.450
   0   2   6 11840.3 759.076
   0  -2  -6 13162.6 805.231
   0  -2  -6 11749.4 664.940
   0  -2  -6 11485.8 703.066
   0  -2  -6 11275.1 575.330
   0   2  -6 10804.0 640.650
   0  -2   6 11172.7 712.779
   0   2  -6 12052.9 806.827
   0  -2   6 12454.4 738.022
   0  -2   6 12085.4 721.580
   0   2   6 11946.4 549.354
   0  -2   6 10734.0 706.928
   0  -2   6 12362.2 802.097
   0   2  -6 12037.1 605.249
   0   2  -6 12621.2 600.619
   0   2   6 10978.4 569.243
   0   2   6 11979.3 709.816
   0   2  -6 11348.5 697.760
   0  -2  -6 11966.3 598.675
   0   2   6 11126.6 740.744
   0   2   6 12560.5 830.331
   0  -2  -7 292.362 287.052
   0   2   7 381.121 185.241
   0   2  -7 232.750 121.702
   0   2  -7 131.313 94.7386
   0   2   7 118.229 95.6520
   0  -2  -7 156.555 191.538
   0  -2  -7 238.781 302.749
   0  -2   7 47.0434 97.2647
   0   2  -7 153.796 182.106
   0  -2   7 382.058 199.177
   0  -2   7 264.772 235.443
   0  -2   7 76.0848 123.146
   0  -2  -7 82.8217 105.005
   0   2  -7 293.100 129.167
   0  -2   7 403.800 221.436
   0  -2   7 68.7593 193.042
   0  -2   7 141.149 131.995
   0  -2  -7 145.011 91.6096
   0  -2  -7 463.016 148.867
   0  -2   7 88.0336 79.4928
   0  -2   7-88.2110 196.287
   0   2   7 180.376 162.012
   0  -2   7 403.085 222.825
   0  -2   7 371.462 236.229
   0   2  -7 304.143 234.758
   0   2   7 35.2162 190.218
   0  -2  -7 415.810 161.555
   0   2   7-190.720 174.210
   0  -2   7 73.8662 62.5934
   0   2   7 374.550 230.341
   0  -2   7 389.825 315.699
   0   2   7 593.291 286.570
   0  -2  -7 357.963 252.355
   0   2   7 65.6583 235.380
   0  -2  -7 198.965 120.530
   0  -2  -7 311.472 187.535
   0   2   7 245.776 155.708
   0   2   7 79.1360 98.4500
   0  -2   8 1267.99 182.672
   0   2   8 1218.80 354.223
   0   2   8 906.053 303.343
   0  -2   8 1320.99 417.626
   0   2   8 886.163 234.775
   0   2   8 1143.36 305.929
   0  -2  -8 1175.65 251.191
   0   2   8 875.392 227.920
   0   2  -8 1235.39 192.301
   0   2   8 1213.29 198.413
   0   2  -8 1044.03 371.271
   0  -2   8 1504.52 370.087
   0  -2   8 1323.00 380.699
   0  -2  -8 1525.25 241.554
   0   2  -8 818.419 169.290
   0  -2  -8 748.039 291.000
   0  -2  -8 920.650 222.297
   0  -2  -8 1003.90 192.468
   0   2  -8 1006.30 187.435
   0   2   8 996.560 302.733
   0  -2   8 887.889 186.269
   0  -2   8 992.877 296.924
   0  -2   8 1029.70 310.893
   0   2   8 1172.87 331.149
   0  -2   8 853.926 281.263
   0  -2   8 1298.55 211.670
   0  -2  -8 989.584 176.745
   0  -2   8 1136.64 314.755
   0  -2  -8 877.154 253.789
   0   2   8 595.303 238.055
   0  -2   8 681.538 229.921
   0  -2  -8 737.504 377.640
   0  -2  -8 1720.10 471.472
   0   2   8 1097.13 194.143
   0  -2   8 1264.97 207.292
   0   2   9 92609.9 2393.19
   0  -2   9 92897.8 2372.79
   0  -2   9 94703.2 2619.48
   0   2   9 97482.4 2609.29
   0  -2  -9 95545.9 2539.78
   0  -2   9 99909.9 1900.60
   0  -2   9 91488.3 2329.93
   0  -2  -9 94044.3 1892.49
   0   2   9 89294.1 1553.81
   0   2  -9 96380.6 1592.56
   0   2   9 98868.2 2663.27
   0   2   9 95726.8 2589.79
   0  -2   9 94687.2 2509.09
   0  -2   9 98032.4 2638.55
   0  -2   9 95315.8 2509.15
   0  -2  -9 96253.4 2449.69
   0  -2   9 97958.9 1701.28
   0   2   9 94928.6 2588.81
   0  -2  -9 95153.7 2626.76
   0   2  -9 91549.8 1595.79
   0   2  -9 92296.1 1605.16
   0  -2  -9 93644.7 2030.50
   0  -2   9 89498.7 2444.84
   0   2   9 92492.5 2124.19
   0   2  -9 93171.7 2629.80
   0  -2   9 94003.9 2581.44
   0   2   9 94289.4 1631.99
   0  -2  -9 94844.6 1762.67
   0  -2   9 98433.5 2551.92
   0   2   9 94211.5 2565.76
   0   2 -10 2451.61 254.218
   0   2 -10 2682.81 292.971
   0  -2  10 2549.40 291.707
   0   2  10 2451.12 394.664
   0   2  10 2317.30 477.726
   0  -2  10 2060.83 444.908
   0   2  10 2441.69 260.066
   0  -2 -10 2282.70 466.912
   0  -2  10 2211.11 447.065
   0  -2 -10 1794.44 409.091
   0  -2  10 2348.10 444.971
   0   2  10 2550.47 262.008
   0  -2 -10 2435.67 335.665
   0  -2  10 2957.19 594.997
   0  -2 -10 1542.23 303.410
   0  -2  10 2099.37 450.133
   0  -2  10 2002.88 443.552
   0   2  10 2038.21 410.978
   0  -2  10 2850.72 471.825
   0  -2  10 2454.68 468.094
   0  -2  10 2664.22 344.426
   0   2  10 2696.72 498.202
   0  -2 -10 3076.88 561.845
   0  -2 -10 2547.71 326.786
   0   2 -10 2373.41 257.216
   0   2  10 2798.49 538.380
   0   2  10 2731.19 528.664
   0  -2  10 2879.00 484.873
   0  -2  10 1737.25 383.282
   0   2 -10 2747.05 522.305
   0   2  10 2287.43 471.125
   0  -2  10 3006.17 332.675
   0  -2 -11 2.40507 256.801
   0  -2 -11 382.839 160.899
   0   2 -11 311.810 120.452
   0  -2  11 87.5158 186.296
   0  -2  11 217.522 270.917
   0   2  11 456.547 274.000
   0   2  11-9.31434 64.4280
   0  -2  11 146.959 175.415
   0  -2  11 138.251 265.388
   0  -2  11 81.0608 101.194
   0   2  11 205.377 93.3650
   0  -2 -11 259.761 174.451
   0   2  11 348.293 394.807
   0  -2  11 379.592 353.311
   0  -2  11 252.222 267.705
   0   2  11 227.478 261.236
   0  -2  11 388.027 249.289
   0  -2  11 438.066 295.382
   0  -2 -11 861.804 324.134
   0   2  11 302.418 194.541
   0   2  11 343.286 234.884
   0   2 -11 304.467 112.367
   0  -2  11 491.203 246.384
   0  -2 -11 747.653 371.818
   0   2  11 1.87351 206.022
   0   2  11 602.614 269.032
   0  -2  11 162.936 143.096
   0  -2  11 370.842 288.939
   0   2 -11 167.095 81.1555
   0   2 -11 333.039 246.663
   0   2  12 2693.05 571.036
   0   2  12 2642.95 569.198
   0   2  12 2407.81 561.489
   0   2  12 2407.78 464.226
   0  -2  12 2845.01 542.059
   0  -2  12 2289.44 445.163
   0   2  12 2155.79 211.161
   0  -2  12 2574.74 522.980
   0   2 -12 2749.03 561.778
   0  -2 -12 3230.57 582.704
   0  -2 -12 2285.93 367.504
   0   2  12 2405.77 522.344
   0  -2  12 2585.88 533.793
   0  -2  12 2515.84 322.940
   0  -2  12 2435.42 591.300
   0   2  12 3002.46 499.918
   0   2  12 2877.96 599.681
   0  -2  12 2755.51 542.295
   0  -2 -12 2353.32 493.572
   0  -2 -12 2211.99 349.245
   0  -2  12 3062.17 549.514
   0  -2 -12 2376.83 563.259
   0  -2  12 1856.02 466.464
   0   2  12 2427.87 528.327
   0  -2  12 2735.48 546.035
   0   2 -12 2650.83 543.747
   0  -2  12 2227.27 521.621
   0   2 -12 2453.65 307.753
   0   2  13 17687.5 1377.29
   0   2  13 15857.9 1197.39
   0  -2  13 15504.9 808.845
   0  -2  13 16607.9 1344.59
   0   2 -13 16224.4 1321.45
   0  -2 -13 16363.2 1277.79
   0  -2  13 15649.4 1196.88
   0   2  13 17224.0 1354.58
   0  -2 -13 13964.6 1256.26
   0  -2  13 16522.7 1304.73
   0  -2  13 13627.1 1186.74
   0  -2  13 16454.2 1309.21
   0   2 -13 14948.9 1296.31
   0  -2  13 13659.7 1170.38
   0  -2 -13 16389.3 935.864
   0   2 -13 16469.1 823.827
   0  -2  13 12840.0 1157.85
   0   2  13 15687.3 1307.16
   0  -2  13 16598.1 1171.22
   0  -2  13 16336.8 1307.05
   0   2  13 16010.8 1319.39
   0  -2  13 15851.1 1319.41
   0   2  13 17133.4 1152.40
   0   2  13 16208.9 1322.55
   0  -2 -13 16431.1 984.869
   0  -2 -13 15680.0 1246.18
   0   2  13 16346.2 1333.38
   0  -2  14 216.980 394.389
   0  -2  14 226.543 232.334
   0   2  14 367.859 247.550
   0  -2 -14 205.178 266.999
   0   2  14 1299.10 486.721
   0   2  14 610.791 333.091
   0  -2  14 506.501 315.393
   0  -2  14 309.303 344.570
   0   2  14 291.965 277.757
   0  -2 -14 539.432 237.195
   0  -2 -14 651.131 388.446
   0   2  14 307.667 228.129
   0  -2  14 241.217 224.346
   0   2 -14 282.156 134.959
   0  -2  14-61.6497 236.047
   0   2 -14 645.432 402.445
   0   2  14-45.7611 220.938
   0  -2  14 706.965 441.340
   0   2  14-191.021 245.287
   0   2  14 303.873 295.176
   0  -2  14 379.025 295.397
   0  -2 -14-6.23232 257.896
   0  -2  14 226.516 218.923
   0  -2 -14 559.448 243.353
   0  -2  14 404.395 336.952
   0  -2  14 505.641 181.154
   0   2 -14 202.776 301.483
   0  -2  15 9018.71 1050.62
   0  -2  15 8499.45 1048.24
   0  -2  15 8945.62 1080.56
   0   2 -15 11034.8 1226.34
   0  -2  15 8174.51 1010.29
   0   2  15 8442.69 917.607
   0  -2 -15 9268.47 740.070
   0  -2  15 8401.99 640.409
   0  -2 -15 8148.50 968.916
   0   2  15 8243.64 1051.71
   0   2  15 8834.02 1079.87
   0  -2  15 8940.22 938.383
   0   2 -15 8388.32 1015.21
   0   2  15 9634.59 1118.13
   0  -2 -15 10610.5 1181.35
   0   2  15 8658.71 1054.78
   0  -2  15 8922.84 1049.30
   0   2  15 10542.8 1197.65
   0   2  15 9480.72 966.689
   0  -2  15 9709.87 1083.40
   0   2  15 9023.79 1087.67
   0  -2  15 8724.31 1019.97
   0  -2 -15 8446.02 785.476
   0  -2  15 9622.28 1110.74
   0  -2 -15 7398.40 945.432
   0  -2  15 9168.33 1020.04
   0   2  16 13774.5 1193.93
   0  -2  16 13650.8 1184.69
   0  -2  16 15786.4 1430.08
   0  -2 -16 13165.8 1352.78
   0   2  16 12935.8 1339.10
   0  -2  16 14047.7 1356.34
   0  -2 -16 12966.7 883.791
   0   2  16 13217.5 1360.14
   0  -2  16 14417.0 1379.13
   0  -2 -16 14350.4 1314.88
   0  -2  16 11783.7 1241.56
   0  -2 -16 11167.3 1200.67
   0  -2  16 14544.1 1328.20
   0  -2  16 14875.1 1411.38
   0   2  16 12705.0 1313.09
   0  -2  16 13672.0 1322.08
   0   2  16 14118.2 1214.88
   0  -2  16 10924.9 1206.08
   0  -2  16 12214.8 793.376
   0   2 -16 13659.0 1384.44
   0   2  16 14593.2 1414.53
   0  -2  16 14234.1 1411.84
   0   2  16 14907.1 1400.11
   0   2 -16 13165.6 1316.66
   0   2  16 14514.4 1407.81
   0  -2 -16 14415.9 1072.51
   0   2 -17 22444.8 1752.27
   0   2 -17 24758.7 1926.65
   0  -2 -17 21840.3 1719.15
   0  -2  17 25128.6 1888.38
   0  -2  17 21374.9 1769.23
   0   2  17 21017.0 1535.64
   0  -2 -17 22155.8 1804.35
   0  -2  17 24000.3 1827.21
   0  -2 -17 21852.2 1368.21
   0   2  17 24142.5 1872.33
   0  -2  17 23998.7 1622.99
   0  -2  17 22289.7 1765.69
   0   2  17 23345.6 1843.32
   0  -2  17 25319.7 1860.73
   0   2  17 23100.3 1837.17
   0   2  17 24900.7 1640.28
   0  -2  17 25250.8 1874.81
   0  -2  17 28132.6 1880.51
   0  -2  17 24232.6 1838.43
   0   2  17 24290.2 1847.89
   0   2  17 24645.1 1898.09
   0   2  17 23156.9 1830.76
   0  -2  17 23585.0 1811.06
   0   2  18 20199.6 1784.93
   0  -2 -18 17870.9 1664.48
   0  -2  18 15851.9 1605.85
   0   2  18 19182.5 1716.35
   0   2  18 16645.3 1610.70
   0   2  18 17956.6 1463.03
   0   2  18 15195.1 1326.79
   0   2 -18 17201.3 1662.68
   0  -2  18 15997.6 1566.17
   0  -2  18 18976.6 1507.30
   0   2 -18 15975.1 1539.05
   0  -2  18 17042.1 1599.01
   0  -2  18 18840.5 1669.80
   0  -2  18 19471.2 1741.61
   0  -2  18 16859.3 1580.34
   0  -2 -18 15350.6 1518.34
   0   2  18 15186.3 1538.32
   0  -2  18 16665.7 1534.57
   0  -2 -18 16090.4 1216.73
   0   2  18 15857.2 1584.35
   0   2  18 15423.7 1534.38
   0  -2  18 16964.3 1591.82
   0  -2  18 16726.7 1582.57
   0  -2  19 2426.18 680.820
   0   2  19 3425.41 831.373
   0  -2  19 3444.71 743.541
   0  -2 -19 3080.01 806.295
   0   2  19 3188.54 783.807
   0   2 -19 2254.01 669.371
   0   2  19 2665.12 620.077
   0   2  19 3896.06 826.307
   0   2  19 3337.26 646.207
   0  -2  19 4736.21 905.495
   0   2  19 3148.44 779.282
   0  -2  19 2650.37 708.312
   0   2  19 4048.16 865.799
   0  -2  19 3134.82 753.059
   0  -2  19 3827.93 818.575
   0   2  19 1829.90 624.710
   0   2 -19 4144.11 832.164
   0  -2 -19 2629.91 697.925
   0  -2  19 3371.94 687.222
   0  -2  19 3181.19 737.175
   0  -2  19 3583.49 822.248
   0   2  19 3054.84 772.145
   0  -2  19 2359.34 693.421
   0   2  20 1295.38 537.680
   0  -2  20 443.259 439.988
   0  -2  20 778.561 527.610
   0  -2  20 2023.13 548.341
   0   2  20 1032.03 511.053
   0  -2  20 1198.31 485.165
   0  -2  20 1098.63 522.378
   0  -2 -20 2541.75 697.904
   0   2  20 1783.12 556.436
   0  -2  20 1424.56 531.140
   0   2  20 1239.51 544.912
   0   2 -20 1399.64 639.247
   0   2  20 645.190 466.791
   0  -2  20 1737.12 538.475
   0   2 -20 286.619 344.472
   0   2  20 1231.52 544.213
   0  -2  20 1477.33 534.477
   0  -2  20 1860.27 654.079
   0  -2 -20 2249.48 733.233
   0   2  20 2029.68 539.182
   0   2  20 2363.82 729.766
   0   2  20 1717.28 614.008
   0   2  21 156.317 457.018
   0  -2  21 404.246 374.031
   0  -2  21 901.145 553.496
   0  -2  21 44.3447 331.788
   0   2  21 842.533 548.739
   0  -2  21-328.273 495.144
   0   2  21-5.71345 350.920
   0  -2  21 515.690 374.983
   0  -2  21 566.737 433.399
   0  -2 -21 218.648 424.019
   0   2 -21-275.527 341.755
   0  -2  21 526.415 439.340
   0   2  21 617.175 529.089
   0  -2  21-65.5158 411.462
   0   2  21-113.367 359.423
   0   2  21 381.875 421.384
   0  -2  21 239.427 348.406
   0  -2 -21 284.099 630.597
   0   2  21 852.244 514.103
   0  -2 -21-242.147 379.556
   0   2 -21 445.760 493.306
   0   2  21 481.865 402.872
   0   2 -22 1722.97 664.752
   0   2  22 524.296 441.513
   0  -2  22 2147.40 745.355
   0   2  22 1616.01 653.461
   0  -2  22 2202.40 708.115
   0   2  22 2306.08 797.778
   0   2  22 1234.38 568.628
   0  -2  22 356.602 389.076
   0   2  22 1574.22 565.894
   0   2 -22 879.188 503.413
   0  -2  22 2032.25 695.999
   0   2  22 2326.80 745.614
   0  -2  22 1757.47 677.408
   0  -2  22 2697.17 782.172
   0   2  22 1327.89 590.615
   0  -2 -22 1186.06 612.124
   0  -2  22 2103.26 723.234
   0  -2  22 1515.59 593.332
   0  -2 -22 1472.42 669.802
   0   2  22 1895.38 701.750
   0  -2 -22 2418.25 773.861
   0   2  23 1240.00 677.994
   0  -2  23 1206.10 718.888
   0  -2 -23 1125.97 599.828
   0  -2  23 1414.47 648.553
   0   2  23 176.250 382.013
   0  -2  23 738.392 548.234
   0  -2  23 403.999 362.929
   0  -2  23 1312.27 619.507
   0   2  23 723.583 457.218
   0  -2  23-41.8271 296.341
   0   2 -23 1485.93 706.278
   0  -2  23 281.379 395.775
   0  -2 -23 1069.82 668.417
   0   2  23 160.710 352.979
   0   2  23 221.004 326.611
   0   2 -23-165.772 367.220
   0  -2  23 442.265 409.904
   0   2  23 1004.26 521.848
   0   2  23 1017.65 656.054
   0   2  23 356.757 345.741
   0  -2 -23-147.748 353.793
   0   2 -24 756.039 481.482
   0   2  24 139.340 381.378
   0   2 -25 3947.96 948.756
   0   3   0 113.682 130.231
   0  -3   0-98.2848 212.979
   0   3   0 64.2979 85.2075
   0  -3   0 3.70855 175.250
   0   3   0-27.4746 91.1900
   0   3   0 68.4342 143.845
   0  -3   0 66.2796 78.3130
   0  -3   0-51.7295 92.9905
   0   3   0 30.8633 90.3200
   0   3   0-27.3719 151.365
   0   3   0-26.9649 118.977
   0  -3   0 51.2153 135.001
   0  -3   0-51.5812 92.1812
   0   3   0 14.7922 136.243
   0   3   0 376.266 173.439
   0   3   0 98.5951 141.711
   0  -3   0-151.062 207.190
   0   3   0 19.7023 63.0909
   0  -3   0 18.6156 209.510
   0  -3   1 1153.07 144.932
   0   3   1 844.710 220.607
   0  -3  -1 1015.72 269.851
   0   3  -1 814.942 226.252
   0  -3   1 1162.95 270.439
   0  -3  -1 709.467 176.793
   0   3  -1 1094.28 231.242
   0   3   1 1358.63 270.330
   0   3  -1 1008.22 172.473
   0  -3  -1 809.271 249.302
   0   3  -1 981.088 241.998
   0   3   1 1241.67 264.595
   0   3   1 642.955 238.505
   0   3  -1 1136.50 230.594
   0  -3  -1 1079.89 295.495
   0   3   1 748.422 164.255
   0  -3   1 1282.73 276.095
   0   3   1 1224.01 229.963
   0  -3   1 935.403 138.766
   0  -3  -1 1159.55 266.327
   0  -3   1 1014.56 224.666
   0   3  -1 1078.59 244.000
   0   3   1 1135.56 223.797
   0  -3   1 995.903 187.496
   0   3   1 1092.68 241.418
   0  -3   1 955.436 235.266
   0  -3  -1 1171.12 259.376
   0   3   1 1077.78 192.299
   0   3  -1 1080.42 222.237
   0  -3   1 712.103 257.956
   0   3  -1 1221.18 264.209
   0  -3   1 1228.27 272.376
   0   3  -1 1239.31 169.050
   0   3  -1 1025.84 148.052
   0   3   1 637.969 206.289
   0   3  -1 993.003 136.401
   0   3   1 878.508 116.955
   0  -3  -1 1165.16 211.265
   0   3  -1 1129.73 250.812
   0  -3   2 12458.5 766.418
   0   3   2 13323.5 795.050
   0   3  -2 12334.7 374.179
   0  -3  -2 13569.7 795.257
   0  -3   2 13048.9 622.718
   0   3   2 15204.2 781.630
   0   3  -2 13800.6 647.062
   0  -3  -2 14363.5 789.562
   0  -3  -2 13838.7 796.889
   0   3  -2 13782.5 770.132
   0  -3  -2 14052.1 793.930
   0  -3   2 13421.1 371.017
   0  -3   2 13423.6 781.635
   0   3  -2 15177.4 827.490
   0   3   2 13321.8 463.396
   0  -3  -2 13626.9 492.375
   0   3  -2 14094.0 557.363
   0   3   2 13788.9 471.170
   0  -3   2 13026.3 513.597
   0  -3  -2 12182.1 742.766
   0   3  -2 14544.9 797.162
   0   3   2 13554.9 473.525
   0  -3   2 13213.5 369.081
   0   3   2 13410.6 779.987
   0   3  -2 13847.4 789.720
   0  -3   2 13023.2 355.304
   0   3  -2 14396.5 766.691
   0   3   2 13764.2 474.338
   0  -3   2 13154.1 426.910
   0  -3   2 12978.1 720.751
   0   3  -2 13630.9 767.123
   0   3   2 12988.2 751.922
   0  -3   2 14111.8 826.868
   0   3   2 13885.4 784.182
   0   3   2 13992.7 473.482
   0  -3  -2 13018.1 481.129
   0  -3   2 12639.9 363.474
   0   3  -2 13125.3 690.046
   0   3  -2 12408.0 497.353
   0   3  -2 13636.6 798.333
   0   3   2 14389.1 802.390
   0  -3  -2 13904.4 684.377
   0  -3   2 13029.8 365.160
   0   3  -2 12211.8 371.393
   0  -3  -2 12590.2 637.624
   0  -3  -2 12714.6 477.409
   0  -3   2 13445.5 370.052
   0   3   2 14064.0 688.259
   0   3  -2 11853.7 350.731
   0  -3  -2 12586.2 800.965
   0   3   2 13225.8 767.897
   0   3  -2 12701.5 382.169
   0   3   2 13567.6 652.565
   0   3  -2 13616.3 436.185
   0  -3   2 13291.1 777.056
   0   3   2 13209.9 744.878
   0   3   2 13126.2 656.258
   0  -3  -3 324.672 213.122
   0  -3  -3 203.811 91.7511
   0  -3   3 128.468 61.4743
   0  -3   3 35.6244 189.171
   0  -3   3 394.352 198.495
   0   3   3 191.019 162.308
   0   3   3 126.038 108.533
   0   3   3 203.749 117.691
   0   3  -3 190.602 141.975
   0   3   3 246.850 137.063
   0  -3  -3 324.191 209.111
   0   3   3 357.251 137.891
   0  -3   3 200.080 101.361
   0  -3   3 67.7621 171.520
   0   3   3 312.309 130.173
   0  -3   3-19.3992 185.595
   0  -3   3 67.3196 79.4247
   0   3   3 176.109 93.4153
   0  -3   3 202.788 91.6456
   0   3  -3 175.618 90.0817
   0   3  -3 207.444 91.3181
   0   3  -3 163.831 100.114
   0  -3   3 136.365 74.5871
   0  -3  -3 382.969 208.013
   0   3  -3 118.101 90.3609
   0  -3  -3 216.721 100.367
   0   3   3 272.757 121.748
   0   3   3 28.3622 179.613
   0   3  -3 265.358 105.098
   0  -3  -3 98.7117 218.649
   0  -3  -3 294.061 117.545
   0  -3   3 134.665 79.2133
   0   3  -3 478.832 174.251
   0   3   3 218.371 117.572
   0   3  -3 400.275 198.453
   0  -3   3 29.4390 138.482
   0  -3  -3 160.792 172.413
   0  -3   3 85.6090 83.1110
   0   3  -3 398.519 183.906
   0   3  -3 131.013 154.320
   0  -3   3 166.258 165.640
   0  -3  -3 41.7387 141.181
   0   3   3 252.289 113.262
   0  -3  -4 7716.05 612.092
   0   3   4 6979.11 289.521
   0  -3   4 7239.60 438.286
   0   3   4 6422.63 596.435
   0   3  -4 6810.74 582.283
   0   3  -4 7157.30 447.257
   0   3  -4 7332.65 455.748
   0   3  -4 7016.63 329.853
   0  -3  -4 8000.44 520.313
   0  -3   4 7252.18 649.006
   0   3   4 7376.03 581.455
   0   3   4 7293.30 628.837
   0   3   4 7086.17 565.670
   0  -3   4 6574.54 549.795
   0   3   4 7368.66 492.458
   0  -3   4 7790.32 615.091
   0  -3   4 6942.86 312.369
   0  -3   4 6850.78 423.613
   0   3  -4 7434.64 589.594
   0  -3  -4 6677.31 481.917
   0   3   4 6741.00 471.545
   0  -3   4 7399.38 582.178
   0  -3  -4 6458.17 476.447
   0   3   4 6300.58 449.793
   0   3  -4 7462.93 580.335
   0   3   4 7784.64 479.726
   0  -3   4 6900.50 579.508
   0   3  -4 7304.39 568.313
   0  -3   4 6354.56 413.430
   0  -3  -4 6495.37 482.176
   0   3   4 7245.52 482.502
   0   3  -4 7488.81 455.817
   0  -3   4 7655.47 452.197
   0  -3   4 6730.88 422.759
   0  -3  -4 6491.27 600.497
   0  -3  -4 7147.14 622.921
   0  -3  -4 6348.07 545.451
   0  -3  -4 7237.14 455.888
   0  -3  -4 7985.86 608.218
   0  -3   4 6845.37 429.471
   0  -3   4 8143.30 647.379
   0  -3   4 6828.29 568.685
   0  -3  -4 6872.92 590.372
   0   3  -4 7123.56 436.268
   0  -3  -5 10316.9 660.624
   0  -3   5 9441.48 567.595
   0   3   5 10946.6 665.704
   0   3   5 10477.5 640.812
   0  -3   5 9796.20 663.222
   0  -3   5 10264.1 587.172
   0   3  -5 9997.69 594.641
   0  -3  -5 10240.4 721.264
   0  -3  -5 11039.8 681.844
   0   3   5 10571.5 652.138
   0   3  -5 10371.0 578.685
   0  -3  -5 9834.57 639.087
   0   3   5 10887.5 661.790
   0   3   5 10415.7 641.146
   0   3  -5 10388.9 672.274
   0  -3   5 10236.3 584.576
   0   3  -5 11036.9 623.883
   0   3  -5 9910.31 597.884
   0  -3   5 10057.4 579.683
   0  -3  -5 9724.41 756.227
   0   3   5 11018.8 820.984
   0  -3   5 10513.5 732.535
   0   3   5 11930.5 834.294
   0   3   5 10894.6 559.635
   0  -3   5 9961.53 661.019
   0   3   5 11366.7 704.374
   0   3  -5 10579.4 754.568
   0   3  -5 10525.0 690.556
   0  -3  -5 11408.6 573.807
   0  -3  -5 10553.7 667.929
   0   3   5 10191.9 682.841
   0  -3  -5 11198.0 797.389
   0  -3   5 10233.4 570.549
   0  -3  -5 10577.7 758.807
   0  -3   5 10349.4 785.008
   0  -3  -5 10647.6 693.803
   0   3  -5 10347.8 611.394
   0   3   5 10454.0 423.420
   0  -3  -5 9838.57 670.553
   0   3  -5 9709.40 360.908
   0  -3   5 9886.51 581.626
   0  -3   5 10117.1 751.612
   0  -3   5 10943.9 771.016
   0  -3  -6 549.286 207.749
   0   3  -6 779.853 213.573
   0   3   6 920.699 217.019
   0  -3  -6 969.397 239.986
   0  -3   6 1202.37 331.302
   0  -3  -6 1118.13 257.862
   0  -3  -6 312.967 229.576
   0   3   6 1080.12 249.682
   0   3   6 996.203 195.188
   0   3  -6 897.266 213.755
   0   3   6 923.773 156.981
   0  -3  -6 1126.22 302.838
   0   3   6 671.028 229.077
   0   3   6 1132.90 356.811
   0   3   6 1055.08 264.818
   0  -3   6 872.623 218.008
   0  -3   6 1132.81 224.969
   0   3  -6 975.997 312.331
   0  -3   6 872.023 224.927
   0   3  -6 714.705 187.466
   0   3   6 1347.96 367.165
   0  -3   6 1359.11 339.483
   0  -3  -6 1001.66 188.917
   0   3  -6 955.784 229.030
   0  -3   6 732.209 201.357
   0   3   6 798.839 229.936
   0   3   6 691.755 191.707
   0  -3   6 818.328 223.943
   0  -3   6 1065.45 377.086
   0  -3   6 1015.25 229.144
   0  -3  -6 970.467 329.476
   0   3   6 893.071 225.104
   0  -3   6 1390.86 272.508
   0   3  -6 812.320 167.178
   0  -3   6 1146.13 270.024
   0  -3   6 954.908 123.960
   0   3  -6 723.949 195.966
   0   3  -6 776.711 211.137
   0   3  -6 972.494 231.166
   0  -3   6 954.011 294.773
   0  -3  -7 2818.16 376.532
   0   3   7 2509.17 293.193
   0   3  -7 3173.54 300.147
   0   3   7 2503.90 296.285
   0  -3   7 3243.98 392.308
   0  -3  -7 2652.54 385.368
   0  -3   7 3227.64 396.207
   0  -3   7 2436.24 422.287
   0  -3   7 3056.91 410.512
   0  -3   7 2719.14 207.583
   0   3   7 3221.14 444.182
   0  -3   7 2904.67 397.971
   0   3  -7 3230.70 395.504
   0  -3   7 3205.14 493.611
   0  -3   7 2902.18 218.355
   0   3   7 2575.51 393.722
   0  -3  -7 2854.48 479.201
   0  -3   7 3170.93 404.970
   0  -3  -7 2923.02 494.449
   0   3  -7 3036.65 477.747
   0  -3   7 3104.31 398.793
   0   3   7 3310.09 516.762
   0   3   7 2332.46 392.227
   0  -3  -7 2719.42 404.545
   0   3  -7 3262.51 400.484
   0   3  -7 3277.47 388.296
   0  -3   7 2241.48 418.044
   0  -3  -7 2884.18 309.799
   0   3   7 2998.20 432.368
   0   3   7 2791.82 475.427
   0  -3   7 3418.59 423.886
   0   3   7 2566.00 350.744
   0  -3   7 2765.38 440.488
   0  -3  -7 3651.86 529.289
   0   3   7 2748.74 349.730
   0  -3   7 3542.42 398.076
   0  -3   8 23617.4 1160.02
   0  -3  -8 25040.3 1165.49
   0  -3  -8 23758.6 1023.19
   0  -3   8 25120.5 1201.06
   0   3   8 23910.3 1230.30
   0  -3  -8 25596.6 933.193
   0  -3  -8 22707.0 1287.12
   0  -3   8 24738.3 717.914
   0   3   8 26327.6 1291.90
   0  -3   8 25297.1 1199.97
   0  -3  -8 24741.8 965.251
   0  -3  -8 25503.5 1375.13
   0   3   8 23610.4 923.712
   0  -3   8 26882.6 1413.77
   0   3   8 24792.9 1371.27
   0  -3   8 21579.1 1130.83
   0  -3  -8 22085.1 522.880
   0  -3   8 24524.7 1316.65
   0   3  -8 26271.2 1060.29
   0   3   8 23662.0 1300.63
   0  -3   8 23583.2 655.206
   0  -3  -8 22844.6 1316.58
   0   3  -8 24696.0 1056.47
   0  -3   8 25821.1 1202.89
   0  -3   8 24600.4 1325.64
   0   3   8 26844.2 1097.57
   0   3  -8 24330.7 810.063
   0   3   8 24507.0 906.118
   0   3  -8 23489.7 1093.08
   0   3   8 25170.7 1259.10
   0  -3  -8 24284.2 1034.41
   0  -3   8 25323.9 1272.43
   0  -3   8 26304.4 1056.96
   0   3   8 24602.9 1242.68
   0   3  -8 24053.2 1341.07
   0   3   8 24088.1 1023.79
   0  -3   8 26151.3 1066.96
   0   3   9 21783.9 985.499
   0   3   9 18909.0 1272.14
   0  -3  -9 22785.4 1147.76
   0   3  -9 20912.4 767.105
   0   3   9 19867.4 1205.51
   0  -3   9 22563.8 781.605
   0   3  -9 21738.3 1352.29
   0   3   9 21749.5 1258.86
   0   3  -9 23407.9 993.384
   0  -3  -9 20030.8 865.092
   0  -3   9 21331.9 1174.69
   0  -3  -9 18883.5 1250.37
   0  -3   9 21408.6 1223.73
   0  -3  -9 20007.6 952.895
   0  -3   9 21594.6 1187.55
   0  -3  -9 20411.8 933.554
   0  -3   9 22179.3 1193.04
   0   3  -9 20772.8 965.502
   0  -3  -9 19987.4 931.274
   0  -3   9 21630.0 686.220
   0  -3   9 21522.0 1188.74
   0   3   9 20609.6 1231.24
   0  -3   9 21551.4 956.565
   0   3   9 20281.7 929.359
   0   3   9 20993.8 958.344
   0   3   9 19402.4 1198.03
   0  -3   9 21910.7 979.849
   0  -3  -9 20064.9 614.165
   0  -3   9 20568.0 1158.29
   0  -3  -9 19673.9 1260.08
   0   3  -9 22237.1 1128.75
   0  -3  -9 19959.9 1252.07
   0  -3   9 23211.3 1386.40
   0   3   9 20008.6 1241.22
   0  -3   9 21394.3 1281.69
   0  -3   9 22386.6 1321.93
   0  -3  10 23824.6 777.619
   0  -3  10 23411.4 1418.14
   0  -3  10 23735.6 1342.66
   0  -3  10 25681.0 1379.50
   0  -3 -10 24221.5 1021.34
   0   3  10 24988.9 1518.86
   0   3 -10 23817.3 834.767
   0   3  10 24838.0 1412.38
   0   3 -10 25566.7 1503.16
   0  -3 -10 23724.1 1418.61
   0   3  10 24944.0 1017.66
   0   3 -10 24575.7 1005.30
   0  -3 -10 22510.2 1414.49
   0  -3  10 24868.4 1351.26
   0  -3  10 26031.8 924.067
   0  -3  10 24727.9 1352.80
   0   3 -10 24829.6 1048.76
   0   3  10 24328.8 1035.23
   0   3  10 23002.4 1362.55
   0  -3  10 22944.0 1305.28
   0   3  10 25181.7 1432.58
   0  -3  10 23519.9 1431.19
   0  -3 -10 23849.9 778.624
   0   3  10 27596.8 1175.31
   0  -3  10 22990.2 1300.24
   0  -3 -10 24603.8 1008.51
   0  -3 -10 24617.5 1469.24
   0   3  10 25553.4 1421.78
   0  -3  10 23571.4 1463.62
   0  -3 -10 23315.6 1192.19
   0   3  10 26325.8 1448.35
   0   3  10 23050.1 1367.07
   0   3  11 82312.9 2682.45
   0  -3  11 80404.9 1765.05
   0  -3  11 77987.8 2527.47
   0   3  11 75186.3 1737.53
   0   3  11 78027.8 2750.34
   0  -3 -11 78033.0 2691.32
   0   3 -11 79240.3 1786.93
   0  -3  11 78676.5 1532.40
   0  -3 -11 79327.0 2206.79
   0   3 -11 79851.6 1565.91
   0   3 -11 80642.3 2804.23
   0   3  11 83327.9 2160.02
   0  -3 -11 78460.4 1572.98
   0   3  11 81230.4 2669.24
   0   3  11 82638.1 2696.94
   0  -3 -11 85630.8 2772.53
   0  -3  11 79731.9 2531.46
   0  -3  11 79105.9 2520.47
   0  -3 -11 80681.0 1906.16
   0   3 -11 75285.9 1788.85
   0   3  11 83766.0 2703.48
   0  -3  11 86513.8 2864.30
   0  -3  11 82143.6 2564.34
   0  -3  11 79899.1 2544.15
   0   3  11 75660.0 1794.23
   0  -3  11 79411.9 2709.22
   0  -3  11 78796.0 2469.61
   0  -3 -11 75887.7 2682.30
   0   3  11 80240.9 2647.49
   0   3  11 74816.5 2566.62
   0  -3  11 82336.9 2807.12
   0  -3  12 44057.0 1985.31
   0  -3  12 45676.6 2029.78
   0   3  12 44128.7 2073.49
   0  -3  12 42073.4 1956.95
   0   3  12 38938.4 1223.00
   0   3 -12 43831.8 2178.79
   0  -3  12 41724.8 2079.59
   0   3 -12 42520.9 1277.64
   0  -3 -12 45401.0 1695.55
   0   3  12 46696.3 2132.33
   0  -3  12 40041.8 1887.98
   0  -3  12 43948.3 2103.94
   0   3  12 43460.0 2050.33
   0  -3  12 46249.7 2045.33
   0   3  12 41692.9 2009.03
   0  -3 -12 39357.6 2022.39
   0  -3  12 42425.6 1204.52
   0   3  12 40056.2 1278.08
   0   3  12 41523.0 2009.74
   0  -3 -12 38755.5 1991.59
   0   3  12 42541.5 1640.52
   0  -3  12 39935.0 2009.09
   0   3 -12 38945.1 2078.11
   0   3 -12 41456.9 1303.26
   0   3  12 42490.3 1954.80
   0  -3  12 41888.2 1867.94
   0  -3 -12 42033.8 1253.70
   0   3  12 44666.8 2159.13
   0   3 -12 42556.0 1177.73
   0  -3 -12 40780.4 1995.78
   0   3  13 9333.76 1023.92
   0  -3  13 10099.2 1072.23
   0  -3 -13 9073.22 636.178
   0  -3 -13 10275.6 1059.91
   0   3  13 9425.37 1090.70
   0  -3 -13 10294.8 1095.11
   0   3  13 9488.29 993.745
   0   3  13 10357.7 1076.02
   0   3 -13 11000.0 1161.35
   0  -3  13 8241.78 1013.74
   0  -3 -13 9614.81 1063.56
   0   3  13 8369.40 960.709
   0  -3  13 9042.76 593.668
   0   3 -13 10666.5 1133.17
   0  -3  13 10214.3 1091.34
   0  -3  13 8208.47 912.420
   0   3  13 9913.34 1053.98
   0   3  13 8690.05 583.455
   0  -3  13 10253.6 1027.69
   0   3  13 9733.31 846.874
   0  -3  13 9106.80 917.618
   0  -3  13 10303.2 1037.71
   0   3 -13 8872.15 557.570
   0  -3  13 9627.26 1005.16
   0  -3  13 9576.79 985.931
   0  -3 -13 9022.15 784.365
   0   3  13 8448.34 962.795
   0  -3 -14 15369.5 874.349
   0  -3 -14 14084.3 1311.50
   0   3  14 14871.8 1347.04
   0   3  14 15204.0 1352.44
   0  -3 -14 15524.4 1035.78
   0   3  14 14782.8 1331.57
   0   3  14 16098.2 1291.65
   0   3 -14 14951.2 1387.30
   0  -3  14 16374.0 1392.98
   0  -3  14 14600.4 1276.18
   0  -3  14 16502.6 1434.93
   0   3  14 15205.6 1339.25
   0  -3 -14 16313.2 1371.86
   0   3  14 18178.6 1470.84
   0  -3  14 15915.8 1240.84
   0  -3  14 14409.5 1249.85
   0  -3  14 14673.7 1272.66
   0  -3  14 13435.0 1212.57
   0  -3  14 14975.2 1285.75
   0   3  14 16433.4 1141.00
   0  -3  14 15727.3 1378.13
   0   3 -14 14591.4 1362.75
   0  -3 -14 15830.1 1386.66
   0   3  14 17344.6 1431.18
   0  -3 -15 24063.0 1749.09
   0  -3  15 25013.5 1722.74
   0   3  15 23642.0 1443.56
   0  -3 -15 23553.3 1690.83
   0  -3  15 24358.1 1575.62
   0  -3  15 25335.1 1742.46
   0  -3 -15 23142.8 1725.97
   0  -3  15 26453.0 1776.11
   0   3  15 26465.5 1827.21
   0   3  15 24121.2 1768.44
   0  -3  15 23260.5 1737.19
   0  -3  15 24631.6 1701.44
   0  -3  15 22465.9 1687.74
   0   3 -15 24248.2 1818.90
   0  -3  15 22434.3 1630.77
   0   3  15 25151.7 1659.61
   0   3  15 26138.7 1819.76
   0   3  15 25127.8 1778.28
   0  -3 -15 25703.4 1194.48
   0   3 -15 24839.3 1820.49
   0   3  15 25170.6 1781.16
   0  -3 -15 25098.2 1328.73
   0  -3  15 23064.9 1726.45
   0   3  15 26924.8 1841.35
   0  -3  16 2472.50 554.727
   0  -3 -16 2881.14 722.003
   0  -3  16 1808.11 547.762
   0  -3  16 1540.77 577.973
   0  -3 -16 2029.12 394.416
   0   3 -16 2236.10 642.842
   0   3  16 2587.39 606.612
   0   3  16 2494.65 629.070
   0   3  16 2023.23 534.599
   0  -3  16 1496.62 438.119
   0   3  16 2647.29 671.254
   0  -3 -16 1444.22 522.339
   0   3  16 1856.23 546.332
   0   3  16 1960.26 568.547
   0   3  16 2458.88 642.207
   0   3  16 2544.87 511.860
   0  -3  16 2540.78 613.556
   0   3 -16 2937.06 679.709
   0  -3 -16 1590.81 488.301
   0  -3  16 1046.28 431.762
   0  -3  16 2658.21 617.428
   0  -3  16 2415.15 601.275
   0  -3  16 3792.54 769.728
   0  -3 -17 11544.1 1328.27
   0   3 -17 9084.50 1197.22
   0   3  17 11050.9 1295.43
   0   3  17 10344.2 1253.63
   0   3 -17 11404.4 1328.82
   0  -3  17 11534.1 1277.46
   0  -3  17 12059.3 1303.80
   0   3  17 12576.7 1138.17
   0  -3  17 11034.0 1274.04
   0   3  17 14866.8 1502.16
   0  -3  17 10736.4 1228.38
   0  -3  17 12620.4 1331.07
   0   3  17 12790.2 1388.11
   0  -3  17 12128.6 1360.89
   0   3  17 11510.0 1315.66
   0  -3  17 12215.6 1332.31
   0  -3  17 10971.6 1139.26
   0   3  17 12468.9 1244.01
   0   3  17 11912.1 1336.03
   0  -3 -17 10739.7 1288.21
   0  -3  17 13529.8 1406.37
   0  -3 -18 2555.94 704.745
   0   3  18 2367.77 586.935
   0   3  18 3797.14 832.330
   0  -3  18 4078.10 871.430
   0   3 -18 3447.16 802.418
   0   3  18 2408.75 660.040
   0  -3  18 3828.22 822.712
   0  -3  18 3949.15 825.616
   0   3  18 3334.74 784.961
   0   3 -18 2772.04 719.213
   0  -3  18 3294.36 759.501
   0   3  18 4082.46 832.270
   0  -3 -18 4592.03 954.580
   0  -3  18 2589.57 669.994
   0  -3  18 3105.83 815.627
   0  -3  18 4111.97 747.725
   0   3  18 3648.73 843.405
   0   3  18 4425.27 860.751
   0   3  18 3243.35 625.211
   0  -3  18 3631.91 800.857
   0  -3  18 4181.67 834.235
   0  -3  19 57903.6 3051.80
   0  -3  19 65643.0 3359.12
   0  -3  19 66230.7 2923.50
   0  -3  19 64588.7 3223.68
   0  -3  19 63197.5 3193.64
   0   3  19 62265.0 3257.09
   0   3 -19 60746.5 3223.33
   0   3 -19 60508.5 3257.28
   0  -3  19 65113.9 3324.00
   0   3  19 65635.4 3344.47
   0  -3  19 61700.5 3141.92
   0  -3  19 62411.1 3197.42
   0  -3 -19 58668.8 3128.77
   0   3  19 59256.2 3200.17
   0   3  19 58872.9 3183.84
   0   3  19 63216.8 3287.49
   0   3  19 62694.5 2899.25
   0  -3  19 68577.3 3319.83
   0   3  19 62678.2 3274.06
   0  -3 -19 66220.3 3349.36
   0   3  19 62889.9 2759.45
   0   3  20 738.184 345.568
   0   3  20 34.5172 270.323
   0  -3 -20 414.272 487.731
   0  -3  20 2370.92 776.504
   0  -3  20 769.547 492.257
   0   3  20 375.422 394.652
   0  -3  20 453.507 429.604
   0  -3  20 634.793 467.151
   0  -3  20-250.530 396.887
   0  -3  20 652.412 438.758
   0   3  20 404.940 419.240
   0   3  20-54.0378 299.690
   0   3 -20 83.5559 324.856
   0  -3 -20 1108.12 584.309
   0  -3  20 643.706 554.558
   0   3  20 1974.10 715.421
   0   3  20 1182.45 527.803
   0  -3  20 991.338 518.544
   0  -3  20 1055.44 497.203
   0   3 -20 724.360 424.571
   0   3  20 395.170 469.478
   0   3  21 9849.62 1425.79
   0   3  21 10966.1 1452.94
   0   3  21 10629.7 1450.07
   0   3 -21 9830.27 1435.49
   0   3  21 10007.0 1425.69
   0   3 -21 10521.0 1439.33
   0  -3  21 8437.36 1268.17
   0  -3  21 10565.9 1394.27
   0  -3  21 10030.0 1395.70
   0   3  21 9531.50 1384.07
   0   3  21 11446.9 1525.28
   0  -3  21 9574.91 1361.33
   0  -3  21 10332.7 1244.33
   0  -3 -21 9415.34 1357.03
   0  -3  21 9271.54 1375.08
   0   3  21 8694.32 1150.11
   0  -3  21 7995.23 1229.52
   0   3  21 9205.00 1145.63
   0  -3 -21 8618.76 1330.65
   0  -3  21 10721.8 1486.86
   0  -3  21 8806.82 1305.12
   0   3  21 10156.4 1428.84
   0  -3 -22 1268.47 668.068
   0   3  22 462.743 560.276
   0  -3 -22 108.920 496.622
   0  -3  22 987.464 520.673
   0  -3  22-49.9479 446.851
   0  -3  22 680.340 434.520
   0   3  22 910.519 541.206
   0  -3  22 839.739 530.124
   0   3  22 372.482 408.145
   0   3  22 2573.33 779.286
   0   3 -22 311.740 413.048
   0  -3  22 380.594 378.950
   0  -3  22 805.561 472.365
   0   3  22 1078.55 616.652
   0   3  22 1395.19 637.192
   0  -3  22 316.977 370.720
   0  -3  22 604.762 412.404
   0   3 -22 1328.76 651.887
   0   3  22 1184.42 619.402
   0  -3  23 11901.7 1631.29
   0   3  23 12880.7 1663.34
   0  -3  23 13764.7 1707.62
   0   3 -23 11715.9 1590.97
   0   3  23 12403.1 1630.30
   0  -3  23 9884.33 1451.48
   0   3  23 10244.3 1507.87
   0   3  23 8486.76 1369.02
   0   3  23 13113.4 1717.33
   0  -3  23 10491.8 1505.25
   0   3  23 14864.1 1805.37
   0   3  23 13079.8 1703.51
   0  -3  23 9909.66 1456.11
   0  -3  23 11605.9 1572.96
   0  -3  23 11025.8 1533.50
   0   3 -24 698.516 415.862
   0   4   0 112405. 1802.58
   0  -4   0 116669. 2679.83
   0   4   0 112282. 1627.12
   0  -4   0 117620. 2630.69
   0  -4   0 113916. 1626.86
   0  -4   0 111046. 2481.93
   0   4   0 114900. 1827.07
   0  -4   0 112596. 1794.89
   0  -4   0 114606. 2371.49
   0  -4   0 114022. 1806.11
   0  -4   0 110537. 2567.30
   0  -4   1 12843.6 905.624
   0  -4   1 10858.1 747.960
   0  -4  -1 11818.2 647.113
   0   4  -1 12109.6 607.886
   0  -4   1 12430.8 853.558
   0   4  -1 11543.3 523.152
   0   4  -1 11287.5 558.497
   0  -4   1 12689.3 612.704
   0  -4  -1 11065.8 805.334
   0  -4   1 11867.6 532.747
   0   4   1 12394.9 660.121
   0  -4  -1 12091.3 642.299
   0   4   1 12585.5 774.976
   0  -4   1 11807.5 860.133
   0  -4  -1 11270.9 839.421
   0  -4  -1 11553.3 866.998
   0   4   1 11888.4 459.213
   0   4   1 12404.1 664.613
   0  -4   1 12720.1 535.923
   0  -4   1 12876.4 920.037
   0   4  -1 11884.2 540.805
   0  -4  -1 11025.9 838.961
   0  -4  -1 11273.9 833.120
   0   4   1 12369.8 801.578
   0  -4   2 11493.1 648.855
   0  -4  -2 11049.2 829.957
   0   4   2 11706.9 429.569
   0   4  -2 10208.3 419.390
   0  -4  -2 11208.0 817.129
   0  -4   2 10889.4 467.244
   0   4   2 11157.7 683.688
   0  -4   2 10898.1 827.805
   0  -4  -2 12400.2 719.610
   0  -4  -2 11051.3 828.062
   0   4   2 10522.1 357.625
   0   4   2 11506.3 668.461
   0   4  -2 12067.5 758.250
   0  -4   2 10155.2 803.553
   0  -4   2 11503.2 430.100
   0  -4  -2 11623.1 873.971
   0  -4   2 10275.3 815.058
   0   4   2 11148.5 417.073
   0  -4   2 11373.4 851.729
   0   4   2 11103.4 424.817
   0   4  -2 9895.23 514.083
   0   4   2 11147.5 417.397
   0   4  -2 10526.3 584.517
   0  -4  -2 10502.3 427.833
   0  -4   2 10055.7 740.003
   0  -4   2 11000.2 827.863
   0  -4  -2 10233.0 424.554
   0  -4  -2 13317.1 909.865
   0  -4  -2 10365.1 427.106
   0   4   2 10569.1 773.578
   0   4   2 11263.4 422.025
   0   4   2 12905.0 748.296
   0   4  -2 11624.5 659.371
   0   4  -2 10725.2 466.925
   0  -4   3 20452.7 556.619
   0  -4   3 20142.5 1099.87
   0   4  -3 20612.6 1018.34
   0  -4   3 20179.3 1069.81
   0  -4   3 19843.7 543.559
   0  -4   3 19212.8 1144.37
   0   4  -3 18409.6 556.126
   0   4   3 20386.1 695.435
   0   4   3 19174.4 1115.81
   0  -4   3 18359.1 552.627
   0  -4   3 20008.3 919.204
   0  -4  -3 20150.5 726.692
   0  -4  -3 19602.2 1105.53
   0  -4   3 20186.4 549.104
   0   4   3 20005.5 1088.38
   0  -4  -3 19239.6 1072.24
   0   4   3 19477.6 597.031
   0   4   3 20825.4 929.390
   0   4  -3 20629.8 755.645
   0  -4   3 19776.6 1083.96
   0  -4  -3 18771.5 1085.27
   0   4  -3 18469.6 552.527
   0   4   3 19930.5 690.050
   0  -4   3 19110.8 1094.81
   0   4   3 20265.3 696.795
   0   4   3 20558.5 702.417
   0   4  -3 20088.9 731.343
   0  -4  -3 19839.2 1111.68
   0  -4   3 19807.5 544.236
   0  -4  -3 21098.5 1009.63
   0  -4  -3 20040.9 714.665
   0  -4  -3 20184.1 724.570
   0   4   3 20517.3 701.868
   0   4  -3 18817.8 563.276
   0   4  -3 20446.2 937.675
   0  -4  -3 21311.2 1142.32
   0  -4  -4 92706.4 2335.74
   0  -4   4 94247.1 2493.44
   0  -4   4 88727.3 1628.19
   0  -4  -4 94545.3 2356.57
   0   4   4 92415.4 1709.98
   0  -4  -4 95124.0 2466.88
   0  -4   4 95082.3 1488.54
   0  -4   4 91407.6 1461.95
   0  -4  -4 95870.5 2240.63
   0   4  -4 95626.5 1674.41
   0  -4  -4 93144.6 2384.16
   0  -4   4 96327.3 2368.62
   0  -4  -4 91901.1 1755.13
   0  -4   4 90176.4 1451.50
   0   4  -4 89222.0 1500.85
   0   4   4 94183.8 1729.71
   0  -4   4 91223.2 2295.06
   0  -4   4 99348.9 2401.69
   0   4   4 89380.7 1706.63
   0  -4   4 93289.3 1471.27
   0  -4   4 95052.2 2469.00
   0   4  -4 92964.8 1528.12
   0   4   4 96057.7 2433.86
   0  -4  -4 95746.9 1815.10
   0   4   4 92523.6 2476.67
   0  -4   4 92839.2 2135.37
   0   4   4 91744.9 1892.04
   0  -4   4 95225.1 1481.49
   0  -4  -4 92380.7 1780.52
   0  -4  -4 94360.4 2422.95
   0   4   4 94357.5 1728.09
   0   4  -4 91952.4 1510.91
   0   4   4 91285.3 1712.13
   0   4  -4 94403.5 2275.69
   0  -4   4 90825.5 1183.90
   0   4  -4 94296.4 1479.17
   0  -4  -5 313.629 203.649
   0   4   5 163.703 143.007
   0  -4   5 775.031 289.221
   0  -4  -5 436.291 175.242
   0  -4   5 340.761 156.880
   0  -4  -5 431.935 275.580
   0   4  -5 433.490 153.337
   0   4  -5 206.617 191.816
   0   4   5 278.551 176.675
   0   4  -5 321.340 94.1747
   0  -4  -5 386.547 149.343
   0   4   5 131.604 202.667
   0  -4   5 757.082 302.980
   0   4   5 376.477 155.132
   0  -4  -5 846.787 344.128
   0   4   5 242.363 58.3491
   0  -4  -5 175.362 288.062
   0   4   5 534.066 288.791
   0  -4   5 701.600 291.708
   0  -4  -5 626.234 295.638
   0   4   5 568.112 179.196
   0   4   5 493.859 183.898
   0  -4   5 469.036 105.820
   0   4   5 184.017 129.101
   0  -4   5 743.688 174.162
   0  -4   5 446.317 143.522
   0   4  -5 329.666 131.366
   0  -4   5 557.011 169.562
   0  -4   5 158.484 180.155
   0  -4  -5 191.891 240.092
   0  -4   5 796.472 277.660
   0  -4   5 589.654 168.623
   0  -4   5 378.393 292.678
   0   4  -5 756.716 180.250
   0  -4  -5 371.372 162.247
   0   4  -5 467.639 141.389
   0  -4   5 453.316 141.377
   0  -4  -6 13690.6 950.163
   0  -4   6 13473.5 730.085
   0   4  -6 13081.1 735.909
   0   4   6 14852.4 735.595
   0   4   6 13144.6 803.634
   0   4  -6 14316.0 999.322
   0  -4   6 13384.1 512.866
   0  -4   6 12644.5 937.163
   0   4  -6 14016.5 773.065
   0  -4   6 14189.0 746.495
   0   4  -6 12536.2 740.155
   0  -4   6 12775.6 951.500
   0  -4   6 14248.1 919.159
   0   4   6 12840.1 795.331
   0   4  -6 13614.4 738.718
   0  -4  -6 14290.8 1036.20
   0  -4   6 14318.9 748.410
   0   4   6 12693.5 792.629
   0  -4  -6 14715.1 742.561
   0  -4  -6 12138.5 950.493
   0  -4  -6 13517.8 913.854
   0   4   6 13180.1 1007.40
   0  -4   6 14402.4 943.801
   0   4   6 13249.3 476.837
   0   4  -6 12590.9 458.400
   0  -4   6 14100.2 743.359
   0  -4   6 13287.9 729.160
   0  -4   6 13762.2 731.834
   0   4   6 13734.8 818.494
   0  -4  -6 13506.9 895.138
   0   4   6 13401.5 804.190
   0  -4   6 13123.7 1006.71
   0  -4   6 12960.7 904.425
   0  -4  -6 13594.6 945.595
   0   4   6 13343.5 1017.20
   0   4   7 4427.33 517.403
   0  -4   7 4815.43 474.204
   0  -4  -7 5293.95 449.662
   0  -4  -7 5105.49 667.121
   0   4   7 5341.90 556.740
   0  -4   7 4626.80 564.672
   0   4  -7 4731.06 475.078
   0  -4   7 5171.33 629.898
   0  -4   7 5094.34 490.195
   0  -4  -7 5366.07 622.845
   0  -4   7 4805.32 345.401
   0   4  -7 4522.43 598.719
   0  -4   7 4854.28 489.480
   0  -4   7 4723.24 485.151
   0   4   7 5152.58 546.911
   0   4   7 4638.85 334.120
   0  -4   7 4869.29 623.702
   0  -4  -7 5067.53 558.932
   0  -4   7 5244.47 505.577
   0  -4  -7 4485.20 619.833
   0  -4  -7 5056.34 619.974
   0   4   7 4475.90 637.303
   0  -4   7 4313.16 603.180
   0  -4   7 5090.15 503.178
   0  -4   7 4554.54 531.069
   0   4   7 4726.54 426.202
   0  -4   7 4890.99 665.527
   0   4   7 4350.57 514.129
   0  -4  -7 4153.42 559.281
   0   4   7 3253.61 544.419
   0   4   7 4788.85 528.208
   0  -4   8 2358.33 462.509
   0  -4  -8 1593.14 376.913
   0  -4   8 3233.05 466.708
   0  -4   8 2169.88 374.371
   0  -4   8 2210.34 362.633
   0  -4   8 1836.86 433.155
   0   4   8 1964.68 372.725
   0   4   8 1939.50 372.645
   0   4   8 2380.22 500.018
   0  -4  -8 2526.05 316.334
   0  -4   8 2219.10 355.231
   0  -4  -8 1948.58 429.671
   0  -4   8 1862.15 337.221
   0  -4   8 2392.48 478.872
   0   4   8 1660.37 383.681
   0  -4  -8 2138.09 377.340
   0  -4  -8 2646.80 512.355
   0   4  -8 1786.15 263.057
   0   4   8 1996.61 396.058
   0  -4   8 1829.54 466.036
   0  -4  -8 2136.01 486.522
   0   4   8 2126.38 301.281
   0   4  -8 2473.35 503.782
   0  -4   8 1979.52 349.166
   0  -4  -8 2213.53 399.452
   0   4  -8 2301.22 367.198
   0   4   8 2428.36 281.433
   0   4   8 2378.36 420.996
   0   4   8 2155.17 473.731
   0  -4   8 2522.62 427.927
   0   4  -9 20372.8 828.245
   0  -4   9 19781.9 528.793
   0  -4  -9 23775.7 1461.04
   0  -4  -9 22578.8 1153.46
   0  -4  -9 20586.4 1216.56
   0  -4   9 20334.9 1096.72
   0   4   9 21500.1 1243.40
   0  -4  -9 21379.2 1401.79
   0   4   9 22693.2 940.473
   0  -4   9 20070.3 1286.35
   0   4   9 22867.8 1453.13
   0   4   9 21280.3 1246.74
   0   4  -9 21576.1 1392.33
   0   4   9 19461.3 1192.82
   0  -4   9 19194.4 492.323
   0  -4   9 20807.9 1147.00
   0   4   9 19316.4 1186.19
   0  -4   9 21678.0 1176.40
   0   4   9 20649.2 870.908
   0  -4   9 20558.9 1148.84
   0  -4  -9 21715.1 1372.46
   0  -4   9 21373.4 1115.77
   0  -4  -9 21564.7 927.616
   0  -4   9 21382.5 1366.70
   0  -4  -9 22009.4 1154.00
   0   4   9 23550.9 1303.05
   0  -4   9 23453.1 1484.68
   0   4  -9 22408.2 1132.23
   0  -4   9 20986.0 1141.27
   0  -4   9 22176.0 1178.53
   0   4   9 23762.2 1457.60
   0  -4   9 23351.9 1409.46
   0  -4 -10 5321.48 771.660
   0  -4  10 3388.87 457.797
   0  -4  10 4354.24 735.915
   0  -4  10 3593.87 625.877
   0   4  10 4020.92 413.504
   0   4  10 5810.08 695.771
   0  -4  10 3893.87 277.890
   0  -4  10 3563.20 516.068
   0  -4  10 3677.92 243.314
   0   4  10 3680.56 581.635
   0  -4 -10 4386.54 522.272
   0   4 -10 3468.71 344.322
   0  -4  10 3411.72 530.370
   0  -4  10 4202.09 522.349
   0  -4 -10 3394.39 540.293
   0  -4 -10 3919.15 650.475
   0  -4  10 2758.42 530.545
   0  -4  10 4199.34 655.646
   0   4  10 3843.68 640.736
   0   4 -10 4058.60 659.086
   0  -4 -10 4169.19 503.672
   0  -4 -10 4033.43 699.432
   0   4  10 4308.99 613.021
   0  -4  10 3052.32 513.039
   0   4 -10 4050.67 521.390
   0  -4  10 3269.24 504.928
   0   4  10 3215.57 530.021
   0   4  10 3839.04 581.460
   0  -4  10 4582.89 581.750
   0   4  10 4325.76 714.120
   0  -4 -10 3907.15 406.602
   0   4  10 3456.20 394.955
   0  -4  11 13548.0 498.928
   0   4  11 14643.0 1161.21
   0  -4  11 13705.3 594.186
   0   4  11 13791.6 1121.79
   0  -4 -11 13381.5 1170.16
   0  -4  11 14436.3 1084.73
   0   4 -11 12375.7 635.895
   0  -4  11 12828.2 1018.98
   0  -4 -11 13099.9 1022.29
   0   4  11 14368.4 848.403
   0  -4  11 12011.3 1127.33
   0  -4  11 14445.6 1214.37
   0  -4  11 13637.0 1057.61
   0  -4  11 14501.7 1074.98
   0  -4  11 12623.8 1018.53
   0   4  11 13548.9 1110.11
   0   4  11 14321.7 1136.92
   0   4  11 13750.8 1111.75
   0  -4 -11 12119.7 1148.35
   0  -4 -11 12576.4 754.128
   0  -4 -11 14506.7 1247.45
   0   4  11 14310.6 1254.01
   0  -4  11 13230.0 1087.49
   0   4  11 12594.4 1149.15
   0  -4  11 14059.6 1196.44
   0   4 -11 14460.2 1240.56
   0  -4  12 63900.7 2449.70
   0   4 -12 61095.9 2634.72
   0  -4  12 58645.1 2275.22
   0   4  12 53214.4 2316.00
   0  -4  12 59666.1 2589.21
   0   4 -12 60779.4 2706.14
   0  -4  12 55929.8 2239.12
   0  -4 -12 57949.1 2108.17
   0   4  12 57968.1 2560.77
   0  -4 -12 58546.0 2525.68
   0   4  12 58804.1 2428.12
   0  -4  12 58321.7 2522.72
   0   4  12 58020.1 2408.03
   0   4  12 57650.7 1826.25
   0  -4  12 62852.8 2604.13
   0   4 -12 56342.8 1346.80
   0  -4  12 60799.0 2320.54
   0  -4  12 58579.6 2281.47
   0   4  12 61647.9 2533.51
   0  -4 -12 54060.9 2408.45
   0   4  12 57756.2 2412.53
   0   4  12 57302.3 2404.20
   0  -4  12 57192.2 2272.88
   0  -4 -12 55867.2 2489.81
   0  -4 -13 687.650 415.872
   0  -4  13 530.001 307.439
   0   4  13 1616.49 463.372
   0   4  13 925.121 416.322
   0  -4  13 745.972 459.949
   0  -4  13 924.587 379.950
   0  -4  13 1079.11 368.827
   0  -4  13 2244.83 597.002
   0  -4 -13 1136.51 342.831
   0   4 -13 1014.28 459.827
   0   4  13 1237.03 356.293
   0  -4  13 453.380 434.060
   0  -4  13 960.811 355.613
   0  -4  13 1190.74 433.347
   0   4  13 1241.21 433.077
   0   4  13 716.375 424.003
   0  -4  13 297.698 232.257
   0   4  13 1240.34 442.767
   0  -4 -13 1833.29 581.808
   0   4 -13 1283.83 453.741
   0   4  13 1159.19 393.483
   0  -4 -13 1578.31 505.500
   0   4  13 807.448 460.131
   0  -4 -14 64417.4 2810.39
   0  -4 -14 65416.5 2845.98
   0  -4  14 67332.4 2695.18
   0  -4  14 68876.6 2709.14
   0  -4  14 66794.2 2902.05
   0   4  14 72693.7 3048.70
   0   4  14 67922.3 2809.87
   0   4 -14 67164.7 3046.22
   0  -4 -14 64594.2 2861.73
   0   4  14 70312.3 2868.87
   0  -4  14 67873.8 2696.94
   0  -4 -14 68061.7 2353.01
   0  -4  14 63140.2 2596.45
   0  -4  14 72924.7 3005.39
   0   4  14 72377.6 2273.43
   0   4  14 72401.9 2908.13
   0  -4  14 67133.3 2698.66
   0  -4  14 67967.2 2952.25
   0   4  14 64397.3 2732.21
   0   4 -14 69488.5 3001.28
   0   4  14 67357.7 2795.67
   0   4  14 68988.9 2836.52
   0  -4  14 70926.2 2766.37
   0  -4  15 1487.06 451.351
   0   4 -15 2350.50 629.228
   0   4  15 2995.52 657.670
   0   4  15 1913.59 417.007
   0  -4  15 1145.88 527.139
   0   4  15 2246.53 575.064
   0   4  15 2137.13 608.110
   0  -4 -15 1770.19 423.390
   0  -4  15 1511.42 462.355
   0  -4  15 1299.11 436.973
   0   4  15 2002.72 549.339
   0  -4  15 1352.66 529.816
   0   4  15 1834.81 535.786
   0  -4  15 2198.34 552.169
   0  -4 -15 2131.93 584.177
   0   4  15 2507.86 622.571
   0  -4 -15 2404.59 622.851
   0   4 -15 2249.10 645.385
   0  -4  15 2171.22 553.761
   0  -4  15 2066.34 602.915
   0  -4 -15 967.618 453.365
   0   4  15 2666.85 619.655
   0  -4  15 1842.08 542.042
   0  -4  16 1080.88 451.779
   0   4  16 156.936 285.553
   0   4  16 540.233 336.282
   0  -4  16 595.728 328.054
   0  -4  16 460.920 416.523
   0  -4  16 200.014 352.431
   0  -4  16 1307.84 461.336
   0  -4  16 875.190 400.111
   0   4  16 220.037 315.822
   0  -4  16 40.8112 431.583
   0  -4 -16 233.819 413.195
   0  -4 -16 256.841 392.790
   0  -4 -16 237.914 242.461
   0   4 -16 504.805 361.901
   0  -4 -16 150.378 200.815
   0   4  16 412.000 242.287
   0   4  16 1116.89 489.751
   0   4  16 937.837 428.421
   0   4  16 641.313 453.179
   0  -4  16 826.248 366.980
   0   4 -16 316.840 362.270
   0  -4  16 13.7086 213.191
   0   4  16 1003.71 478.258
   0  -4  17 4123.43 765.926
   0  -4  17 3173.21 703.960
   0  -4 -17 3561.14 812.532
   0   4  17 3537.39 589.646
   0   4  17 4824.15 873.621
   0  -4  17 3703.20 749.332
   0  -4  17 4243.92 770.951
   0  -4  17 3620.32 829.083
   0   4  17 3491.39 771.535
   0  -4 -17 3707.80 836.060
   0   4 -17 3851.62 827.483
   0   4  17 3222.61 715.495
   0   4  17 3480.16 743.839
   0   4  17 3406.59 741.845
   0   4  17 4521.51 855.385
   0  -4  17 3544.44 722.120
   0   4 -17 4581.73 903.749
   0  -4  17 4485.08 861.439
   0  -4  17 3499.56 771.287
   0  -4  17 2634.71 663.296
   0  -4 -17 3423.76 600.274
   0   4  17 5008.87 928.016
   0  -4  18 2061.28 634.662
   0  -4 -18 1433.80 553.446
   0   4  18 3285.44 812.377
   0  -4  18 978.949 440.247
   0   4 -18 1188.43 567.834
   0   4  18 1250.55 574.980
   0  -4  18 1910.17 615.994
   0  -4 -18 2358.08 713.989
   0  -4  18 1876.43 607.663
   0   4  18 904.721 386.349
   0  -4  18 2343.82 662.798
   0  -4  18 1501.40 491.615
   0   4  18 1698.51 615.014
   0  -4  18-1.86088 391.018
   0   4  18 708.623 404.026
   0   4  18 773.523 546.238
   0  -4  18 1961.03 614.499
   0   4  18 1382.31 408.737
   0  -4  18 1208.09 443.806
   0   4 -18 1215.61 521.293
   0   4  18 1363.97 548.225
   0  -4  19 4337.14 879.121
   0  -4  19 2960.57 781.593
   0  -4 -19 3887.47 917.611
   0   4 -19 4084.67 893.031
   0  -4  19 4225.36 849.251
   0  -4  19 5696.20 1062.23
   0   4  19 4723.09 963.501
   0   4  19 4375.49 902.197
   0  -4  19 4264.51 857.407
   0  -4  19 4510.85 873.795
   0   4 -19 3945.43 913.281
   0  -4  19 4329.33 800.497
   0   4  19 5560.69 1018.65
   0  -4  19 5577.42 945.692
   0   4  19 3483.45 823.423
   0  -4  19 6024.97 1089.74
   0   4  19 4597.12 934.975
   0  -4 -19 4550.96 937.162
   0   4  19 5322.68 1007.97
   0   4  19 4796.62 909.308
   0  -4  20-352.813 347.951
   0  -4  20 233.891 420.030
   0   4  20 328.132 340.745
   0   4  20-143.779 405.307
   0  -4  20 91.4954 455.248
   0   4  20 887.415 607.491
   0   4  20 346.788 512.725
   0  -4  20 294.787 348.798
   0  -4 -20 955.356 621.034
   0  -4 -20 935.698 523.220
   0   4  20 249.322 374.016
   0  -4  20 269.919 292.973
   0  -4  20 423.626 449.106
   0  -4  20-99.1683 345.437
   0   4  20 681.000 483.788
   0  -4  20-218.677 366.070
   0   4 -20 396.471 434.273
   0   4  20-406.716 457.090
   0   4 -20-15.3220 311.019
   0  -4  20-72.2548 354.226
   0  -4  21 3588.62 861.250
   0  -4  21 2264.93 730.557
   0  -4 -21 3224.25 887.543
   0   4  21 4174.07 954.470
   0   4  21 2222.66 691.227
   0  -4  21 3270.56 808.487
   0   4 -21 3021.59 798.349
   0   4  21 2633.19 694.907
   0  -4 -21 2477.78 740.757
   0   4  21 3687.55 872.259
   0  -4  21 3787.80 906.264
   0   4 -21 4612.06 1017.16
   0  -4  21 3049.04 769.962
   0  -4  21 1396.41 523.105
   0   4  21 2487.07 740.491
   0  -4  21 2756.57 765.111
   0  -4  21 1030.38 463.357
   0   4  21 2294.31 744.272
   0   4  21 1976.21 594.344
   0   4  22 2326.74 691.769
   0  -4  22 1501.60 561.707
   0  -4  22 2395.83 765.246
   0   4  22 1206.09 524.892
   0  -4  22 1662.50 698.123
   0  -4  22 2580.90 787.412
   0   4 -22 2590.07 826.836
   0  -4  22 2200.77 697.023
   0   4  22 2947.84 833.372
   0  -4  22 1722.42 638.693
   0   4  22 1621.02 588.438
   0   4 -22 2182.39 730.716
   0  -4  22 2690.52 772.763
   0   4  22 1315.50 580.969
   0  -4 -22 3258.36 888.665
   0  -4 -22 2228.86 749.114
   0   4  22 2627.83 742.975
   0  -4  22 3280.00 845.842
   0   4  22 1064.76 529.149
   0  -4  23-755.351 476.884
   0  -4  23 73.8045 322.957
   0   4 -23-48.9131 379.050
   0  -4  23-81.1541 296.752
   0  -4  23-362.689 421.915
   0  -4  23-71.9427 276.523
   0   5   0 99.5074 89.6018
   0   5   0 56.7837 100.641
   0   5   0 130.554 135.752
   0  -5   0-19.4304 171.153
   0  -5   0-14.1446 120.921
   0  -5   0 117.725 239.396
   0  -5   0-14.2553 100.609
   0  -5   0 67.9929 241.396
   0  -5   0 60.2956 299.883
   0   5   0-75.0607 77.5017
   0  -5   1 3572.29 576.136
   0  -5   1 4385.78 599.331
   0  -5   1 3979.51 347.104
   0   5  -1 3898.25 363.181
   0  -5   1 3831.61 558.737
   0   5   1 4205.93 314.810
   0  -5   1 4116.25 391.374
   0  -5  -1 4886.37 661.109
   0  -5  -1 4540.40 645.272
   0   5  -1 3804.21 374.321
   0  -5   1 3613.17 349.696
   0   5  -1 3631.09 342.890
   0  -5   1 3228.36 459.015
   0  -5   1 2893.34 518.244
   0  -5  -1 4135.90 605.369
   0   5   1 3779.83 398.783
   0   5   1 4067.88 506.281
   0   5   1 4251.07 434.088
   0   5  -1 3872.28 373.032
   0   5   1 4276.86 535.252
   0  -5  -1 3652.09 541.979
   0   5   1 4052.62 429.878
   0  -5  -1 4225.05 430.015
   0  -5   2 325.822 125.829
   0  -5   2 20.1290 201.636
   0  -5   2-83.1581 234.052
   0   5  -2 343.787 123.632
   0   5   2 293.476 71.5985
   0  -5   2 185.047 218.323
   0  -5   2 125.794 175.705
   0  -5  -2 127.949 218.086
   0   5   2 227.461 62.3408
   0   5   2 165.126 56.2636
   0   5   2 265.066 75.8668
   0   5   2 234.002 63.9122
   0   5  -2 97.0421 167.986
   0   5   2 202.781 56.8341
   0  -5   2 237.495 140.132
   0   5   2 291.827 218.287
   0   5  -2 134.478 123.425
   0   5   2 468.790 200.099
   0  -5  -2 473.084 279.732
   0  -5   2 80.7811 267.891
   0  -5  -2 261.118 67.6778
   0  -5  -2 227.291 288.692
   0   5  -2 349.084 106.993
   0  -5  -2 228.555 228.821
   0  -5  -2 220.495 64.8582
   0   5  -2 220.568 110.469
   0  -5  -2-27.6766 249.089
   0   5   2 101.152 209.988
   0  -5  -2 485.628 196.364
   0   5   2 308.923 135.403
   0   5  -2 253.145 144.853
   0  -5  -3-83.9345 240.293
   0   5   3 148.208 73.5816
   0  -5  -3 11.4892 278.384
   0  -5   3 347.890 232.909
   0   5   3 52.4412 72.2802
   0   5   3 118.266 214.597
   0   5  -3 101.343 97.2955
   0  -5   3 99.2263 208.037
   0   5  -3 165.730 68.6111
   0   5   3 208.979 106.392
   0   5   3 107.573 71.0850
   0  -5   3 152.590 91.4546
   0  -5  -3 65.7429 69.1421
   0  -5   3-408.376 341.241
   0   5   3 374.202 259.400
   0  -5  -3 80.2853 234.024
   0   5   3 89.4764 63.8606
   0  -5  -3 356.217 228.955
   0  -5  -3 226.385 94.9397
   0  -5   3-46.1156 260.528
   0   5  -3 61.6051 154.061
   0   5  -3 157.741 114.469
   0  -5   3 62.4877 166.063
   0  -5   3 215.887 254.230
   0   5  -3 22.2830 57.5938
   0  -5  -3-14.3731 214.340
   0   5   3 263.173 173.989
   0  -5  -3 413.139 122.587
   0  -5   4 31716.4 1491.62
   0  -5   4 31665.1 1605.71
   0  -5  -4 30698.2 1010.17
   0  -5   4 28714.9 723.828
   0   5   4 30238.2 974.261
   0   5   4 32328.8 1003.12
   0   5   4 29150.3 1473.28
   0  -5  -4 31998.4 1561.91
   0  -5   4 29640.0 1279.07
   0  -5  -4 28148.7 1334.27
   0   5  -4 27176.6 760.116
   0   5  -4 30266.7 1002.55
   0   5  -4 30698.7 996.824
   0  -5   4 31122.5 1582.06
   0  -5  -4 28385.8 1469.70
   0   5   4 30066.9 745.140
   0  -5   4 29059.3 733.929
   0   5   4 32042.2 998.566
   0   5  -4 27550.8 758.648
   0  -5  -4 30013.4 1515.77
   0  -5  -4 29546.7 990.008
   0   5   4 31282.1 1612.36
   0  -5   4 28408.1 1465.99
   0  -5   4 29301.9 743.688
   0   5  -4 29117.1 771.870
   0  -5  -4 29636.6 1533.70
   0   5   4 29816.5 959.102
   0   5   4 29986.3 1234.18
   0  -5   4 31256.2 762.411
   0  -5   4 31574.6 1537.45
   0   5  -4 30567.9 1418.51
   0   5   4 28746.5 952.122
   0  -5   4 30536.1 749.606
   0  -5  -4 30740.1 1020.43
   0  -5  -5 4954.88 459.677
   0  -5   5 6069.38 693.244
   0  -5  -5 6056.02 665.137
   0  -5   5 5158.41 384.148
   0   5   5 4960.24 662.912
   0  -5   5 4847.19 560.931
   0  -5   5 5972.71 728.585
   0  -5   5 4873.17 667.924
   0   5   5 4678.78 670.800
   0  -5   5 4669.93 418.696
   0  -5  -5 4753.37 660.271
   0  -5   5 6345.02 705.076
   0   5   5 5686.63 480.892
   0  -5   5 6132.17 411.795
   0   5  -5 5194.97 399.794
   0  -5   5 5467.27 392.426
   0  -5   5 6950.45 736.748
   0   5  -5 5328.73 399.967
   0   5   5 5382.74 529.214
   0  -5  -5 5410.55 657.892
   0   5   5 4752.98 446.615
   0  -5  -5 5966.99 506.671
   0   5   5 5215.69 462.514
   0   5  -5 5213.06 446.532
   0   5  -5 4791.13 384.647
   0  -5  -5 5577.85 702.663
   0  -5  -5 5019.05 465.286
   0  -5   5 5597.89 398.676
   0  -5   5 4980.86 291.205
   0   5   5 5061.03 461.152
   0  -5  -5 5334.78 652.501
   0   5   5 5314.15 467.184
   0   5  -5 4924.53 593.720
   0  -5  -5 5445.61 724.865
   0   5  -5 5494.25 393.806
   0  -5  -6 16834.5 1230.30
   0  -5   6 16411.6 825.852
   0  -5   6 17263.6 1163.13
   0   5   6 17985.9 935.860
   0   5  -6 17422.8 638.780
   0   5  -6 18109.8 866.764
   0   5  -6 16863.6 809.440
   0   5   6 15575.1 1190.63
   0  -5   6 18473.5 818.749
   0  -5   6 16823.0 1076.47
   0  -5   6 18623.0 823.083
   0   5  -6 16247.3 808.119
   0  -5  -6 18036.7 1183.95
   0  -5  -6 16361.2 1197.12
   0  -5   6 18401.0 1217.05
   0   5   6 16680.3 898.374
   0   5   6 17237.8 900.926
   0  -5   6 16685.5 778.463
   0  -5   6 16941.6 784.479
   0   5   6 16099.7 884.935
   0   5   6 18638.9 947.033
   0  -5   6 17503.2 1229.79
   0   5   6 19919.3 1298.78
   0  -5   6 16988.4 1229.92
   0  -5   6 17384.4 1153.53
   0   5  -6 18106.1 1176.97
   0  -5   6 16182.5 526.753
   0  -5  -6 17637.5 1150.37
   0   5   6 17590.3 931.089
   0   5  -6 16398.7 813.113
   0  -5  -6 16586.9 1200.13
   0  -5  -6 18704.2 1209.65
   0  -5   6 18309.2 816.600
   0  -5   7 12583.7 965.512
   0  -5   7 14703.6 1066.96
   0   5   7 13780.4 888.330
   0   5   7 14105.4 890.855
   0   5  -7 12904.2 488.914
   0  -5   7 13308.0 515.061
   0  -5   7 13360.7 773.033
   0   5   7 14718.2 1168.72
   0  -5   7 14348.7 812.495
   0   5   7 13618.2 879.204
   0  -5  -7 14634.1 1167.41
   0   5   7 12771.3 407.628
   0  -5   7 13449.8 1079.02
   0   5   7 14642.9 910.435
   0  -5   7 14189.5 1158.26
   0  -5   7 13904.4 1133.22
   0  -5  -7 14602.6 1099.19
   0  -5   7 13822.4 790.850
   0   5   7 13837.5 805.729
   0  -5   7 14622.4 806.659
   0  -5  -7 13367.6 1036.93
   0  -5  -7 13505.1 1077.10
   0   5  -7 13595.1 822.403
   0   5  -7 15128.0 845.084
   0   5   7 15418.8 942.816
   0  -5   7 14514.2 803.701
   0   5  -7 13914.7 822.529
   0   5  -7 12645.2 1044.20
   0  -5  -7 13426.7 1115.79
   0   5  -7 13654.3 803.772
   0   5   7 14457.4 1173.96
   0  -5  -7 12969.8 996.238
   0  -5   7 13136.2 1027.41
   0  -5  -8 55044.2 2142.18
   0  -5   8 51604.7 1652.62
   0  -5   8 58050.4 2092.48
   0   5   8 52412.1 1527.63
   0  -5   8 52282.6 2254.82
   0  -5   8 52612.2 1103.74
   0  -5   8 55141.1 2229.87
   0   5   8 52615.5 1023.90
   0  -5  -8 54686.1 2041.96
   0   5  -8 55733.1 2229.88
   0   5   8 55064.6 1878.85
   0   5   8 52629.0 2252.96
   0  -5  -8 57314.8 2088.54
   0   5   8 55948.9 1898.91
   0  -5  -8 54866.4 2201.34
   0  -5  -8 53649.9 2246.10
   0  -5   8 55008.3 1707.35
   0   5   8 50034.8 2246.25
   0  -5   8 55230.9 1702.78
   0   5  -8 54360.6 1676.56
   0  -5   8 53123.2 1679.43
   0  -5   8 54491.3 1688.64
   0  -5   8 55616.1 2148.44
   0  -5   8 56556.0 2241.10
   0   5   8 55623.6 1898.68
   0  -5  -8 52617.9 2229.20
   0  -5   8 54159.7 2019.74
   0   5   8 56829.2 1909.72
   0   5   8 54520.8 1873.32
   0  -5  -9 14014.0 795.275
   0   5  -9 13527.4 761.957
   0  -5   9 14770.9 959.143
   0  -5   9 14962.9 642.558
   0   5   9 15787.4 1080.51
   0  -5   9 16320.2 1258.91
   0   5   9 17304.8 1127.64
   0   5   9 14863.3 822.250
   0   5  -9 15210.8 943.469
   0   5   9 15214.4 1059.48
   0  -5   9 15938.0 988.349
   0  -5  -9 14599.7 1243.58
   0   5   9 14962.7 1055.63
   0  -5   9 15323.9 969.186
   0  -5  -9 13335.9 1137.97
   0  -5   9 16235.6 1344.94
   0  -5  -9 14973.1 1075.31
   0  -5   9 14574.7 1055.56
   0  -5  -9 15024.5 1179.35
   0  -5   9 13580.0 1136.34
   0  -5  -9 15338.3 1264.85
   0  -5   9 14136.8 942.492
   0   5   9 14991.7 635.826
   0   5   9 14514.0 1040.54
   0   5   9 15270.1 1288.85
   0  -5   9 16613.2 1008.72
   0  -5   9 16003.5 1107.82
   0  -5   9 14134.8 1141.60
   0   5  -9 16926.4 1290.11
   0   5   9 14131.8 1252.35
   0  -5  -9 15632.1 1105.26
   0  -5 -10 102799. 2790.96
   0   5  10 105177. 2917.55
   0  -5 -10 99826.7 3277.12
   0  -5  10 99403.5 2617.43
   0  -5  10 108664. 3311.26
   0   5  10 105253. 2929.24
   0  -5 -10 97468.5 3233.05
   0  -5  10 101630. 2658.12
   0  -5 -10 105963. 2842.66
   0   5  10 103034. 2141.02
   0   5 -10 99813.7 2003.82
   0  -5 -10 105786. 2175.96
   0  -5  10 108640. 2835.59
   0  -5  10 102015. 1835.43
   0   5  10 109345. 2972.94
   0   5  10 107468. 3413.08
   0  -5  10 102549. 2811.50
   0  -5  10 101296. 3191.98
   0   5  10 105916. 2942.14
   0   5  10 105149. 1889.18
   0  -5 -10 104643. 3260.88
   0   5  10 104209. 3350.42
   0   5 -10 109036. 3375.76
   0  -5  10 104613. 2690.35
   0  -5 -10 107115. 3062.45
   0  -5  10 109920. 3451.38
   0   5 -10 101645. 2545.25
   0   5  10 101017. 2859.39
   0  -5  10 104488. 2691.99
   0  -5  10 97499.6 3107.76
   0  -5  10 101979. 2678.36
   0   5 -11 307.000 391.116
   0  -5  11 416.284 261.168
   0   5  11-119.076 161.779
   0  -5  11 441.063 245.719
   0  -5  11 80.7198 223.423
   0  -5 -11 393.667 254.417
   0  -5  11-54.1343 166.461
   0  -5  11 693.466 367.982
   0  -5 -11-183.249 231.295
   0  -5 -11 446.745 344.388
   0   5  11 481.907 289.440
   0  -5  11 480.945 278.780
   0   5  11 367.493 336.162
   0   5  11 630.756 333.657
   0   5  11 217.303 252.799
   0   5  11 208.564 293.589
   0  -5  11 326.859 267.304
   0   5  11 418.744 264.007
   0  -5  11-38.5211 180.962
   0  -5  11 228.467 281.114
   0  -5  11 294.503 368.394
   0   5 -11 536.313 400.274
   0  -5 -11 113.335 373.791
   0  -5  11 705.560 400.341
   0   5  11 387.364 366.716
   0   5  11 96.5600 107.207
   0  -5 -11 388.374 388.727
   0  -5  12 20378.3 1571.03
   0  -5  12 23591.9 1654.83
   0  -5  12 22418.9 1398.95
   0   5  12 23971.5 1082.88
   0  -5  12 23094.6 1426.63
   0   5  12 26944.2 1635.84
   0   5  12 22777.7 1508.59
   0  -5  12 23178.5 1424.69
   0  -5  12 22484.1 1407.43
   0   5  12 22699.8 1690.63
   0  -5  12 22538.4 1556.99
   0  -5 -12 22819.2 1473.67
   0   5 -12 22423.9 1678.52
   0   5  12 22061.9 1505.18
   0   5  12 23376.7 1672.23
   0  -5  12 22103.1 1671.03
   0  -5 -12 20884.2 1598.77
   0  -5 -12 22650.3 1632.54
   0   5 -12 23041.5 1755.84
   0  -5 -12 23054.9 1675.68
   0   5  12 25374.1 1595.21
   0   5  12 24301.8 1562.28
   0  -5  12 23722.6 1452.86
   0  -5  13 13156.3 1134.10
   0  -5 -13 12917.7 1291.63
   0   5 -13 14840.9 1402.45
   0   5  13 13317.9 1223.70
   0  -5  13 11336.6 1168.79
   0  -5  13 11717.2 1068.77
   0  -5 -13 14485.3 1396.02
   0   5  13 12247.6 1290.87
   0  -5  13 11923.7 1088.89
   0  -5  13 14006.2 1180.95
   0   5  13 12355.4 1163.70
   0  -5  13 12967.2 1285.88
   0  -5 -13 14281.1 1378.94
   0   5  13 12422.2 1186.46
   0   5  13 13150.0 1316.63
   0  -5  13 12170.2 1239.65
   0  -5  13 13688.8 1159.39
   0  -5 -13 14170.3 1162.79
   0   5  13 13359.1 1212.64
   0   5 -13 13024.4 1388.44
   0   5  13 13662.5 871.455
   0   5  13 12428.0 1170.91
   0  -5  13 12767.2 1300.24
   0  -5  14 0.39616 250.740
   0  -5 -14 178.210 378.412
   0   5  14-338.435 398.335
   0   5  14 230.277 164.228
   0  -5  14 396.692 280.942
   0   5  14 480.366 330.616
   0  -5  14-161.946 337.455
   0   5  14 225.362 299.177
   0   5  14 126.178 276.234
   0  -5  14 658.220 358.182
   0  -5 -14 210.757 220.682
   0  -5  14-158.555 326.602
   0  -5  14-57.0777 203.467
   0  -5  14 259.469 316.478
   0   5  14 581.174 399.056
   0   5 -14 1049.51 413.934
   0  -5 -14-121.316 311.687
   0   5  14 178.781 261.558
   0  -5  14 419.225 329.816
   0   5 -14 993.834 579.829
   0  -5  14 482.005 300.656
   0   5  14 119.438 369.514
   0  -5 -14-16.8437 380.728
   0  -5  15 1926.53 522.963
   0   5  15 1266.46 411.527
   0  -5 -15 2778.04 726.328
   0   5  15 2834.62 713.230
   0   5  15 1319.09 462.302
   0  -5  15 1614.52 455.108
   0  -5 -15 1387.48 500.839
   0  -5 -15 1837.14 483.007
   0  -5  15 2048.85 551.738
   0  -5  15 1919.23 517.019
   0   5  15 1559.50 508.378
   0   5  15 1389.10 402.497
   0   5  15 1041.99 460.287
   0  -5  15 2115.65 538.793
   0  -5  15 2131.08 649.191
   0  -5  15 53.8793 374.523
   0   5  15 1471.42 506.213
   0  -5 -15 1296.15 477.857
   0  -5  15 1146.00 497.463
   0  -5  15 2300.48 552.813
   0   5 -15 2501.29 668.086
   0   5 -15 1168.59 451.104
   0   5  16 6301.57 987.921
   0   5  16 7108.87 1091.29
   0  -5  16 6425.03 914.124
   0   5  16 5269.82 879.201
   0  -5  16 6128.92 903.190
   0   5  16 7199.67 1037.56
   0   5 -16 4598.04 866.160
   0  -5 -16 6393.13 827.227
   0  -5  16 6991.46 1110.74
   0  -5  16 6147.72 999.043
   0   5  16 6298.84 957.166
   0  -5  16 5129.43 839.749
   0   5  16 6959.76 995.873
   0  -5 -16 5969.92 985.543
   0  -5 -16 6296.10 1013.84
   0   5  16 6127.62 945.410
   0   5 -16 7861.47 1196.81
   0  -5  16 5655.10 854.804
   0  -5  16 5416.83 848.931
   0  -5  16 7170.58 1090.04
   0  -5  16 5461.63 883.479
   0  -5 -16 4450.93 911.164
   0  -5  17 468.278 406.750
   0  -5  17 167.049 206.035
   0   5  17-92.1685 236.878
   0   5  17-100.372 322.007
   0  -5 -17 742.055 598.333
   0   5 -17-137.444 332.298
   0  -5  17 2025.21 661.818
   0   5 -17 186.642 432.341
   0  -5  17-118.375 300.950
   0  -5  17 270.957 331.830
   0  -5  17 516.630 410.445
   0  -5  17 373.941 270.271
   0   5  17-55.1515 347.931
   0   5  17-196.158 365.542
   0  -5 -17 44.9959 348.000
   0   5  17 542.378 406.847
   0   5  17 131.763 255.622
   0  -5  17-130.658 257.048
   0  -5  17 614.362 374.017
   0   5  17 471.789 460.727
   0   5  18 3327.72 767.204
   0  -5 -18 4204.31 951.099
   0   5  18 4038.34 895.178
   0  -5 -18 3872.51 876.916
   0   5 -18 4974.89 991.260
   0  -5  18 4265.50 832.968
   0  -5  18 4958.13 872.247
   0  -5  18 3985.98 879.245
   0   5 -18 3659.06 860.726
   0  -5  18 5220.73 1011.00
   0   5  18 4992.68 956.761
   0   5  18 4795.07 896.366
   0  -5  18 4759.21 865.050
   0  -5  18 5270.15 1031.10
   0   5  18 5048.09 934.199
   0   5  18 5158.44 907.719
   0  -5  18 6211.32 956.088
   0  -5  18 4389.71 824.062
   0   5  18 4386.75 875.995
   0  -5  18 4415.74 841.862
   0  -5  19 5895.01 1077.74
   0  -5  19 5012.22 914.890
   0  -5 -19 5921.21 1107.36
   0  -5  19 5794.28 954.318
   0  -5  19 5972.69 1062.97
   0   5  19 5677.03 1026.02
   0   5  19 5651.00 1026.89
   0  -5  19 5776.99 969.692
   0   5  19 5301.02 995.955
   0   5  19 6369.70 1061.49
   0  -5 -19 4775.79 983.761
   0   5  19 5530.92 995.996
   0   5 -19 3913.52 941.190
   0   5  19 4642.54 907.207
   0  -5  19 6096.96 1115.27
   0  -5  19 6790.02 1063.28
   0  -5  19 4595.92 902.272
   0   5  19 5645.45 1076.94
   0  -5  19 5042.29 933.093
   0   5 -19 6353.76 1125.45
   0  -5  20 1057.63 553.067
   0  -5  20 1453.43 553.403
   0   5  20 864.830 437.397
   0   5  20 1324.51 510.400
   0  -5  20 659.396 351.813
   0  -5  20 439.045 316.666
   0   5  20 374.019 395.433
   0  -5  20 825.021 415.347
   0  -5  20 896.393 575.229
   0   5 -20 1000.48 604.086
   0   5  20-241.146 435.791
   0   5 -20 1135.12 591.600
   0  -5 -20 73.0197 333.621
   0   5  20 110.200 392.345
   0  -5  20-75.6771 322.011
   0   5  20 657.413 451.232
   0  -5  20 1045.96 659.344
   0  -5 -20 919.772 510.862
   0  -5  20 705.182 429.022
   0   5  20 831.247 525.853
   0   5  21 211.978 515.984
   0  -5  21 158.194 378.156
   0   5  21-278.134 404.867
   0  -5  21-224.053 382.711
   0   5 -21 200.071 372.825
   0   5  21 82.9816 285.147
   0   5  21 85.9584 353.712
   0   5  21 138.533 292.727
   0  -5  21-43.8531 296.863
   0   5  21 311.213 404.521
   0   5 -21 78.7538 363.995
   0  -5  21 1109.37 621.338
   0  -5  21 935.000 483.616
   0  -5  21 530.607 438.660
   0   5  21 1121.18 548.563
   0  -5 -21 269.658 520.080
   0  -5  21 480.534 440.432
   0  -5  21-27.9197 349.767
   0  -5 -21 1052.34 586.485
   0   5  22 2781.19 801.682
   0  -5  22 3423.27 836.555
   0   5  22 4821.02 1013.08
   0  -5  22 3522.96 875.234
   0  -5  22 4109.35 922.464
   0  -5  22 3756.29 880.419
   0   5  22 4149.52 968.590
   0   5  22 4185.87 996.996
   0   5  22 3294.75 841.641
   0  -5  22 3229.41 848.391
   0   5  22 2877.19 784.572
   0  -5  23 8150.55 1305.71
   0  -5  23 9379.17 1402.60
   0  -5  23 11180.8 1531.02
   0  -5  23 10441.5 1500.09
   0  -5  23 7227.74 1251.39
   0  -6   0 18180.2 1342.21
   0  -6   0 17097.6 1155.17
   0   6   0 19322.3 1064.96
   0   6   0 16824.7 858.140
   0  -6   0 18203.8 898.545
   0  -6   0 16850.8 1299.33
   0  -6   0 17585.9 1252.29
   0  -6   0 18358.7 1328.75
   0   6   0 18802.0 911.897
   0   6   0 18766.5 1221.96
   0   6   0 17646.7 773.850
   0   6   0 16642.0 850.670
   0  -6   1 772.356 379.424
   0  -6  -1 984.942 339.073
   0  -6   1 1036.37 362.717
   0   6   1 1120.78 322.059
   0   6   1 351.090 155.468
   0  -6   1 892.036 348.249
   0   6   1 902.829 171.880
   0  -6  -1 763.803 348.286
   0   6  -1 1127.08 223.031
   0   6  -1 1233.45 245.112
   0   6   1 749.145 289.753
   0   6  -1 745.876 190.413
   0  -6   1 990.591 312.522
   0   6   1 714.125 283.845
   0   6  -1 1729.69 359.175
   0  -6  -1 1355.96 438.360
   0  -6   1 696.630 320.188
   0   6  -1 1073.02 324.598
   0   6  -1 504.415 144.712
   0  -6  -1 1066.54 248.777
   0  -6  -1 729.541 333.179
   0   6  -2 9337.82 532.067
   0  -6   2 10251.7 990.927
   0   6   2 10156.4 675.545
   0   6   2 8808.74 907.780
   0  -6  -2 10217.4 766.062
   0   6  -2 10073.6 823.350
   0  -6   2 11423.0 1041.04
   0  -6  -2 10609.8 1033.45
   0   6  -2 10995.2 594.624
   0   6   2 9729.33 910.021
   0  -6   2 10230.4 574.583
   0  -6   2 9761.69 981.964
   0   6   2 10812.6 881.037
   0   6  -2 10558.1 755.235
   0  -6  -2 9906.15 995.663
   0   6  -2 11363.9 655.303
   0  -6   2 10358.1 714.025
   0  -6   2 10655.4 1041.92
   0   6   2 9341.02 417.554
   0  -6  -2 11465.1 1094.88
   0  -6  -2 9829.01 948.075
   0  -6   2 9367.14 867.382
   0  -6  -2 10596.0 1011.43
   0  -6  -3 8089.58 875.611
   0   6   3 8513.34 765.726
   0   6   3 6762.42 845.565
   0   6   3 7650.54 365.849
   0  -6   3 9062.78 489.169
   0   6   3 8031.26 545.365
   0  -6   3 8200.83 928.299
   0  -6  -3 7674.71 704.120
   0   6  -3 7650.86 760.922
   0  -6   3 8871.45 704.090
   0  -6  -3 7798.86 863.813
   0  -6  -3 7952.69 395.366
   0  -6  -3 9520.32 951.222
   0   6   3 6973.00 358.718
   0   6  -3 8523.71 566.685
   0   6   3 8013.22 373.603
   0  -6  -3 7222.88 371.457
   0   6  -3 9052.30 667.870
   0   6  -3 6883.88 379.317
   0  -6  -3 7684.15 883.995
   0   6  -3 8526.18 477.231
   0  -6   3 7553.65 796.586
   0  -6   3 8550.71 925.655
   0   6   3 7790.75 368.126
   0  -6   3 9058.62 965.357
   0   6   3 7871.84 370.967
   0   6   3 7242.85 353.498
   0   6   3 8007.29 840.042
   0   6   4 88276.6 1573.96
   0   6   4 88626.5 2950.85
   0   6   4 87052.4 1558.65
   0  -6  -4 84070.6 1597.15
   0  -6   4 85718.5 2671.01
   0  -6  -4 87206.1 2458.87
   0   6  -4 83018.4 1771.99
   0  -6  -4 83775.0 1609.48
   0   6  -4 85408.4 1912.21
   0   6   4 86040.6 2345.13
   0   6   4 85632.9 2744.55
   0   6   4 86763.2 1561.70
   0  -6   4 86061.5 2301.50
   0   6   4 84578.5 1546.43
   0  -6   4 85534.7 1358.52
   0  -6  -4 89066.5 2863.08
   0   6  -4 90043.4 2593.64
   0   6   4 85295.8 1511.23
   0  -6  -4 88170.5 2830.22
   0  -6   4 87649.0 2882.12
   0  -6   4 84448.1 2780.66
   0  -6   4 91984.0 2913.28
   0  -6  -4 89387.8 2895.60
   0  -6  -4 82209.2 2785.49
   0  -6   4 85663.7 2880.30
   0  -6   5 37344.9 865.417
   0   6   5 38632.8 1222.93
   0  -6   5 38569.4 820.625
   0  -6  -5 37987.5 1248.57
   0   6   5 38465.1 1206.52
   0  -6  -5 42163.8 2032.86
   0  -6  -5 36806.5 1213.86
   0   6  -5 39037.6 1252.08
   0  -6   5 41092.5 1883.45
   0  -6   5 37485.0 868.840
   0   6  -5 38718.8 1205.77
   0  -6  -5 38125.4 1884.97
   0   6   5 38538.7 1204.27
   0  -6   5 43361.4 2002.63
   0  -6  -5 39735.3 1265.22
   0   6   5 39220.2 1213.18
   0   6  -5 36070.4 905.492
   0   6   5 36077.2 690.519
   0  -6  -5 38735.9 1712.85
   0  -6   5 38235.4 1880.45
   0  -6  -5 35675.1 1845.99
   0  -6   5 37365.3 1949.70
   0  -6   5 38037.8 1618.43
   0   6   5 39731.9 2014.44
   0   6   5 38909.6 1898.53
   0  -6   5 41101.2 2018.54
   0  -6  -5 34815.3 1817.03
   0   6  -5 41442.5 1819.49
   0  -6   5 37585.2 869.517
   0  -6   5 36736.3 856.167
   0   6  -5 35285.6 886.517
   0   6   5 37123.0 1505.90
   0  -6   6-46.2442 102.751
   0   6  -6 50.5369 224.491
   0  -6  -6 288.563 285.100
   0  -6  -6 284.068 262.290
   0   6  -6-104.377 169.021
   0  -6   6 122.269 260.460
   0   6   6-134.841 319.040
   0   6   6 32.7091 135.941
   0   6   6 30.3875 126.487
   0  -6  -6-257.259 287.655
   0   6   6 49.6810 108.874
   0   6   6 54.8442 162.882
   0  -6   6-104.276 81.7894
   0  -6   6 67.3305 55.4025
   0   6  -6 42.8996 96.1061
   0  -6  -6-169.188 362.226
   0  -6   6 20.8812 79.8581
   0  -6  -6-103.889 268.491
   0  -6   6-281.223 292.537
   0   6  -6-4.67124 86.6779
   0  -6   6-64.3350 257.590
   0   6  -6-57.7350 95.7258
   0   6  -6 146.936 97.7610
   0   6   6-43.1140 128.801
   0  -6   6-13.3070 230.719
   0  -6   6 227.062 347.756
   0   6   6-136.302 308.840
   0  -6   6 40.4090 83.8720
   0  -6   6-194.803 242.060
   0   6   6 43.7916 127.146
   0  -6   7 787.287 205.251
   0  -6   7 303.903 282.281
   0   6   7 358.300 334.947
   0   6  -7 476.175 159.741
   0  -6  -7 1112.48 402.402
   0   6  -7 602.060 193.077
   0  -6  -7 1391.91 501.840
   0   6   7 663.119 215.624
   0   6   7 354.987 328.810
   0  -6   7 319.162 74.3888
   0  -6   7 732.970 189.332
   0  -6   7 613.194 304.444
   0  -6  -7 1251.09 387.821
   0  -6   7 244.624 128.916
   0   6   7 668.345 225.388
   0  -6   7 587.318 167.240
   0   6   7 631.613 242.220
   0   6   7 440.265 195.672
   0  -6  -7 319.993 286.311
   0  -6  -7 707.555 314.087
   0  -6   7 761.585 342.113
   0   6  -7 505.279 172.108
   0   6  -7 634.261 186.820
   0   6   7 471.337 181.943
   0   6  -7 669.816 339.958
   0  -6   7 532.147 296.055
   0  -6   7 795.729 335.781
   0   6  -7 353.633 107.228
   0   6   7 682.038 228.290
   0  -6   7 434.535 318.319
   0  -6  -8 154.941 270.992
   0  -6   8 19.4329 135.842
   0   6  -8 276.512 361.440
   0  -6  -8-117.073 352.163
   0   6   8 54.6731 128.302
   0  -6   8 85.8029 45.7379
   0   6   8 255.751 242.480
   0   6   8-49.1728 138.706
   0  -6   8-165.565 253.422
   0   6  -8-12.2502 42.7808
   0   6   8 9.16386 129.520
   0  -6  -8-82.9612 234.284
   0  -6   8-195.448 365.254
   0  -6   8-129.931 296.015
   0  -6   8 226.551 246.689
   0   6  -8-288.802 284.218
   0   6   8-3.35619 157.863
   0   6   8-73.6924 154.418
   0  -6   8-299.239 367.390
   0   6   8 58.3752 142.394
   0  -6  -8 453.705 277.843
   0  -6  -8-68.0602 259.607
   0   6  -8-188.309 178.746
   0   6   8-343.223 342.770
   0  -6   8-50.9217 127.533
   0  -6   8-22.7765 111.601
   0  -6   8-62.8181 130.130
   0  -6   8 274.533 241.076
   0  -6   9 22159.4 1139.01
   0  -6  -9 21790.9 1606.93
   0   6  -9 21161.2 1516.91
   0   6   9 19772.2 1028.99
   0  -6   9 20231.1 1096.39
   0  -6   9 20618.4 1096.21
   0   6   9 20137.3 1223.77
   0  -6   9 22225.2 1568.88
   0  -6   9 19626.5 1538.84
   0  -6   9 22569.0 1464.83
   0  -6   9 22456.1 1443.03
   0  -6  -9 20851.9 1401.27
   0  -6  -9 22420.5 1451.94
   0   6  -9 21934.0 1136.76
   0   6   9 20753.2 1243.59
   0   6   9 21691.5 1621.88
   0   6  -9 21449.7 1631.44
   0  -6  -9 21270.7 1497.52
   0  -6  -9 19787.5 1505.39
   0   6   9 22426.3 1291.52
   0   6   9 20641.0 1230.01
   0   6   9 20368.1 1242.09
   0  -6   9 19481.1 1388.24
   0  -6   9 21361.0 1520.02
   0  -6   9 22214.7 1142.53
   0   6   9 23443.2 1652.60
   0  -6  10 1890.50 444.943
   0  -6 -10 1644.78 564.344
   0  -6  10 1605.14 487.626
   0   6  10 1179.92 481.811
   0   6 -10 1260.44 370.388
   0   6  10 1713.56 419.678
   0   6  10 1207.48 364.438
   0  -6  10 1445.42 343.907
   0  -6  10 1485.75 514.548
   0  -6  10 1298.75 423.106
   0   6 -10 399.767 313.452
   0  -6  10 1167.95 376.196
   0  -6 -10 965.446 344.778
   0   6  10 1264.72 284.837
   0  -6 -10 1625.47 497.968
   0   6 -10 1354.12 333.200
   0  -6  10 1090.30 286.438
   0  -6  10 1568.63 330.020
   0  -6  10 1183.57 316.642
   0  -6  10 1505.86 438.625
   0  -6  10 1445.70 336.990
   0   6  10 1258.41 365.202
   0  -6 -10 628.014 304.734
   0   6  10 1433.64 519.615
   0   6  10 611.878 266.834
   0   6  10 1182.86 370.382
   0  -6 -10 1689.28 451.654
   0   6  11 21819.1 1043.24
   0   6  11 20769.5 1663.46
   0  -6  11 21722.1 1285.52
   0  -6  11 22350.8 1448.61
   0  -6  11 22699.1 1656.38
   0   6  11 20510.5 1360.01
   0  -6  11 21249.5 1282.78
   0  -6  11 22544.9 1321.11
   0  -6 -11 19554.5 1604.11
   0  -6  11 22309.7 1309.56
   0   6  11 21858.6 1414.51
   0  -6  11 20957.3 1564.20
   0   6 -11 23264.3 1699.60
   0   6  11 20812.8 1381.67
   0  -6 -11 22240.7 1454.94
   0   6 -11 22398.2 1775.88
   0  -6  11 22290.9 1716.74
   0  -6  11 20813.3 1608.26
   0  -6 -11 20693.5 1571.02
   0   6  11 21566.7 1404.85
   0  -6  11 20714.4 1394.74
   0   6  11 21167.1 1388.16
   0  -6  11 22525.6 1317.18
   0   6  11 22145.6 1708.91
   0  -6 -11 21292.4 1659.25
   0   6  12 3690.52 602.263
   0  -6  12 3527.94 579.774
   0  -6  12 3812.55 585.206
   0  -6 -12 4669.58 801.807
   0  -6  12 3196.48 722.781
   0   6  12 4463.41 852.426
   0   6  12 4119.79 671.329
   0   6 -12 3000.83 667.147
   0   6  12 3645.86 624.009
   0  -6  12 4213.15 762.165
   0  -6  12 4482.75 645.894
   0  -6  12 4102.89 806.939
   0   6  12 4434.55 829.659
   0   6  12 3524.39 612.689
   0  -6  12 4933.86 822.660
   0   6  12 3198.15 627.864
   0  -6 -12 3271.27 697.916
   0  -6 -12 4861.41 858.127
   0   6 -12 4327.11 861.435
   0  -6  12 3792.95 591.550
   0  -6  12 3978.43 594.706
   0  -6  13 200.250 214.412
   0   6 -13 175.039 266.406
   0  -6  13 219.298 274.461
   0   6  13 99.6406 234.915
   0  -6  13-418.196 400.191
   0   6  13 48.5831 205.442
   0   6  13-122.426 273.768
   0   6  13 211.634 255.120
   0  -6 -13-106.347 304.272
   0  -6 -13-102.719 237.602
   0  -6  13-201.346 390.045
   0   6  13 257.024 330.350
   0  -6 -13-167.390 288.508
   0   6  13 230.120 310.852
   0  -6  13 473.767 298.554
   0  -6  13 318.681 286.097
   0   6  13-180.101 266.887
   0  -6  13 91.7062 230.387
   0  -6  13 83.2941 258.329
   0  -6  13 507.869 332.026
   0   6 -13-130.945 475.530
   0  -6  14 2173.82 620.298
   0  -6  14 4127.18 664.355
   0  -6 -14 2025.75 650.091
   0   6  14 2512.84 586.806
   0  -6 -14 2688.71 669.386
   0   6  14 3951.98 800.545
   0  -6  14 3169.94 746.587
   0  -6  14 3193.29 591.109
   0   6 -14 2934.15 726.267
   0   6  14 3589.90 687.579
   0   6  14 3930.56 706.147
   0   6  14 2077.79 591.723
   0  -6  14 3578.70 628.558
   0  -6  14 1837.49 565.209
   0  -6  14 3247.51 733.933
   0  -6  14 4309.18 708.155
   0   6  14 2974.26 653.720
   0   6  14 3563.75 658.631
   0  -6 -14 3483.49 772.216
   0   6 -14 3370.88 750.272
   0  -6  14 3471.75 621.092
   0   6 -15 1788.48 670.175
   0  -6  15 1716.27 503.657
   0   6  15 2663.92 645.707
   0  -6 -15 2765.83 672.970
   0  -6  15 2208.76 592.605
   0  -6  15 2775.38 614.359
   0  -6  15 2809.38 619.518
   0   6  15 2447.38 593.770
   0   6  15 2533.64 609.796
   0  -6 -15 2124.68 663.730
   0  -6  15 2292.44 538.660
   0  -6  15 3197.60 776.887
   0   6  15 2880.15 658.240
   0  -6 -15 2709.15 717.869
   0   6  15 3131.93 759.133
   0   6  15 2267.20 589.541
   0  -6  15 1841.17 665.689
   0   6 -15 3746.09 829.149
   0  -6  15 3386.58 766.163
   0   6  15 1965.46 549.798
   0  -6  15 3475.98 682.688
   0  -6  16 4480.15 873.635
   0   6  16 2978.12 771.485
   0   6  16 3848.96 781.839
   0  -6  16 3442.82 850.496
   0   6  16 4072.33 799.239
   0  -6  16 3714.68 769.857
   0   6  16 4733.25 845.073
   0  -6  16 3485.43 672.887
   0  -6  16 3849.73 723.305
   0   6 -16 3774.02 883.975
   0  -6  16 4545.36 766.439
   0  -6  16 4279.22 750.277
   0  -6 -16 2668.76 755.288
   0   6  16 4188.97 809.386
   0   6  16 3988.64 798.027
   0  -6  16 3341.94 667.820
   0   6 -16 4473.37 955.993
   0  -6 -16 3853.66 859.967
   0  -6  16 4052.13 853.526
   0   6  16 4002.30 874.403
   0   6  17 153.166 293.065
   0  -6  17-36.2597 309.299
   0  -6  17-82.6550 230.207
   0   6  17-98.8380 348.124
   0   6 -17 344.937 367.598
   0  -6  17 237.249 282.633
   0   6  17-310.060 355.308
   0   6 -17 143.151 405.687
   0  -6  17-52.8177 349.942
   0   6  17 50.8595 363.518
   0  -6  17 151.231 254.764
   0  -6  17-143.685 335.346
   0   6  17 257.113 310.017
   0  -6  17 4.03279 207.368
   0  -6  17-30.6647 265.432
   0  -6 -17-151.104 416.797
   0  -6 -17 932.440 521.641
   0  -6  17 158.038 387.265
   0   6  17 24.5220 324.101
   0   6  17-175.840 372.727
   0  -6  18-20.5239 434.803
   0  -6  18-327.184 347.342
   0   6 -18-114.809 403.858
   0  -6  18-304.101 352.660
   0   6  18 409.728 346.219
   0  -6  18 370.871 435.514
   0  -6  18 732.430 463.604
   0  -6  18-256.314 357.635
   0   6  18 569.669 413.058
   0   6  18 622.976 435.606
   0   6  18 310.787 324.694
   0   6  18-122.434 430.213
   0  -6  18 37.2005 235.243
   0   6  18 309.077 439.312
   0  -6 -18 79.1623 404.883
   0  -6 -18 577.816 406.499
   0  -6  18 289.763 339.101
   0   6  18 985.339 526.376
   0   6 -18-231.778 444.087
   0  -6  18 761.001 393.115
   0   6 -19-315.409 504.342
   0  -6 -19-185.484 419.370
   0  -6  19-222.593 292.918
   0  -6  19 702.580 461.988
   0   6  19 332.165 444.353
   0  -6  19-82.3086 322.977
   0   6  19 481.803 367.631
   0   6  19-72.8562 353.196
   0   6  19-214.991 347.519
   0   6  19 100.585 428.990
   0  -6  19 642.278 436.992
   0  -6  19 393.133 402.955
   0  -6  19 29.3732 256.173
   0  -6  19 152.701 288.180
   0   6  19-92.5041 336.846
   0  -6  19 723.675 606.786
   0   6 -19-493.531 454.578
   0   6  19-355.554 421.715
   0  -6 -19 548.911 468.988
   0  -6  19 11.7927 352.025
   0   6  20 8420.72 1379.42
   0  -6  20 8296.89 1342.02
   0  -6  20 9091.03 1252.03
   0   6  20 7992.54 1249.03
   0   6 -20 8444.16 1414.42
   0   6  20 8425.12 1319.37
   0  -6  20 9132.28 1296.17
   0  -6 -20 9441.06 1405.87
   0   6 -20 8711.86 1402.46
   0  -6  20 7288.23 1115.76
   0  -6 -20 8617.84 1395.33
   0   6  20 8154.93 1229.21
   0  -6  20 7236.91 1285.97
   0  -6  20 8819.70 1378.51
   0   6  20 7239.53 1186.88
   0  -6  20 9369.41 1251.91
   0  -6  20 8171.14 1186.20
   0   6  20 9510.38 1349.62
   0   6  20 8556.24 1295.17
   0   6  21 2278.80 690.272
   0   6  21 3273.83 871.582
   0  -6  21 2021.69 734.601
   0   6  21 2409.91 783.736
   0   6  21 1121.37 603.598
   0   6  21 1615.59 657.133
   0   6  21 1608.21 637.964
   0   6  22 393.903 436.282
   0   6  22-271.629 417.171
   0   6  22 170.404 362.548
   0   6  22 118.391 357.505
   0   6  22-12.7465 394.093
   0   6  22 554.224 492.622
   0   7   0-29.3890 220.516
   0   7   0-382.758 333.761
   0   7   0-73.3863 116.370
   0  -7   0 271.396 370.350
   0   7   0 50.0417 133.335
   0  -7   0-162.531 280.754
   0  -7   0 315.412 415.682
   0  -7   0-12.2185 325.977
   0   7   0-183.332 237.962
   0   7   0-103.871 114.888
   0  -7  -1 1170.49 433.210
   0  -7   1 2189.46 592.241
   0   7   1 1448.98 441.163
   0  -7  -1 1455.91 455.074
   0   7  -1 1524.09 269.035
   0  -7  -1 2061.47 556.717
   0   7  -1 1516.74 279.592
   0   7  -1 1512.02 459.006
   0   7  -1 1816.01 438.990
   0   7  -1 1378.93 271.730
   0   7   1 1571.52 226.351
   0   7   1 1755.34 420.334
   0   7  -1 1373.18 325.531
   0   7   1 1308.13 383.201
   0   7  -1 1488.03 341.295
   0  -7   1 1651.35 424.648
   0   7   1 1979.53 349.962
   0   7   1 1541.56 345.186
   0  -7   1 1620.09 472.494
   0  -7   1 1121.27 411.647
   0   7  -1 1931.12 418.366
   0  -7  -1 1207.35 453.267
   0  -7   1 852.078 360.051
   0   7  -1 1655.31 301.363
   0  -7  -2 504.319 312.586
   0   7  -2 417.020 200.108
   0   7   2 578.058 344.876
   0  -7   2 862.191 441.266
   0   7  -2 291.042 171.451
   0  -7   2 851.969 429.988
   0  -7  -2 1084.25 312.010
   0   7  -2 322.620 139.820
   0  -7   2 435.523 320.913
   0   7  -2 562.235 188.723
   0  -7   2 752.391 349.248
   0   7   2 628.016 223.744
   0   7  -2 434.357 141.192
   0   7   2 186.911 318.744
   0   7  -2 493.466 312.695
   0   7   2 910.258 333.842
   0  -7  -2 512.432 277.994
   0   7   2 457.106 103.928
   0  -7  -2 573.397 378.075
   0  -7   2 480.446 251.722
   0  -7  -2 1312.31 506.894
   0   7  -3 11857.9 608.179
   0  -7  -3 12656.0 1196.90
   0  -7   3 11138.4 1048.35
   0  -7  -3 12890.2 981.146
   0  -7  -3 12776.9 1189.01
   0  -7   3 12258.2 861.174
   0   7   3 11063.0 1125.05
   0   7  -3 13472.0 1056.66
   0   7  -3 12196.2 859.877
   0  -7   3 12717.1 1210.74
   0  -7   3 12660.4 1207.07
   0   7   3 12602.7 755.832
   0   7   3 13324.3 1152.99
   0  -7  -3 11193.0 1134.12
   0   7  -3 9755.30 499.035
   0   7  -3 13256.6 752.709
   0   7   3 12429.8 1014.75
   0  -7  -3 13334.9 1243.13
   0   7  -3 14432.0 1159.00
   0  -7   3 12376.7 1195.28
   0  -7  -4 493.203 302.538
   0   7   4 594.012 120.035
   0  -7  -4 729.266 384.908
   0   7  -4 386.541 160.052
   0  -7  -4 495.468 282.401
   0  -7   4 1149.43 435.886
   0   7   4 695.840 347.169
   0  -7   4 595.330 340.993
   0  -7   4 653.508 336.152
   0   7   4 552.453 114.591
   0  -7   4 508.435 215.090
   0  -7  -4 434.513 303.215
   0   7   4 636.568 304.079
   0   7  -4 390.107 276.237
   0   7   4-6.45585 226.273
   0   7  -4 1076.01 365.954
   0  -7   4 1107.81 451.815
   0   7   4 564.854 117.521
   0   7   4 768.808 134.706
   0   7  -4 1058.60 232.380
   0   7   4 943.267 199.684
   0  -7  -4 854.448 466.400
   0   7   5 4898.65 405.374
   0   7  -5 4819.22 462.940
   0  -7   5 4356.06 750.532
   0  -7  -5 5417.91 833.989
   0  -7  -5 4622.94 742.458
   0  -7   5 4804.94 724.830
   0   7   5 4971.90 401.578
   0  -7   5 4482.80 718.441
   0   7   5 5040.56 411.979
   0  -7   5 5544.52 854.608
   0   7  -5 4820.55 707.388
   0   7   5 5663.48 821.312
   0   7   5 4298.04 570.885
   0  -7   5 5242.21 769.109
   0   7  -5 4850.33 746.699
   0   7   5 4904.46 404.553
   0  -7  -5 5342.69 819.177
   0   7   5 5249.62 811.912
   0  -7  -5 4244.10 638.133
   0  -7   5 4661.52 613.990
   0   7   5 4504.86 301.072
   0  -7  -5 4538.00 746.853
   0   7  -5 4828.58 488.365
   0  -7   6 13979.8 1094.75
   0  -7  -6 15527.1 1324.86
   0   7  -6 14355.0 750.865
   0   7   6 15763.9 1067.86
   0   7  -6 12218.2 1186.69
   0  -7   6 14004.9 1226.39
   0  -7  -6 14020.0 1256.42
   0   7   6 14966.1 807.521
   0   7   6 15002.5 1362.98
   0   7   6 15003.3 1317.12
   0  -7  -6 14398.5 1170.22
   0   7   6 15473.0 820.124
   0  -7   6 15947.1 1340.90
   0  -7   6 14656.8 1289.60
   0   7   6 15273.9 813.549
   0  -7   6 13465.4 1287.99
   0   7  -6 15648.1 852.103
   0   7   6 14292.0 784.411
   0  -7   6 15157.3 1345.46
   0   7  -6 16169.7 1262.44
   0  -7  -6 14470.0 1290.04
   0  -7  -6 14079.1 1309.33
   0   7   7 378.020 184.829
   0  -7   7 1035.51 451.880
   0   7  -7 1792.52 549.792
   0  -7   7 698.807 404.880
   0  -7  -7 442.884 290.642
   0  -7   7 955.931 350.777
   0   7   7 910.911 290.625
   0   7  -7 847.197 172.733
   0  -7  -7 425.593 390.676
   0   7  -7 976.473 380.113
   0  -7   7 920.886 353.954
   0  -7  -7 945.299 339.976
   0   7  -7 864.412 238.914
   0  -7   7 999.508 411.155
   0   7   7 649.495 208.603
   0  -7   7 931.282 368.270
   0  -7  -7 414.472 302.176
   0   7   7 324.567 315.007
   0   7   7 899.782 246.331
   0   7   7 927.280 255.404
   0  -7  -7 670.577 345.284
   0   7   7 398.498 324.813
   0   7  -8 14999.7 1400.55
   0   7  -8 15487.2 921.735
   0  -7   8 15547.6 1417.90
   0  -7  -8 13770.2 1237.04
   0  -7  -8 13998.9 1338.89
   0   7   8 15207.4 989.151
   0  -7  -8 13399.2 1308.16
   0  -7   8 15057.3 1232.58
   0   7   8 15894.6 1001.57
   0  -7   8 12962.1 1253.53
   0   7  -8 15049.3 1300.70
   0  -7   8 14708.0 1301.37
   0   7   8 14412.8 951.559
   0   7   8 13550.9 939.151
   0   7   8 14272.4 951.708
   0  -7  -8 14632.0 1289.21
   0  -7   8 14784.9 1282.01
   0  -7  -8 16776.4 1385.21
   0   7   8 14797.5 1394.46
   0   7   8 13469.0 1324.82
   0  -7   8 14897.7 1374.93
   0  -7  -9 4003.81 688.542
   0   7  -9 2508.69 655.935
   0  -7   9 4567.60 759.514
   0  -7   9 3085.47 615.621
   0   7   9 3477.22 705.280
   0  -7   9 3829.38 763.866
   0   7   9 4021.38 559.419
   0   7   9 3695.69 492.086
   0  -7  -9 3757.63 692.135
   0   7  -9 3843.14 695.068
   0  -7   9 3727.12 728.408
   0  -7   9 3663.59 686.367
   0   7  -9 3258.45 458.544
   0  -7  -9 3705.35 740.655
   0  -7   9 3397.60 634.748
   0   7   9 3392.41 496.351
   0   7   9 3159.52 485.997
   0   7   9 3797.51 532.924
   0   7   9 4459.44 580.684
   0  -7  -9 3112.27 700.056
   0   7   9 2482.31 614.187
   0  -7  -9 2725.53 587.939
   0   7 -10 3230.08 485.672
   0  -7 -10 2068.34 557.295
   0  -7 -10 2528.80 599.608
   0  -7  10 2540.35 652.046
   0  -7  10 2168.74 516.061
   0   7  10 4096.97 599.863
   0   7 -10 3083.80 708.555
   0   7  10 2842.31 497.488
   0  -7 -10 2533.13 569.434
   0   7  10 2870.87 651.953
   0  -7  10 3102.43 686.459
   0   7  10 2592.50 490.115
   0  -7  10 2877.92 604.426
   0   7 -10 2424.98 626.511
   0   7  10 2762.22 491.681
   0  -7  10 3487.71 680.958
   0  -7  10 2936.44 639.898
   0  -7 -10 2482.53 603.540
   0   7  10 3428.57 539.802
   0   7  10 2437.66 636.531
   0  -7 -11 325.063 295.643
   0  -7 -11-1.94982 310.843
   0   7  11 506.525 263.728
   0  -7  11 435.798 348.604
   0  -7  11 300.016 334.543
   0  -7  11 1031.35 436.740
   0   7  11 152.264 186.221
   0   7 -11 167.579 259.686
   0   7  11 136.847 172.478
   0   7  11-74.2240 340.193
   0  -7 -11 375.670 412.483
   0   7 -11 895.955 495.766
   0  -7 -11 817.951 479.499
   0   7  11 605.655 484.983
   0   7  11 541.892 258.543
   0   7  11 129.527 182.791
   0  -7  11 408.860 313.687
   0   7  12 138.208 405.381
   0  -7  12 307.480 307.579
   0   7  12 156.536 233.399
   0   7  12 287.236 226.805
   0  -7  12 606.080 366.368
   0   7 -12 344.157 318.072
   0   7  12 342.861 228.555
   0  -7 -12 243.761 412.056
   0   7  12 243.098 321.166
   0  -7  12 379.161 370.373
   0   7  12 190.016 232.559
   0  -7 -12-94.5891 285.105
   0  -7  12 528.435 465.304
   0  -7 -12 48.4867 443.374
   0   7 -12 327.202 355.332
   0   7  12 152.075 193.986
   0  -7  13 17261.1 1605.83
   0  -7 -13 17818.5 1700.11
   0   7  13 16212.9 1607.28
   0  -7 -13 15046.8 1512.40
   0   7  13 18334.5 1441.42
   0   7 -13 18955.4 1698.17
   0   7  13 15951.4 1331.41
   0   7  13 18693.0 1748.00
   0  -7  13 16894.2 1562.55
   0  -7  13 17114.1 1698.68
   0  -7 -13 18239.4 1714.69
   0   7  13 17760.1 1420.44
   0  -7  13 18435.2 1673.35
   0   7  13 17568.2 1402.47
   0   7  13 17638.1 1413.10
   0   7 -13 17886.8 1774.30
   0   7 -14 11432.7 1470.64
   0   7  14 10719.6 1163.59
   0   7  14 11429.4 1201.27
   0   7  14 9056.20 1246.81
   0  -7  14 11075.3 1324.65
   0   7  14 12831.2 1259.30
   0  -7  14 11608.2 1370.29
   0  -7 -14 9603.05 1287.37
   0  -7  14 8582.13 1156.05
   0   7  14 9417.29 1102.09
   0  -7  14 9297.86 1303.36
   0   7  14 8349.79 1024.14
   0   7  14 10064.6 1315.84
   0   7 -14 10047.0 1301.61
   0  -7 -14 8846.45 1219.35
   0  -7  15 10094.1 1271.07
   0  -7  15 10782.7 1419.89
   0   7  15 11444.8 1442.18
   0   7  15 9528.29 1136.67
   0   7 -15 10933.2 1460.82
   0   7  15 10460.7 1362.83
   0  -7 -15 10788.3 1394.19
   0   7  15 9118.31 1124.01
   0  -7 -15 9226.24 1281.48
   0   7  15 9202.16 1116.37
   0   7  15 10738.1 1204.86
   0   7 -15 10128.1 1337.12
   0   7  15 10890.4 1201.56
   0  -7  15 11685.5 1399.16
   0  -7  15 12114.2 1447.83
   0  -7 -16-329.072 373.816
   0  -7  16 167.962 334.407
   0  -7  16 33.2197 320.800
   0   7  16 27.7054 260.251
   0   7 -16 468.988 441.175
   0  -7  16 486.907 515.492
   0  -7  16 492.037 427.559
   0  -7 -16-183.401 322.710
   0   7  16 774.317 395.630
   0   7  16 71.3841 230.611
   0   7  16-40.9882 300.288
   0   7  16 1.35775 279.168
   0   7 -16 425.364 397.388
   0   7  16-144.421 358.181
   0   7  16-71.8973 273.160
   0   7  17 10085.4 1256.55
   0  -7 -17 10193.0 1410.26
   0   7  17 11519.7 1345.83
   0  -7  17 9573.24 1392.60
   0  -7 -17 9772.16 1403.41
   0   7 -17 9534.08 1362.34
   0   7  17 12360.1 1531.01
   0   7 -17 10498.4 1526.29
   0  -7  17 9193.55 1340.59
   0  -7  17 10888.5 1446.56
   0   7  17 12972.6 1628.09
   0   7  17 8680.09 1170.92
   0   7  17 9785.56 1256.85
   0   7  17 8746.12 1182.99
   0  -7  17 10113.2 1316.26
   0   7 -18 471.981 466.178
   0   7  18-519.880 514.444
   0   7 -18 225.310 354.858
   0  -7  18 707.153 477.924
   0  -7 -18 1079.67 531.797
   0   7  18-74.1359 327.306
   0   7  18 410.843 324.320
   0   7  18 137.097 318.493
   0   7  18 187.165 326.220
   0  -7 -18-11.1512 392.848
   0  -7  18 622.691 416.650
   0  -7  18 525.265 457.661
   0  -7  18 171.340 279.745
   0   7  18-54.5762 300.536
   0   7  18 678.128 423.429
   0   7  19 2039.44 738.581
   0  -7  19 2306.58 761.857
   0  -7 -19 4361.60 983.890
   0  -7 -19 3989.51 979.160
   0   7  19 3023.44 748.657
   0   7 -19 4375.66 1044.02
   0   7  19 3271.92 775.649
   0   7  19 2944.50 836.778
   0   7 -19 4522.60 1036.20
   0   7  19 2743.47 728.162
   0   7  19 2472.31 696.005
   0  -7  19 2776.42 789.456
   0   7  19 3921.68 864.195
   0  -7  19 3074.19 858.272
   0  -7  19 3271.68 784.973
   0   7  20 642.446 478.035
   0   7  20 1604.42 622.810
   0   7  20 438.692 307.001
   0   7  20 1569.03 610.488
   0  -7  20 765.160 505.667
   0   7  20 673.394 486.034
   0   7  20 215.828 348.412
   0   7  21 9185.48 1377.74
   0   7  21 8138.35 1301.98
   0   7  21 5421.40 1062.87
   0   7  21 5382.30 1077.81
   0   8   0 16680.2 1167.50
   0   8   0 13820.4 1051.41
   0   8   0 15527.7 1286.96
   0   8   0 14678.6 1140.83
   0   8   0 14572.5 896.858
   0  -8   0 16126.3 1423.87
   0  -8   0 16993.9 1519.03
   0   8   0 17097.5 1397.19
   0  -8   0 14534.3 1396.46
   0  -8   0 16536.0 1498.40
   0   8   0 14574.0 1275.28
   0  -8   1 2730.79 656.785
   0  -8   1 2205.96 611.008
   0  -8  -1 1825.23 488.234
   0  -8  -1 1646.24 499.396
   0  -8  -1 1251.05 447.703
   0   8   1 2087.97 537.740
   0  -8   1 2225.52 533.878
   0  -8   1 1441.26 469.974
   0   8   1 1251.01 427.411
   0  -8  -1 1205.36 445.389
   0  -8   1 2073.98 573.012
   0   8  -1 1872.84 319.203
   0   8   1 1461.90 309.428
   0   8  -1 1593.42 377.345
   0   8  -1 1734.14 447.304
   0   8   1 1038.52 319.131
   0   8  -1 1768.49 427.930
   0   8  -1 1555.87 434.443
   0   8   1 2326.67 511.805
   0   8  -1 2183.90 510.786
   0   8  -1 2363.09 494.785
   0  -8   2 150.965 309.854
   0  -8  -2 558.618 430.476
   0   8   2-87.5109 144.584
   0  -8  -2 237.704 320.434
   0   8   2 346.057 210.582
   0   8  -2 281.175 210.134
   0  -8  -2-200.175 353.183
   0   8   2 398.455 280.242
   0   8  -2 233.449 277.910
   0   8  -2 277.087 257.146
   0  -8   2 74.6081 315.591
   0  -8   2 101.994 325.821
   0   8   2-72.5039 287.583
   0   8  -2 273.887 143.512
   0   8   2 222.116 274.138
   0   8  -2 236.799 216.249
   0  -8   2 705.315 385.055
   0   8  -2 37.1448 153.740
   0   8  -3 3444.66 507.339
   0  -8   3 3454.64 749.725
   0   8  -3 4442.17 670.168
   0   8   3 3358.60 708.771
   0  -8  -3 4038.27 737.546
   0  -8   3 3747.16 736.983
   0  -8   3 4006.79 779.501
   0  -8   3 3721.58 672.937
   0   8   3 4638.92 761.014
   0  -8  -3 4447.75 796.464
   0   8   3 3245.30 426.323
   0   8  -3 5252.59 764.849
   0   8  -3 3837.08 630.625
   0  -8  -3 3741.68 719.717
   0   8  -3 4183.63 442.300
   0   8  -3 3258.37 674.233
   0   8   3 3478.23 588.077
   0   8  -4 203.212 270.686
   0   8   4 648.635 437.312
   0   8   4 624.547 327.174
   0  -8   4 483.411 273.009
   0  -8  -4 1046.42 465.111
   0  -8   4 572.885 395.500
   0  -8  -4 756.753 414.690
   0   8  -4 152.258 193.932
   0   8  -4 701.183 247.560
   0  -8  -4 123.505 403.807
   0  -8  -4 134.436 346.200
   0   8  -4 629.511 323.459
   0   8   4 204.969 340.857
   0  -8   4 757.115 457.900
   0  -8   4 123.954 318.339
   0  -8   4 131.778 307.128
   0  -8  -5 28059.6 1927.39
   0  -8   5 30161.5 1992.77
   0  -8   5 31340.0 2040.97
   0   8  -5 30322.3 1900.65
   0  -8   5 31661.8 2092.33
   0   8   5 32895.6 2099.40
   0   8  -5 29852.4 1290.66
   0  -8  -5 33507.4 2097.76
   0  -8  -5 28495.4 1934.07
   0  -8   5 29606.4 1566.88
   0  -8   5 33175.9 1980.30
   0   8  -5 27820.2 1625.48
   0  -8  -5 26164.0 1843.36
   0   8  -5 32180.0 1820.84
   0   8   5 24572.8 1745.47
   0   8   5 28143.9 1589.02
   0  -8   6 2948.88 632.770
   0  -8   6 3461.06 713.594
   0  -8   6 2357.11 659.178
   0  -8  -6 2687.09 610.027
   0  -8  -6 3424.45 744.609
   0  -8   6 2677.98 517.007
   0  -8  -6 3550.05 713.390
   0   8   6 4109.89 741.242
   0   8  -6 3591.61 702.800
   0   8  -6 4066.82 705.960
   0   8  -6 2471.11 483.950
   0   8   6 3766.95 583.219
   0  -8  -6 4175.26 785.340
   0   8   6 3849.12 777.765
   0  -8   6 4097.50 695.802
   0   8  -7 16822.7 1508.81
   0  -8  -7 17038.7 1548.29
   0   8   7 15600.4 1133.29
   0   8   7 16482.6 1490.79
   0  -8   7 13368.7 1397.84
   0   8  -7 15245.8 1348.02
   0  -8   7 16880.7 1495.63
   0  -8  -7 12139.6 1316.35
   0  -8   7 14290.5 1344.17
   0  -8   7 13237.1 1166.83
   0  -8  -7 14668.7 1397.40
   0  -8   7 17312.7 1580.32
   0  -8  -7 16298.0 1473.50
   0   8   7 15679.9 1515.38
   0  -8  -7 15469.3 1321.81
   0  -8   7 15899.9 1443.58
   0   8   8 685.944 421.927
   0  -8  -8 667.449 439.829
   0  -8  -8 484.101 345.987
   0  -8   8 806.246 395.169
   0   8  -8 175.961 315.367
   0  -8   8 186.205 315.765
   0  -8   8 684.925 387.990
   0   8  -8 275.165 220.679
   0  -8   8 1024.24 558.848
   0  -8   8 168.546 240.931
   0   8   8 838.192 530.831
   0  -8   8 956.755 422.079
   0  -8  -8-126.619 308.454
   0  -8  -8 310.888 362.526
   0  -8   9 170.628 259.037
   0  -8  -9 920.904 385.838
   0  -8   9 753.842 468.024
   0  -8  -9 950.588 407.522
   0  -8  -9 122.019 359.484
   0  -8  -9 746.726 427.466
   0  -8   9 118.293 282.583
   0  -8   9 1535.26 608.395
   0  -8   9 790.771 482.005
   0  -8   9 571.196 338.512
   0   8  -9 1207.86 460.786
   0   8  -9 60.9392 292.122
   0   8   9 748.181 391.169
   0   8   9 820.665 431.371
   0  -8  10 4149.97 863.763
   0  -8  10 4069.62 767.109
   0   8  10 4145.68 838.642
   0  -8 -10 4028.04 809.543
   0   8 -10 3052.80 717.506
   0  -8  10 3899.98 865.378
   0   8  10 3876.19 825.995
   0  -8 -10 2921.63 645.538
   0  -8  10 2175.80 574.975
   0   8 -10 3917.93 828.093
   0  -8 -10 2465.12 684.228
   0  -8  10 4020.48 727.969
   0   8 -11 22485.2 1943.22
   0  -8 -11 18055.8 1727.82
   0   8  11 19528.8 1774.24
   0   8 -11 20140.9 1737.38
   0  -8  11 18174.7 1758.27
   0  -8  11 21960.8 1815.20
   0  -8  11 18084.5 1718.97
   0  -8  11 18652.9 1605.37
   0  -8 -11 19592.7 1779.98
   0   8  11 19135.6 1800.77
   0   8  12 13260.0 1508.99
   0  -8  12 14389.4 1595.69
   0   8 -12 14924.2 1538.82
   0  -8  12 14821.3 1532.14
   0   8 -12 14063.9 1609.68
   0  -8 -12 14292.5 1567.97
   0  -8  12 15547.4 1578.25
   0  -8  12 13693.6 1421.31
   0  -8 -12 12765.9 1482.21
   0   8  12 13889.2 1600.58
   0  -8 -13 7068.80 1145.80
   0  -8  13 9903.58 1247.70
   0   8  13 9040.44 1308.60
   0  -8  13 9296.22 1233.90
   0   8 -13 9860.04 1300.72
   0   8 -13 13413.1 1588.31
   0  -8  13 10343.9 1345.97
   0  -8 -13 7445.43 1168.55
   0   8  13 8961.00 1281.56
   0  -8  13 9393.14 1326.28
   0   8  14 14673.0 1673.07
   0  -8 -14 16577.4 1749.77
   0  -8  14 16529.4 1716.24
   0  -8  14 17503.7 1729.50
   0  -8 -14 12132.3 1499.07
   0   8  14 14884.3 1674.48
   0  -8  14 13232.2 1593.75
   0   8 -14 14384.0 1619.38
   0  -8  14 14122.9 1537.13
   0   8 -14 14737.3 1716.08
   0   8  15 10371.7 1429.31
   0  -8 -15 9710.54 1361.46
   0   8 -15 12260.7 1629.24
   0  -8 -15 11300.8 1483.84
   0  -8  15 10616.2 1378.82
   0  -8  15 12025.9 1483.96
   0   8 -15 11354.6 1470.41
   0  -8  15 11559.0 1462.67
   0   8  15 12084.8 1554.76
   0  -8  15 11858.6 1513.42
   0   8  16 622.587 491.833
   0  -8  16 4.93610 330.443
   0   8 -16 81.5504 391.714
   0   8 -16 493.734 481.065
   0  -8  16 734.110 407.101
   0  -8  16 35.0359 387.493
   0  -8 -16 764.702 530.015
   0  -8 -16 1657.66 758.687
   0  -8  16-308.587 471.188
   0   8  16-191.314 445.370
   0   8  17 2106.39 721.629
   0  -8  17 2047.70 660.806
   0  -8  17 2871.17 773.952
   0   8 -17 926.582 599.858
   0  -8  17 2251.34 661.244
   0   8 -17 1318.68 722.027
   0  -8  17 2791.23 938.646
   0  -8 -17 2060.99 717.514
   0  -8 -17 1254.36 570.662
   0   8  17 1870.33 699.917
   0  -8  18 1041.13 517.782
   0  -8  18 2382.16 749.963
   0   8 -18 1117.01 646.433
   0  -8  18 1512.12 668.826
   0  -8  19 386.784 382.689
   0   9   0-293.813 312.238
   0   9   0 129.124 310.852
   0  -9   0 321.644 361.099
   0   9   0-239.784 278.484
   0   9   0-159.986 311.828
   0   9   0-57.2951 225.621
   0  -9   0 105.693 419.367
   0  -9   0-287.046 352.771
   0   9   0 134.723 228.983
   0  -9   0-201.962 352.429
   0   9  -1 16773.6 1299.33
   0   9   1 18918.6 1546.47
   0   9  -1 18793.8 1352.53
   0   9  -1 15923.1 1414.07
   0  -9   1 18039.1 1693.36
   0  -9  -1 19922.6 1769.48
   0  -9  -1 21023.9 1803.59
   0  -9   1 17653.0 1650.81
   0   9   1 19846.1 1335.24
   0   9  -1 18296.9 1331.64
   0   9  -1 17372.4 1462.50
   0   9   1 19420.9 1564.76
   0  -9   1 15781.0 1503.54
   0  -9  -1 17856.8 1605.16
   0   9   1 19309.9 1458.69
   0   9  -1 17228.0 1501.18
   0   9   1 20693.3 1709.46
   0  -9   1 17809.3 1660.75
   0   9  -2 4619.01 812.565
   0   9  -2 6187.58 746.212
   0   9   2 5818.31 831.155
   0  -9   2 8307.38 1163.23
   0  -9  -2 5799.97 956.577
   0   9  -2 5846.67 862.809
   0   9   2 5752.11 722.152
   0   9  -2 5557.32 758.413
   0  -9   2 6544.02 944.156
   0   9  -2 5416.40 797.604
   0   9   2 6202.28 946.940
   0   9   2 6317.54 880.067
   0  -9  -2 5309.28 954.792
   0  -9  -2 6903.41 1063.33
   0   9  -2 4513.76 763.598
   0  -9   2 4825.24 877.299
   0   9   2 6458.09 938.096
   0  -9   2 5751.48 986.356
   0  -9  -3-283.503 307.857
   0   9   3 145.178 296.952
   0   9   3 17.0595 362.402
   0  -9  -3-18.5907 443.282
   0  -9   3-282.191 317.775
   0   9  -3 0.43038 237.804
   0   9  -3-63.4066 275.098
   0   9  -3-225.732 233.403
   0  -9   3-255.098 366.028
   0  -9   3 438.891 369.436
   0   9   3 128.506 303.024
   0   9  -3-91.1671 457.975
   0  -9  -3 231.336 351.354
   0  -9   3 43.3655 260.729
   0   9  -3 8.18495 248.530
   0   9   4 2586.50 631.469
   0  -9   4 3929.68 731.857
   0   9  -4 2506.88 531.914
   0   9   4 2898.20 600.951
   0   9   4 2370.25 664.839
   0  -9   4 3484.13 758.924
   0  -9   4 3207.05 721.274
   0  -9   4 2942.17 730.837
   0  -9  -4 2595.38 665.238
   0   9  -4 1962.48 504.964
   0   9  -4 3191.38 670.179
   0   9  -4 3138.67 732.415
   0  -9  -4 3193.74 721.659
   0  -9  -4 3286.23 755.463
   0  -9   5 2362.18 577.324
   0  -9   5 1544.08 478.730
   0   9  -5 2525.78 589.814
   0   9  -5 2125.38 601.059
   0   9  -5 2696.44 631.613
   0  -9  -5 2969.35 764.720
   0  -9   5 1818.26 651.919
   0  -9   5 3407.93 784.249
   0   9   5 2847.16 704.989
   0  -9  -5 2439.46 683.291
   0   9   5 3244.11 721.169
   0   9   5 2874.64 573.490
   0   9  -5 1876.74 471.509
   0  -9  -5 2518.74 706.423
   0   9  -6-362.434 364.301
   0  -9  -6 435.099 438.592
   0   9   6 110.230 336.415
   0  -9  -6 512.661 390.471
   0   9  -6-84.4147 321.443
   0   9  -6-218.006 250.190
   0  -9   6-289.822 413.626
   0  -9   6 331.892 259.027
   0  -9  -6-195.966 298.574
   0   9   6 342.202 341.801
   0  -9  -6-231.189 306.392
   0  -9   6 532.824 425.713
   0  -9   6-312.617 334.114
   0  -9   6-59.2633 315.878
   0   9   7 11187.2 1305.50
   0  -9   7 12806.9 1369.39
   0  -9   7 10461.2 1062.68
   0   9  -7 11864.8 1347.33
   0  -9  -7 11960.7 1386.36
   0  -9  -7 11829.0 1372.84
   0  -9   7 12123.8 1402.11
   0   9   7 11732.1 1393.91
   0   9  -7 11114.6 1207.49
   0   9  -7 12447.4 1142.19
   0  -9  -7 10913.1 1298.86
   0  -9   7 12431.8 1396.41
   0  -9  -7 11070.3 1357.68
   0  -9   7 8532.68 1230.05
   0   9   8 4353.53 872.211
   0  -9  -8 4566.62 900.273
   0   9   8 6032.24 1079.31
   0   9  -8 3844.53 764.165
   0  -9   8 5107.52 926.186
   0  -9   8 4155.78 801.317
   0  -9  -8 6318.54 1054.38
   0  -9  -8 4119.25 851.233
   0   9  -8 6902.79 1090.04
   0  -9   8 6022.31 1013.66
   0  -9   8 5337.44 820.622
   0  -9   8 5805.53 1025.21
   0  -9   9 706.412 446.034
   0   9  -9 283.041 415.245
   0  -9   9 659.860 451.909
   0   9   9 12.7300 308.707
   0  -9  -9-474.075 328.839
   0  -9   9 433.359 305.173
   0   9  -9-256.724 329.098
   0  -9   9 24.8395 316.858
   0  -9   9 196.654 393.376
   0   9   9 291.294 394.748
   0  -9  -9 557.038 442.713
   0  -9  -9 234.548 319.063
   0  -9  10 22819.7 1754.48
   0  -9  10 20661.0 1919.26
   0   9  10 21952.6 2002.42
   0  -9  10 21721.1 1865.15
   0  -9 -10 22568.9 1985.26
   0   9 -10 22101.5 1834.65
   0  -9 -10 22226.8 1977.06
   0   9 -10 21902.7 1987.67
   0  -9  10 24213.9 2084.62
   0   9  10 21874.8 1935.37
   0   9 -11 600.635 515.923
   0  -9  11 631.212 497.791
   0  -9 -11 266.595 394.191
   0  -9  11 452.904 337.131
   0   9  11 592.870 445.377
   0  -9  11 338.058 328.662
   0   9  11 373.961 360.472
   0   9 -11-293.496 326.564
   0  -9  11 473.082 402.083
   0  -9 -11 723.704 437.636
   0  -9 -12 3621.39 859.069
   0  -9  12 2831.20 765.948
   0  -9  12 2292.83 634.135
   0  -9  12 2906.33 854.376
   0  -9  12 2881.62 704.733
   0  -9 -12 3183.82 896.852
   0   9  12 2356.42 777.970
   0   9  12 3996.27 938.755
   0   9 -12 2931.08 759.220
   0   9 -12 3205.07 823.159
   0  -9  13 432.813 360.671
   0  -9  13-49.1861 451.496
   0   9 -13-137.365 342.238
   0   9 -13 738.453 490.473
   0   9  13-97.6475 483.443
   0  -9  13-9.00758 370.185
   0  -9 -13 795.717 505.561
   0   9  13 274.457 345.057
   0  -9  13 237.479 282.346
   0  -9 -13 154.558 497.390
   0  -9  14 1650.25 753.730
   0   9 -14 517.408 399.006
   0  -9  14 614.474 456.014
   0   9 -14 817.312 522.455
   0  -9  14 568.556 413.476
   0   9  14 948.723 506.621
   0  -9 -14 1434.87 564.906
   0  -9 -14 530.940 468.863
   0  -9  14-101.584 322.232
   0   9  14 320.534 357.323
   0  -9 -15 658.030 486.795
   0  -9  15 141.190 319.708
   0  -9  15 242.572 319.707
   0   9 -15 755.764 496.869
   0   9 -15 1007.44 515.844
   0  -9  15 1010.03 610.369
   0   9  15-509.861 495.658
   0   9  15 532.906 458.028
   0  -9  15 355.635 264.071
   0  -9 -15 851.313 548.308
   0  -9  16 992.160 507.808
   0  -9  16 392.803 373.855
   0  -9  16 98.2515 348.777
   0  -9  17 52.3482 369.299
   0  -9  17 108.362 339.580
   0  -9  17 384.405 397.005
   0   9 -17-273.795 448.117
   0  -9  18 1471.72 643.903
   0 -10   0 1072.24 509.469
   0 -10   0 847.398 508.536
   0  10   0 951.563 417.654
   0  10   0 1274.94 466.554
   0 -10   0 703.359 502.111
   0  10   0 587.963 364.622
   0  10   0 546.329 273.280
   0 -10  -1 474.634 411.333
   0 -10  -1 1779.20 687.690
   0 -10  -1 563.533 394.901
   0 -10   1 569.018 476.959
   0  10   1-123.606 304.573
   0  10   1 411.131 295.506
   0 -10   1 195.777 358.028
   0 -10   1 514.477 341.692
   0  10  -1 604.656 407.989
   0  10   1 713.417 438.676
   0  10  -1 690.800 409.021
   0  10  -1 369.073 247.180
   0  10   1 318.277 285.725
   0 -10   2 24467.9 2086.50
   0 -10   2 25353.3 2139.30
   0  10   2 23515.6 1879.33
   0 -10  -2 23319.0 1972.45
   0 -10   2 23277.5 2024.97
   0 -10  -2 22856.0 2005.46
   0  10   2 20893.4 1819.67
   0  10   2 24620.8 1827.82
   0 -10  -2 22429.3 1976.34
   0  10  -2 20768.0 1807.75
   0  10  -2 23596.6 1810.41
   0  10  -2 22897.2 1796.75
   0  10   2 21766.4 1697.27
   0 -10  -3 788.149 492.959
   0 -10   3 1259.93 492.361
   0  10   3 872.320 403.887
   0 -10  -3 286.158 430.062
   0  10  -3 278.139 296.409
   0  10   3 853.867 490.059
   0  10   3 1019.18 425.997
   0 -10  -3 1354.70 486.023
   0 -10   3 297.390 335.257
   0 -10   3 153.045 401.663
   0  10  -3-98.8492 343.412
   0  10  -3 1073.58 445.909
   0  10  -3 575.494 344.479
   0 -10   3 808.326 539.239
   0  10   3 155.607 334.954
   0 -10   4 14044.9 1580.91
   0 -10   4 14756.1 1497.04
   0  10   4 13436.0 1520.25
   0  10  -4 13169.4 1351.58
   0  10  -4 15028.6 1425.53
   0  10   4 14985.6 1501.45
   0 -10   4 17081.5 1745.49
   0 -10   4 15632.0 1696.27
   0  10   4 14360.3 1505.07
   0  10  -4 15114.5 1617.90
   0 -10  -4 13497.1 1575.30
   0 -10  -4 14796.9 1604.08
   0 -10  -4 13815.9 1566.35
   0 -10  -5 1076.08 555.634
   0  10   5 47.9777 366.766
   0 -10  -5 1164.59 525.616
   0  10  -5 276.018 310.084
   0 -10  -5 687.293 376.263
   0  10  -5 109.683 258.156
   0 -10   5 298.642 435.325
   0  10  -5 674.633 360.134
   0 -10   5 758.546 524.796
   0 -10   5 1387.70 586.390
   0  10  -5 218.630 324.479
   0  10   5-136.329 326.872
   0 -10   5 89.1822 271.302
   0  10   6 10323.1 1405.35
   0 -10   6 11215.8 1353.18
   0  10  -6 7827.09 1118.96
   0  10  -6 11834.3 1471.07
   0 -10  -6 12489.9 1485.68
   0 -10   6 9915.62 1372.14
   0  10   6 9168.51 1246.39
   0 -10   6 12527.0 1505.02
   0  10  -6 10190.0 1182.30
   0 -10  -6 10545.9 1381.08
   0  10  -7 1677.80 585.526
   0  10   7 1647.06 615.071
   0 -10   7 2122.86 631.091
   0  10   7 1242.23 504.770
   0  10  -7 2873.32 664.645
   0  10  -7 1834.73 662.454
   0 -10   7 1431.63 627.645
   0 -10   7 1937.80 654.406
   0 -10  -7 2106.80 716.044
   0 -10  -7 2048.86 679.292
   0 -10   8 605.990 473.314
   0 -10  -8 223.625 420.988
   0  10  -8 213.987 274.725
   0  10  -8-230.014 417.712
   0  10   8 470.696 447.628
   0  10  -8-91.5354 571.993
   0 -10   8 636.083 418.937
   0  10   8-96.1294 334.352
   0 -10  -8 699.282 515.008
   0  10   9 4160.28 932.351
   0 -10  -9 4444.90 944.625
   0 -10  -9 4169.03 901.590
   0  10   9 6987.92 1208.24
   0  10  -9 4853.26 945.587
   0  10  -9 4605.94 882.587
   0 -10   9 4594.22 923.914
   0 -10   9 6522.29 1169.93
   0 -10 -10-31.1073 377.883
   0  10  10 972.160 518.100
   0 -10 -10 469.269 475.497
   0 -10  10 343.549 457.361
   0  10  10 86.3205 260.343
   0  10 -10 133.592 310.585
   0  10 -10 273.024 346.151
   0 -10  10 220.779 371.478
   0 -10 -11 1315.51 684.916
   0  10 -11 326.691 349.464
   0  10 -11 681.945 468.756
   0 -10 -11 659.348 510.287
   0 -10  11-69.2842 355.238
   0 -10  11 54.6860 307.303
   0  10  11 804.368 503.629
   0  10  11 514.866 501.957
   0  10 -12 1942.26 622.799
   0 -10  12 3150.85 843.242
   0  10  12 3042.56 898.746
   0 -10  12 4883.65 1084.07
   0 -10 -12 1985.67 779.048
   0  10 -12 1494.67 632.233
   0 -10  12 1716.93 669.841
   0 -10 -12 2601.29 792.145
   0  10  12 2218.94 729.763
   0 -10  13 6593.75 1154.89
   0  10 -13 5718.26 1096.79
   0 -10  13 5640.81 1014.26
   0  10  13 9218.87 1430.85
   0 -10  13 4816.54 1043.17
   0  10 -13 6512.06 1228.97
   0 -10 -13 7007.47 1277.80
   0  10 -14 6366.67 1181.97
   0 -10  14 6730.90 1171.49
   0 -10  14 6799.89 1133.39
   0 -10  14 8709.84 1412.62
   0 -10  15 449.246 480.891
   0 -10  15-102.320 435.280
   0  10 -15 644.814 496.574
   0 -10  15 321.251 355.873
   0  11   0 422.159 363.629
   0  11   0 303.849 390.651
   0  11   0 367.953 427.155
   0 -11   0 498.102 469.760
   0 -11  -1 34474.8 2545.17
   0  11  -1 29370.1 2261.43
   0 -11  -1 37023.5 2717.88
   0 -11   1 31876.2 2535.08
   0  11  -1 33227.1 2335.90
   0  11  -1 31203.6 2239.36
   0  11   1 31973.5 2367.67
   0  11   1 31058.1 2281.60
   0  11   1 27727.6 2097.40
   0 -11   2 5517.74 1108.46
   0 -11  -2 5154.73 1034.94
   0 -11  -2 5651.42 1091.63
   0  11   2 5685.63 1047.03
   0  11   2 5952.79 1045.16
   0 -11   2 8755.51 1382.79
   0  11  -2 5817.19 995.020
   0  11  -2 6079.65 1062.26
   0  11  -2 4890.15 919.053
   0 -11  -3 2444.98 759.425
   0 -11  -3 3845.19 935.751
   0  11  -3 3310.05 755.402
   0  11   3 4143.93 861.531
   0  11   3 2585.95 701.319
   0 -11   3 4890.09 1023.37
   0  11  -3 2801.37 785.035
   0  11   3 2433.94 663.966
   0 -11   3 2627.17 807.792
   0  11  -3 3725.00 796.003
   0 -11  -4 11077.0 1492.96
   0  11   4 9676.88 1391.25
   0  11   4 9761.06 1277.29
   0  11  -4 11173.4 1326.55
   0  11   4 10499.7 1377.10
   0  11  -4 11535.8 1477.73
   0 -11   4 11090.0 1560.10
   0  11   5 6365.35 1059.59
   0  11   5 7610.75 1192.37
   0  11  -5 9029.31 1374.54
   0 -11   5 7186.91 1137.87
   0 -11   5 10244.6 1499.12
   0  11   5 9039.14 1353.46
   0 -11  -5 9429.98 1383.15
   0  11  -5 9138.79 1206.30
   0 -11   6 11222.0 1429.83
   0  11  -6 11122.2 1520.89
   0  11   6 11326.5 1478.69
   0  11   6 8630.51 1267.40
   0  11  -6 8256.71 1226.97
   0 -11  -6 9694.27 1419.73
   0  11   6 10346.2 1458.41
   0 -11   6 9522.06 1450.38
   0  11   7 7309.36 1207.65
   0 -11   7 7972.76 1203.32
   0  11   7 7733.16 1275.92
   0  11  -7 6781.14 1135.53
   0  11  -7 6325.81 1170.30
   0 -11   7 6324.67 1210.42
   0 -11  -7 6135.88 1154.32
   0  11  -8 5283.77 1004.80
   0  11  -8 7095.08 1264.81
   0 -11   8 6838.57 1201.09
   0  11   8 6720.92 1190.51
   0 -11   8 6186.27 1078.91
   0  11   8 9187.31 1426.24
   0 -11  -8 7667.98 1300.71
   0 -11  -9 700.913 497.172
   0  11  -9 53.9158 304.825
   0  11  -9-110.930 386.734
   0 -11   9 132.907 286.108
   0  11   9 74.6538 334.976
   0 -11   9 81.0818 354.372
   0 -11  10 1817.69 632.182
   0  11  10 1581.57 632.662
   0 -11  10 3157.91 870.445
   0 -11  11 1337.28 639.901
   0  11 -11 583.410 485.637
   0 -11  12-295.835 375.975
   0  12   0 297.959 392.048
   0  12   0 466.888 417.140
   0  12   1 390.988 386.868
   0  12  -1 865.673 509.228
   0  12  -1 364.278 444.251
   0  12   1 271.971 419.676
   0 -12  -2 272.059 448.826
   0  12  -2-354.671 380.840
   0  12   2-102.197 470.484
   0  12   2 226.235 425.439
   0  12   3 429.353 414.346
   0  12   3 481.671 475.726
   0  12  -3 78.2501 326.938
   0 -12  -3 1325.78 674.548
   0  12  -4 1249.47 615.294
   0  12   4 1425.16 587.123
   0  12   4 1567.98 641.515
   0  12  -5-93.6445 423.912
   0  12   5 321.676 353.886
   0  12  -6-131.634 418.094
   0  12   6-100.293 383.683
   0  12   6 77.2876 317.935
   0  12   7 961.038 520.122
  -1   0  25 198.792 412.616
  -1   0  25-443.811 402.160
  -1   0  24 16970.3 1923.96
  -1   0  24 15093.1 1706.43
  -1   0  24 14842.9 1830.02
  -1   0  24 18425.2 2022.81
   1   0 -24 17301.9 1959.66
  -1   0  24 13084.8 1705.17
  -1   0  24 15135.3 1844.35
  -1   0  24 14945.5 1740.27
  -1   0  24 17910.0 2004.72
  -1   0  23 101.066 425.568
  -1   0  23 452.916 351.837
  -1   0  23 839.943 567.785
  -1   0  23 274.328 619.646
  -1   0  23-469.288 464.207
  -1   0  23 35.7801 269.706
  -1   0  23 1170.50 594.236
  -1   0  23 758.440 437.564
   1   0 -23 367.501 398.618
  -1   0  22 29958.5 2408.97
   1   0 -22 28474.8 2074.05
  -1   0  22 29975.8 2415.42
   1   0 -22 27514.3 2318.03
  -1   0  22 29139.1 2244.07
  -1   0  22 28681.8 2354.77
  -1   0  22 25902.0 2284.53
  -1   0  22 26900.2 2286.90
  -1   0  22 31890.5 2336.91
  -1   0  22 29654.7 2384.44
   1   0 -21-41.1528 304.187
  -1   0  21 559.019 450.590
  -1   0  21 379.115 369.608
  -1   0  21 55.6564 346.513
  -1   0  21 534.754 489.223
  -1   0  21 1085.69 521.458
  -1   0  21 435.944 383.126
  -1   0  21-883.074 464.666
   1   0 -21 202.958 274.655
  -1   0  21 675.573 548.073
  -1   0  20 39994.2 2460.29
  -1   0  20 43096.6 2679.77
   1   0 -20 39945.8 2605.79
  -1   0  20 35179.1 2451.32
  -1   0  20 40716.0 2442.08
  -1   0  20 35558.0 2452.63
  -1   0  20 42158.6 2662.69
  -1   0  20 40291.1 2599.14
  -1   0  20 37655.0 2509.01
   1   0 -20 35296.6 2195.05
  -1   0  19 282.694 371.265
  -1   0  19-123.015 282.216
  -1   0  19 56.0539 311.648
  -1   0  19 350.271 271.999
   1   0 -19 1017.33 459.875
  -1   0  19 108.448 293.732
  -1   0  19 115.544 285.794
   1   0 -19-275.937 412.665
  -1   0  19 529.625 460.919
  -1   0  19 239.375 354.650
  -1   0  19-116.300 296.640
   1   0 -18-155.359 223.417
  -1   0  18-174.875 291.877
  -1   0  18 53.1447 339.007
  -1   0  18 632.671 461.700
  -1   0  18-140.188 317.633
   1   0 -18 194.362 344.187
  -1   0  18 436.618 450.900
  -1   0  18-83.7066 257.258
  -1   0  18-155.185 276.029
  -1   0  18 163.104 223.812
  -1   0  18 62.8077 269.539
  -1   0  17 109.757 249.159
   1   0 -17 300.300 385.054
   1   0 -17 141.158 277.830
  -1   0  17 65.8036 245.604
  -1   0  17-95.8942 276.229
  -1   0  17-283.358 330.018
  -1   0  17 157.343 274.102
  -1   0  17 194.720 373.949
  -1   0  17-27.9127 263.538
   1   0 -17-112.707 160.681
  -1   0  17-154.284 318.231
  -1   0  17-404.237 367.858
   1   0 -16 9767.70 1128.07
  -1   0  16 12633.5 1206.24
   1   0 -16 9561.70 772.664
  -1   0  16 11121.1 1208.47
  -1   0  16 9322.07 1113.64
  -1   0  16 8930.62 1095.47
  -1   0  16 11089.9 1199.79
  -1   0  16 9953.43 1138.55
  -1   0  16 9952.27 1058.45
  -1   0  16 8700.67 863.649
   1   0 -16 10271.1 1034.07
  -1   0  16 10084.3 1151.39
   1   0 -15 173.308 231.185
   1   0 -15 77.0233 321.084
  -1   0  15 71.0185 236.414
   1   0 -15 276.431 312.112
  -1   0  15-95.6911 283.404
  -1   0  15 2.99094 253.312
  -1   0  15-30.3908 288.312
  -1   0  15 28.9868 313.360
  -1   0  15 415.846 351.282
  -1   0  15 550.650 411.608
  -1   0  15 464.163 374.768
  -1   0  15 829.388 451.026
  -1   0  14 33394.0 1909.01
  -1   0  14 31373.0 1845.37
   1   0 -14 35818.6 1389.69
   1   0 -14 36480.5 1993.20
  -1   0  14 32092.5 1521.59
  -1   0  14 37036.6 1853.59
  -1   0  14 34094.5 1930.76
  -1   0  14 37001.9 1857.21
  -1   0  14 34923.4 1952.65
  -1   0  14 32847.0 1898.82
   1   0 -14 32526.8 1687.74
  -1   0  13 208.454 313.216
   1   0 -13-31.1443 180.014
  -1   0  13 328.193 350.798
  -1   0  13-70.4111 286.654
   1   0 -13 449.101 252.745
  -1   0  13 287.281 356.201
  -1   0  13 221.221 387.487
   1   0 -13 362.887 352.606
  -1   0  13 378.268 239.701
  -1   0  13 267.724 275.865
  -1   0  13 93.8932 248.283
  -1   0  12 21846.9 1324.37
  -1   0  12 22588.1 1431.94
  -1   0  12 24170.0 1476.24
   1   0 -12 23068.0 1316.27
  -1   0  12 21296.6 1310.79
  -1   0  12 20986.5 1159.04
  -1   0  12 21414.6 1403.72
  -1   0  12 20020.3 1350.19
   1   0 -12 21645.7 1411.02
  -1   0  12 20535.7 1376.94
  -1   0  11 76.4442 267.748
  -1   0  11 14.0704 256.778
  -1   0  11 180.015 237.884
  -1   0  11 115.907 246.316
  -1   0  11 208.467 279.855
  -1   0  11 504.671 357.280
   1   0 -11 277.065 198.508
  -1   0  11 53.9083 217.721
  -1   0  11 485.431 353.325
   1   0 -11 232.360 282.611
  -1   0  10 18031.2 1147.38
  -1   0  10 18954.4 1177.23
  -1   0  10 18282.9 983.631
   1   0 -10 17499.8 1167.22
  -1   0  10 19185.3 1181.62
  -1   0  10 18039.3 1155.96
  -1   0  10 17494.4 1136.38
  -1   0  10 18852.8 1087.15
  -1   0  10 18701.0 1074.98
   1   0 -10 18960.5 1071.80
  -1   0   9 377.665 287.802
   1   0  -9 551.921 254.247
  -1   0   9 575.461 331.546
  -1   0   9 311.650 261.890
  -1   0   9 123.718 203.226
  -1   0   9 225.369 227.922
  -1   0   9 208.918 273.740
  -1   0   9 19.9644 229.424
   1   0  -9 324.861 302.149
  -1   0   9 128.233 193.726
   1   0  -8 199198. 3122.42
  -1   0   8 206243. 3429.66
  -1   0   8 203034. 3139.14
  -1   0   8 204879. 3417.91
  -1   0   8 209515. 3451.53
   1   0  -8 196093. 3408.47
   1   0  -8 201700. 3332.50
  -1   0   8 206326. 3434.01
  -1   0   8 208017. 3439.93
  -1   0   8 192470. 2892.29
   1   0  -8 202867. 2938.36
  -1   0   8 201699. 3076.32
  -1   0   7 68.4372 191.316
   1   0  -7 131.170 140.312
  -1   0   7 334.609 184.148
   1   0  -7 4.92418 111.764
  -1   0   7 132.800 190.941
   1   0  -7 760.962 294.179
  -1   0   7 314.203 179.971
  -1   0   7 23.9662 202.027
  -1   0   7 116.794 171.481
  -1   0   7 252.793 191.610
  -1   0   7 159.278 231.145
  -1   0   7 39.7513 188.960
   1   0  -7 654.337 248.215
   1   0  -7-108.230 187.778
   1   0  -7 369.092 187.313
  -1   0   6 234684. 3193.26
  -1   0   6 234411. 3152.95
   1   0  -6 238579. 3180.31
   1   0  -6 236543. 2819.57
  -1   0   6 230739. 2762.59
   1   0  -6 240562. 2972.92
   1   0  -6 233442. 3140.52
   1   0  -6 243409. 3144.40
  -1   0   6 231167. 2764.17
  -1   0   6 238825. 2948.66
   1   0  -6 242727. 3214.04
  -1   0   6 234258. 3108.72
   1   0  -6 231249. 2901.81
   1   0  -6 241726. 3198.20
  -1   0   6 237952. 3169.32
  -1   0   6 235276. 3148.18
  -1   0   6 231785. 3147.44
  -1   0   6 233262. 3141.16
   1   0  -6 237577. 3182.69
   1   0  -6 236472. 2809.36
  -1   0   6 237177. 2918.09
  -1   0   6 245104. 2881.52
   1   0  -5 204.086 141.176
   1   0  -5-113.170 145.317
  -1   0   5 53.4469 144.242
  -1   0   5-73.1695 159.243
   1   0  -5 63.0681 110.870
  -1   0   5 107.494 116.336
   1   0  -5 80.9041 125.526
   1   0  -5 523.563 193.096
  -1   0   5 277.828 152.884
   1   0  -5-110.215 137.394
   1   0  -5-35.9401 144.486
   1   0  -5 119.399 140.631
  -1   0   5 278.144 183.549
  -1   0   5 355.485 170.996
   1   0  -5-127.242 161.196
  -1   0   5 121.265 154.413
   1   0  -5 208.597 195.996
  -1   0   5 90.8630 139.940
   1   0  -5-96.2450 123.834
  -1   0   5 229.083 167.161
  -1   0   5 42.9718 145.530
  -1   0   5 312.210 169.825
   1   0  -4 218506. 2494.35
  -1   0   4 222561. 2121.05
   1   0  -4 232745. 2386.03
  -1   0   4 227335. 2521.78
  -1   0   4 219477. 2393.00
  -1   0   4 237751. 2620.82
   1   0  -4 232491. 2421.18
  -1   0   4 230207. 2548.22
   1   0  -4 225948. 2566.32
   1   0  -4 225913. 2572.51
   1   0  -4 229002. 2182.44
   1   0  -4 229425. 2540.94
   1   0  -4 220870. 2527.91
  -1   0   4 226306. 2552.50
   1   0  -4 227378. 2578.47
   1   0  -4 223593. 2375.10
  -1   0   4 227926. 2555.53
  -1   0   4 227581. 2366.33
  -1   0   4 223826. 2529.90
   1   0  -4 233063. 2593.98
  -1   0   4 229241. 2353.39
  -1   0   4 224296. 2521.92
   1   0  -3 4021.25 343.642
   1   0  -3 3378.16 291.168
  -1   0   3 2291.57 280.217
  -1   0   3 3249.33 290.649
  -1   0   3 2116.31 279.472
   1   0  -3 2022.31 238.223
   1   0  -3 4307.75 337.511
   1   0  -3 2002.06 246.799
  -1   0   3 2338.61 253.910
  -1   0   3 3284.63 267.230
   1   0  -3 2075.54 238.927
  -1   0   3 4192.61 333.926
   1   0  -3 3973.87 329.485
  -1   0   3 4579.21 343.982
  -1   0   3 3839.72 260.576
  -1   0   3 2183.84 281.367
   1   0  -3 2134.17 252.421
  -1   0   3 4154.83 356.551
   1   0  -3 3308.47 285.981
  -1   0   3 2436.83 287.587
   1   0  -2 414353. 2719.43
   1   0  -2 426705. 2716.71
   1   0  -2 421413. 2380.75
   1   0  -2 430603. 2633.29
   1   0  -2 426093. 2028.35
   1   0  -2 420529. 2705.88
  -1   0   2 414288. 2224.40
  -1   0   2 405352. 2683.72
  -1   0   2 421433. 2005.35
   1   0  -2 413337. 2699.78
   1   0  -2 421566. 2718.82
   1   0  -2 425562. 2204.25
  -1   0   1 392.446 95.5306
   1   0  -1 410.727 100.193
   1   0  -1 494.541 97.0849
  -1   0   1 367.952 105.054
   1   0  -1 596.433 119.619
   1   0   0 62082.7 927.358
   1   0   0 62647.4 864.787
  -1   0   0 61098.7 943.234
   1   0   0 64162.2 883.347
  -1   0  -1 1947.13 232.138
   1   0   1 3256.42 257.367
   1   0   1 2973.11 263.205
   1   0   1 3552.66 223.135
   1   0   1 3008.48 273.886
  -1   0  -1 3187.50 261.598
   1   0   1 2357.13 214.092
  -1   0  -1 1933.62 226.616
   1   0   1 4281.81 280.639
  -1   0  -1 3366.84 268.752
  -1   0  -2 463287. 2952.19
  -1   0  -2 457104. 3353.07
   1   0   2 460386. 2942.91
   1   0   2 449799. 3114.16
   1   0   2 461686. 3076.57
  -1   0  -2 451566. 2970.38
  -1   0  -2 473868. 3243.21
   1   0   2 457913. 3169.25
  -1   0  -2 467084. 3413.09
  -1   0  -2 472412. 3392.35
   1   0   2 459407. 3179.28
   1   0   2 465722. 2986.10
   1   0   2 461288. 3330.63
   1   0   2 457159. 3357.12
   1   0   2 450628. 3302.49
  -1   0  -2 470031. 2849.57
  -1   0  -2 463574. 2897.81
   1   0   2 462096. 2949.98
  -1   0  -2 455036. 3157.91
   1   0   2 472437. 2888.71
   1   0   3 1290.69 265.212
   1   0   3 1768.42 231.928
  -1   0  -3 2148.76 269.800
  -1   0  -3 1341.73 242.208
   1   0   3 901.943 212.971
   1   0   3 1468.80 253.905
   1   0   3 1311.83 227.117
   1   0   3 879.175 234.215
   1   0   3 2416.15 292.986
  -1   0  -3 1097.29 227.304
   1   0   3 1674.97 289.932
  -1   0  -3 671.873 203.112
  -1   0  -3 2194.18 279.167
  -1   0  -3 1978.40 252.037
  -1   0  -3 1306.15 240.722
   1   0   3 615.874 242.575
  -1   0  -3 1412.68 260.547
  -1   0  -3 1220.89 255.318
   1   0   4 11570.5 669.436
  -1   0  -4 10852.1 653.903
  -1   0  -4 11211.9 639.697
   1   0   4 10947.8 568.933
  -1   0  -4 12101.3 628.175
   1   0   4 11895.7 646.467
   1   0   4 11732.7 618.600
  -1   0  -4 11801.0 649.656
   1   0   4 11223.2 576.450
   1   0   4 11430.5 625.356
  -1   0  -4 12643.6 699.765
   1   0   4 11772.7 681.438
   1   0   4 10825.7 434.937
  -1   0  -4 11485.6 593.060
  -1   0  -4 12403.7 656.597
   1   0   4 11575.7 683.298
  -1   0  -4 10376.6 545.324
   1   0   4 10715.2 614.155
  -1   0  -4 11566.0 667.587
  -1   0  -5 1512.99 281.041
  -1   0  -5 2014.00 307.473
   1   0   5 2047.91 378.534
   1   0   5 963.852 196.396
  -1   0  -5 1136.10 264.213
  -1   0  -5 811.145 238.497
   1   0   5 2589.07 332.828
  -1   0  -5 1008.64 290.644
  -1   0  -5 810.318 265.303
  -1   0  -5 692.849 200.150
   1   0   5 1107.49 256.920
   1   0   5 1070.52 326.919
   1   0   5 1291.77 295.385
   1   0   5 1736.91 327.681
   1   0   5 589.582 264.559
   1   0   5 1647.09 324.879
   1   0   5 644.803 261.334
   1   0   5 1049.56 298.332
  -1   0  -5 1927.92 333.320
  -1   0  -6 36947.9 1281.09
  -1   0  -6 36295.6 1284.67
   1   0   6 36214.1 941.161
   1   0   6 36213.5 1199.71
   1   0   6 36602.9 1390.43
   1   0   6 35763.4 1369.61
   1   0   6 35451.7 1347.29
   1   0   6 36542.5 1344.08
   1   0   6 36274.8 1317.27
   1   0   6 36893.1 1196.70
  -1   0  -6 35198.9 1166.42
   1   0   6 36098.5 1375.69
   1   0   6 37717.5 1324.59
   1   0   6 35722.9 1289.30
   1   0   7 904.563 333.283
   1   0   7 1556.13 398.477
   1   0   7 599.872 278.872
   1   0   7 1719.25 376.092
   1   0   7 1521.27 354.151
  -1   0  -7 2076.21 370.478
   1   0   7 1290.24 348.104
   1   0   7 541.761 261.746
  -1   0  -7 1325.64 332.512
   1   0   7 1201.75 238.080
   1   0   8 232.774 232.780
   1   0   8 488.509 277.686
   1   0   8 342.685 289.733
   1   0   8 566.881 266.760
  -1   0  -8 188.461 63.6545
  -1   0  -8 308.507 226.142
   1   0   8 436.929 156.353
   1   0   8 321.212 67.2586
  -1   0  -8 757.779 289.092
   1   0   8 675.397 298.580
   1   0   8 580.412 290.047
   1   0   8 197.833 210.247
   1   0   9 74.1810 267.724
   1   0   9 310.282 275.927
  -1   0  -9 212.112 277.624
  -1   0  -9 44.1952 57.1306
   1   0   9 313.820 261.594
   1   0   9 129.491 246.719
   1   0   9 66.2357 256.097
   1   0   9-309.805 276.803
   1   0   9 152.335 111.166
   1   0   9 188.866 259.946
  -1   0  -9 57.3802 161.650
   1   0  10 32771.6 1662.17
   1   0  10 33404.9 1691.41
   1   0  10 32310.1 1662.91
   1   0  10 30292.2 1613.54
   1   0  10 35376.3 1202.20
   1   0  10 35431.4 1679.15
  -1   0 -10 33124.6 1444.07
   1   0  10 35767.2 1670.24
  -1   0 -10 34228.7 1612.87
  -1   0 -10 32628.6 685.422
   1   0  10 33160.0 1561.78
  -1   0 -11 418.113 233.598
   1   0  11-179.219 226.880
   1   0  11-139.074 257.359
  -1   0 -11 105.765 262.473
   1   0  11 540.598 235.377
  -1   0 -11 118.045 80.4350
   1   0  11 174.533 222.317
   1   0  11 226.072 297.349
   1   0  11-99.6722 226.448
   1   0  11 88.2475 248.385
   1   0  11-95.6467 252.818
   1   0  12 7258.37 616.404
   1   0  12 6443.75 827.729
  -1   0 -12 6746.20 732.048
  -1   0 -12 6567.07 332.583
   1   0  12 8048.57 866.070
   1   0  12 7378.44 893.507
   1   0  12 7326.81 877.485
  -1   0 -12 6586.88 798.323
   1   0  12 7460.70 904.839
   1   0  12 7232.18 848.494
   1   0  12 7863.69 909.919
   1   0  13 247.385 337.094
   1   0  13 201.206 281.364
   1   0  13 499.082 240.100
   1   0  13 91.1196 253.216
   1   0  13 160.390 284.425
  -1   0 -13 35.7598 59.4879
   1   0  13 4.01405 269.105
  -1   0 -13 462.169 340.077
  -1   0 -13 433.997 291.723
   1   0  13-89.4379 268.132
   1   0  13-335.348 307.833
   1   0  14 17158.8 1434.03
   1   0  14 15639.9 1344.96
   1   0  14 15921.6 1313.08
   1   0  14 13548.3 1294.04
  -1   0 -14 14382.9 1273.54
   1   0  14 15895.1 1343.08
   1   0  14 16145.5 1392.82
   1   0  14 16486.9 1001.49
  -1   0 -14 14361.4 480.385
   1   0  14 14979.7 1349.46
  -1   0 -14 15932.1 1210.86
  -1   0 -15 338.019 328.450
   1   0  15 275.515 291.389
   1   0  15-67.3265 245.294
  -1   0 -15 291.216 277.575
   1   0  15 387.912 440.432
   1   0  15 35.8854 158.542
   1   0  15-182.653 274.042
   1   0  15 42.7601 301.720
   1   0  15-74.5702 281.544
   1   0  15 205.567 449.759
  -1   0 -15 511.403 338.841
   1   0  16 3790.53 768.053
  -1   0 -16 3069.30 622.003
  -1   0 -16 2408.14 580.366
  -1   0 -16 3834.89 673.989
   1   0  16 3383.74 719.293
   1   0  16 2668.75 655.087
   1   0  16 2707.76 651.709
   1   0  16 4087.84 790.487
   1   0  16 2412.12 414.097
   1   0  16 3121.24 662.305
   1   0  16 2933.31 596.498
   1   0  17 472.943 410.336
   1   0  17-88.3576 337.998
   1   0  17 331.912 347.528
   1   0  17 522.575 426.780
   1   0  17 369.892 373.469
  -1   0 -17 732.908 376.247
   1   0  17 252.446 448.897
   1   0  17 89.1675 343.604
  -1   0 -17 226.669 387.771
   1   0  17-30.3386 152.336
  -1   0 -17 222.577 251.578
   1   0  17 236.114 445.831
   1   0  18 13421.6 1478.26
   1   0  18 14298.9 1509.89
  -1   0 -18 14935.5 1353.44
   1   0  18 13081.8 1456.28
  -1   0 -18 14287.1 1498.20
   1   0  18 15566.1 1587.35
  -1   0 -18 12574.8 1262.58
   1   0  18 15216.9 1474.35
   1   0  18 14435.9 1507.29
   1   0  18 14749.6 1560.98
   1   0  18 14443.5 1554.33
  -1   0 -19-241.542 296.182
   1   0  19 279.264 468.636
   1   0  19 341.998 432.972
   1   0  19-71.4124 370.668
   1   0  19 297.375 456.398
   1   0  19 583.912 469.201
   1   0  19 347.849 383.905
   1   0  19 1285.71 524.388
   1   0  19-45.4924 351.239
  -1   0 -19 280.104 362.104
   1   0  20 326.017 320.630
  -1   0 -20 269.588 335.835
   1   0  20-195.154 394.249
   1   0  20 62.9838 362.389
   1   0  20 323.429 364.838
   1   0  20 692.742 460.108
   1   0  20-165.716 386.314
   1   0  20 287.627 329.158
  -1   0 -20 292.012 317.950
   1   0  20 498.976 374.746
   1   0  21 179.865 369.440
   1   0  21 924.855 523.238
  -1   0 -21 605.219 434.186
   1   0  21 123.753 360.206
   1   0  21-31.9165 369.748
   1   0  21-237.684 397.404
   1   0  21-32.1615 346.406
  -1   0 -21-272.725 374.277
   1   0  21-270.106 444.434
   1   0  21 323.362 358.308
   1   0  22 405.713 480.383
  -1   0 -22 212.310 416.145
   1   0  22 818.215 462.583
   1   0  22 483.518 447.742
   1   0  22 261.884 358.719
   1   0  22 110.061 287.510
   1   0  22-43.4831 315.852
   1   0  22 120.984 333.535
   1   0  22 115.698 349.571
   1   0  23-535.573 419.532
   1   0  23 241.769 407.492
   1   0  23-601.079 505.099
   1   0  23 642.256 523.474
   1   0  23-598.445 487.105
   1   0  23 938.473 613.801
  -1   0 -23-248.424 431.355
   1   0  23 388.879 349.485
   1   0  23-46.2904 379.955
   1   0  23 330.606 438.499
   1   0  24 2129.49 719.532
  -1   1  25 660.640 437.490
  -1  -1  25 48.6396 338.388
  -1   1  25 37.2061 304.233
  -1  -1  24 557.789 418.267
   1  -1 -24 186.087 353.532
   1   1 -24-207.108 364.058
  -1  -1  24 686.498 502.094
  -1   1  24 1113.57 575.711
   1  -1 -24 122.704 507.375
  -1  -1  24-20.3543 387.387
  -1  -1  24 764.188 508.355
  -1  -1  24 447.645 568.849
  -1  -1  24 697.994 592.034
  -1   1  24 468.874 399.644
  -1  -1  24 191.624 333.684
  -1   1  24 13.4452 326.582
  -1   1  24 405.178 418.999
  -1   1  24 484.465 562.214
  -1  -1  24-185.399 410.702
  -1   1  24 813.809 622.181
  -1  -1  24 713.375 682.145
   1   1 -24-154.838 287.205
  -1   1  24 1165.49 676.180
  -1  -1  23 6505.84 1147.60
  -1  -1  23 5755.77 1132.24
  -1   1  23 6698.58 1177.40
   1  -1 -23 7591.52 1281.17
  -1  -1  23 8236.96 1368.41
  -1  -1  23 5379.78 1131.67
  -1  -1  23 7408.20 1189.60
   1   1 -23 7322.30 1266.12
  -1   1  23 7510.54 1276.12
  -1  -1  23 8094.95 1333.31
  -1   1  23 6572.67 1178.49
  -1   1  23 8725.16 1363.31
  -1   1  23 7831.25 1173.35
  -1  -1  23 6799.48 1236.15
  -1   1  23 8292.55 1335.54
   1   1 -23 5832.29 1034.36
  -1   1  23 6869.01 1257.15
  -1  -1  23 6119.69 1173.15
   1  -1 -23 4822.38 1038.84
  -1  -1  23 5118.06 1078.84
  -1   1  23 6073.83 1140.27
  -1  -1  23 6859.40 1069.50
  -1  -1  22 13067.5 1634.64
  -1   1  22 15780.5 1692.88
  -1  -1  22 13526.3 1641.52
  -1  -1  22 15516.1 1752.44
  -1   1  22 16241.4 1797.70
  -1   1  22 14177.5 1676.76
  -1  -1  22 16688.9 1786.23
   1   1 -22 16472.5 1682.43
  -1   1  22 13249.8 1632.51
  -1   1  22 14741.2 1727.58
   1  -1 -22 15618.3 1752.00
  -1   1  22 13780.3 1509.07
  -1  -1  22 16597.1 1714.15
  -1   1  22 14571.7 1733.33
  -1  -1  22 14918.6 1598.91
  -1   1  22 13785.3 1661.43
  -1  -1  22 13992.3 1667.66
  -1  -1  22 15977.8 1773.63
   1  -1 -22 12423.5 1570.31
  -1  -1  22 14025.0 1482.36
  -1  -1  22 15455.5 1738.70
   1   1 -22 15593.8 1772.71
   1  -1 -21 521.283 369.356
  -1  -1  21 2047.46 631.026
  -1   1  21 1833.33 654.410
   1  -1 -21 1929.68 623.159
  -1  -1  21 1844.71 614.219
  -1  -1  21 2047.94 776.195
  -1  -1  21 1732.77 548.655
  -1  -1  21 1629.13 636.165
  -1   1  21 1600.34 588.256
   1   1 -21 3205.10 753.435
  -1  -1  21 1963.50 676.708
  -1   1  21 2671.04 774.748
  -1   1  21 1992.64 639.409
  -1   1  21 1513.40 559.047
  -1   1  21 2098.28 706.760
  -1  -1  21 2045.21 656.384
  -1  -1  21 2396.30 712.101
  -1  -1  21 3799.58 889.134
  -1   1  21 1599.73 646.389
   1   1 -21 2135.90 690.072
  -1  -1  21 3268.12 801.276
  -1   1  21 1164.46 601.246
   1  -1 -20 12545.0 1471.75
  -1   1  20 14520.0 1522.30
  -1  -1  20 18400.8 1700.80
  -1   1  20 14708.9 1442.89
   1   1 -20 14253.3 1580.56
  -1  -1  20 16164.2 1516.05
  -1  -1  20 14243.8 1574.95
  -1  -1  20 15546.7 1633.21
  -1   1  20 13901.3 1564.87
  -1   1  20 16611.7 1699.29
  -1   1  20 12506.1 1221.31
  -1  -1  20 15308.6 1615.29
  -1   1  20 13303.3 1534.69
   1  -1 -20 12082.4 1213.22
  -1   1  20 16467.3 1683.12
  -1   1  20 13255.2 1529.20
   1   1 -20 15350.1 1514.11
  -1  -1  20 15949.4 1676.08
  -1   1  20 14729.9 1605.31
  -1  -1  20 14012.6 1554.08
  -1  -1  20 14548.4 1467.99
  -1  -1  20 15551.7 1630.05
  -1  -1  19 1604.97 585.686
  -1   1  19 2385.00 714.373
  -1   1  19 977.622 494.849
   1  -1 -19 1361.08 428.680
  -1   1  19 909.610 506.799
   1   1 -19 975.206 495.840
  -1   1  19 1391.82 561.354
  -1  -1  19 1628.64 600.455
  -1   1  19 1792.00 632.978
  -1  -1  19 2306.88 624.835
   1   1 -19 1559.17 568.934
  -1  -1  19 1303.57 521.436
  -1   1  19 455.709 374.248
  -1  -1  19 1251.55 539.217
  -1  -1  19 1153.87 501.492
   1  -1 -19 2279.14 703.969
  -1   1  19 1546.24 465.524
  -1  -1  19 1077.09 523.633
  -1   1  19 1557.97 505.672
  -1  -1  19 993.414 509.104
  -1   1  19 1761.98 590.549
  -1  -1  18 14402.7 1440.24
  -1   1  18 15268.8 1516.28
  -1   1  18 16493.3 1405.96
  -1  -1  18 13823.6 1435.80
  -1  -1  18 15564.0 1540.40
  -1  -1  18 15328.1 1124.22
   1   1 -18 14813.7 1397.83
  -1   1  18 12321.6 1369.10
  -1  -1  18 15251.0 1509.95
  -1   1  18 13123.9 1194.94
  -1   1  18 16175.3 1568.75
  -1  -1  18 13790.6 1358.87
  -1   1  18 15021.4 1442.02
   1  -1 -18 14328.9 1458.28
  -1   1  18 16917.5 1594.42
  -1   1  18 12940.0 1413.73
   1  -1 -18 14521.6 1248.46
  -1  -1  18 13834.5 1432.94
  -1  -1  18 16274.2 1552.35
   1   1 -18 14078.6 1473.20
  -1  -1  18 15648.7 1428.66
  -1  -1  17 229.987 271.414
  -1   1  17 646.062 307.857
  -1  -1  17 666.840 434.615
   1  -1 -17 685.783 319.904
  -1  -1  17 565.658 332.434
  -1   1  17 1658.69 518.475
  -1   1  17 451.105 382.732
  -1  -1  17 549.255 437.135
   1  -1 -17 738.656 541.416
  -1  -1  17 756.009 372.467
   1   1 -17 802.600 452.849
  -1  -1  17 2134.96 699.350
   1  -1 -17 115.746 229.610
  -1   1  17 1070.43 445.216
  -1   1  17 343.347 327.269
  -1   1  17 954.688 447.568
  -1  -1  17 1345.98 571.187
   1   1 -17 790.004 371.924
   1   1 -17 959.723 351.482
  -1   1  17 806.506 391.412
  -1   1  17 787.877 396.984
  -1  -1  17 397.619 392.060
  -1  -1  17 882.160 532.380
  -1  -1  16 482.735 359.104
  -1  -1  16 1710.63 534.529
  -1  -1  16 704.878 355.125
  -1  -1  16 1297.71 422.084
  -1   1  16 525.326 429.227
  -1   1  16 113.465 337.089
  -1   1  16 509.221 346.808
  -1  -1  16 694.015 319.914
  -1  -1  16 939.724 400.961
  -1  -1  16 675.380 374.195
   1  -1 -16 600.869 342.281
   1  -1 -16 427.994 303.040
  -1   1  16 694.893 320.195
  -1   1  16 841.336 429.126
  -1   1  16 1030.31 501.155
   1  -1 -16 938.233 297.673
  -1  -1  16 710.260 386.611
   1   1 -16 968.503 513.235
  -1  -1  16 755.736 358.827
  -1   1  16 995.670 442.974
   1   1 -16 857.457 389.311
  -1   1  16 962.563 423.272
  -1  -1  15 191.213 291.561
   1  -1 -15 667.408 294.083
  -1  -1  15 300.498 366.410
  -1  -1  15 757.937 457.097
  -1   1  15 424.331 359.564
  -1   1  15 569.401 346.268
  -1   1  15 490.236 333.280
  -1  -1  15 150.783 252.344
   1   1 -15 368.158 302.882
   1  -1 -15 77.2127 199.151
  -1  -1  15 321.578 263.474
   1  -1 -15 509.742 407.130
  -1  -1  15 197.913 288.653
  -1  -1  15 341.679 298.515
  -1  -1  15 243.247 284.366
   1   1 -15 366.465 269.559
  -1   1  15 314.577 393.005
  -1   1  15-103.125 275.794
  -1   1  15 97.5281 266.350
  -1   1  15 515.417 373.760
  -1  -1  15 69.1832 285.907
  -1   1  15 354.765 330.674
  -1  -1  14 23056.7 1571.95
  -1  -1  14 24052.8 1473.29
  -1   1  14 20413.2 1330.58
  -1  -1  14 20904.6 1493.93
  -1   1  14 26170.8 1703.68
  -1  -1  14 22261.6 1204.29
  -1  -1  14 20260.5 1486.17
  -1  -1  14 21352.8 1505.95
   1   1 -14 20919.7 1448.21
  -1  -1  14 20662.5 1485.07
   1  -1 -14 22944.8 1319.45
  -1  -1  14 21851.5 1530.03
   1   1 -14 19683.0 1492.62
  -1   1  14 23640.6 1388.23
  -1   1  14 23895.9 1619.26
  -1  -1  14 21579.0 1454.28
  -1   1  14 23140.5 1517.46
  -1   1  14 21606.9 1541.65
  -1   1  14 20606.9 1509.69
  -1   1  14 21004.5 1524.16
   1  -1 -14 19336.1 1437.99
   1  -1 -14 22496.1 1162.27
  -1  -1  13-19.6798 277.520
  -1   1  13 183.642 256.352
  -1   1  13 427.618 280.507
   1  -1 -13 161.439 175.834
  -1   1  13-157.538 259.841
  -1   1  13 43.7243 264.071
  -1  -1  13 356.330 385.220
  -1  -1  13 149.195 270.876
   1   1 -13 368.844 291.151
  -1  -1  13 449.479 303.195
  -1  -1  13 33.3974 207.420
  -1  -1  13 389.523 242.734
  -1  -1  13 104.643 205.608
   1  -1 -13 452.122 278.778
  -1   1  13 296.198 246.642
  -1   1  13 262.858 267.226
  -1   1  13 187.179 253.721
  -1  -1  13 261.008 241.864
  -1  -1  13 108.661 258.881
   1   1 -13 44.2227 310.368
  -1   1  13-99.0625 263.862
   1  -1 -13 719.423 375.957
  -1  -1  12 18973.7 1283.63
  -1   1  12 17224.6 1220.50
   1  -1 -12 18206.3 1085.63
  -1   1  12 17538.4 1266.31
  -1   1  12 15922.4 1217.22
   1  -1 -12 17615.1 1262.91
   1   1 -12 18363.8 1317.50
  -1   1  12 16738.6 1244.30
  -1  -1  12 17158.8 1244.07
  -1  -1  12 16821.0 967.805
  -1  -1  12 17345.6 1129.83
  -1  -1  12 17048.4 1251.10
  -1   1  12 18589.5 1160.26
  -1   1  12 17597.9 1278.94
   1  -1 -12 19104.8 1009.08
  -1  -1  12 16789.3 1227.28
  -1  -1  12 17796.7 1262.62
  -1   1  12 18345.4 1146.35
  -1   1  12 17930.5 1295.45
   1   1 -12 19401.6 1282.18
  -1  -1  12 18210.5 1288.02
  -1  -1  12 17607.8 1248.81
  -1   1  11 60800.8 2133.58
  -1   1  11 57659.2 2161.13
  -1  -1  11 58615.6 2154.62
  -1  -1  11 58426.2 2152.58
   1  -1 -11 58820.5 1698.09
  -1  -1  11 56456.5 2069.90
  -1   1  11 60948.9 1979.00
  -1  -1  11 57426.1 2135.07
  -1   1  11 53705.3 802.230
  -1   1  11 55225.9 2133.09
  -1  -1  11 59686.1 2177.78
   1   1 -11 57603.5 2100.63
   1  -1 -11 53529.7 2109.21
   1  -1 -11 59438.9 1609.61
  -1   1  11 57619.2 2177.56
  -1   1  11 55064.4 2132.53
  -1  -1  11 57642.5 2139.04
   1   1 -11 57931.9 2201.09
  -1  -1  11 57958.3 1707.22
  -1   1  11 58879.9 2213.16
   1  -1 -11 53558.3 1745.00
  -1  -1  11 59840.2 2166.25
  -1   1  11 55310.1 1865.47
  -1  -1  11 59169.9 1964.85
  -1  -1  10 8428.20 789.732
  -1   1  10 7497.49 338.615
  -1   1  10 8461.19 782.351
  -1  -1  10 8124.21 622.611
  -1  -1  10 7619.65 705.394
  -1  -1  10 6335.51 682.901
   1  -1 -10 7774.00 330.652
  -1   1  10 8505.15 809.988
   1  -1 -10 6819.38 743.069
  -1   1  10 8772.02 829.347
   1   1 -10 7904.22 612.782
  -1  -1  10 7262.70 743.589
  -1  -1  10 8222.69 352.515
   1   1 -10 7697.92 778.433
   1  -1 -10 9825.74 710.289
  -1   1  10 8096.08 797.377
  -1   1  10 8145.65 688.612
  -1   1  10 8809.76 824.180
  -1  -1  10 8675.49 825.396
  -1  -1  10 7866.23 786.084
  -1  -1  10 8328.61 779.932
  -1   1  10 8704.15 764.724
  -1  -1  10 7906.90 760.714
  -1   1  10 8709.76 824.747
   1   1 -10 8672.04 842.231
   1   1 -10 7190.02 319.588
   1  -1 -10 8227.13 642.002
   1   1 -10 7238.34 733.250
  -1   1   9 66889.5 2012.59
   1   1  -9 65048.8 1665.86
  -1  -1   9 62337.9 2003.83
   1   1  -9 64949.5 2049.62
  -1  -1   9 63583.4 1995.95
  -1  -1   9 62579.8 2009.91
  -1   1   9 64836.9 1883.23
  -1  -1   9 64944.0 2039.63
   1  -1  -9 64886.6 1671.88
  -1  -1   9 64007.6 2005.39
  -1   1   9 64239.8 1039.41
   1   1  -9 62186.6 1012.15
  -1  -1   9 63144.9 2018.82
   1  -1  -9 63457.7 2051.90
   1  -1  -9 63191.9 1673.83
  -1  -1   9 64721.6 1811.37
  -1   1   9 61930.1 2032.43
  -1   1   9 61471.6 2022.85
  -1   1   9 63971.9 1775.30
  -1  -1   9 64014.3 1048.54
  -1   1   9 62404.8 2042.45
  -1  -1   9 64175.7 2020.53
  -1   1   9 62456.6 2043.32
  -1  -1   9 62869.7 1617.01
   1   1  -9 64917.5 1996.50
   1   1  -9 63062.1 2067.01
  -1   1   9 65087.3 2089.32
   1  -1  -9 63682.2 1007.93
  -1  -1   8 23864.5 1178.44
   1  -1  -8 22448.7 996.875
   1  -1  -8 21851.5 929.540
  -1  -1   8 21989.8 907.826
  -1   1   8 21723.0 1140.82
  -1   1   8 21678.5 971.993
  -1  -1   8 22454.8 1136.95
   1   1  -8 22734.0 1160.88
   1  -1  -8 21044.8 609.282
  -1  -1   8 24540.3 1177.21
  -1  -1   8 22039.6 993.740
  -1  -1   8 23034.0 942.801
  -1   1   8 22629.2 1152.06
  -1  -1   8 22435.8 1121.67
  -1   1   8 22335.4 642.600
  -1   1   8 21626.0 1058.61
  -1   1   8 21635.7 1141.31
  -1   1   8 23416.9 1172.92
  -1   1   8 22640.4 1161.38
   1   1  -8 22218.1 925.273
   1   1  -8 21472.6 1160.04
  -1  -1   8 22454.9 651.730
  -1  -1   8 23873.8 1155.08
   1  -1  -8 22904.2 1153.54
   1   1  -8 22875.1 1122.95
  -1  -1   8 22321.4 1131.73
  -1  -1   8 22630.4 1138.50
  -1   1   8 22671.7 1138.62
   1   1  -8 23150.9 643.965
   1   1  -8 23533.7 1032.34
   1  -1  -8 23063.6 973.465
   1   1  -7 558.879 268.548
  -1  -1   7 88.6406 200.429
  -1  -1   7 984.695 235.303
  -1  -1   7 187.678 182.061
  -1   1   7 249.934 134.680
   1  -1  -7 110.175 185.944
  -1   1   7 459.604 262.700
  -1   1   7 576.774 236.272
  -1  -1   7 285.318 219.999
   1  -1  -7 43.6420 150.487
   1  -1  -7 438.936 226.831
   1   1  -7 140.673 84.8758
  -1  -1   7 349.504 140.220
   1   1  -7 493.815 238.890
  -1   1   7 425.779 209.854
  -1   1   7 30.7300 204.512
   1   1  -7 163.552 223.635
  -1  -1   7 365.658 253.470
   1  -1  -7 401.064 180.078
   1  -1  -7 351.085 234.758
  -1   1   7 334.373 181.470
  -1  -1   7 47.8297 178.221
  -1  -1   7 372.986 243.355
  -1  -1   7 305.855 209.264
   1   1  -7 282.825 156.387
  -1  -1   7 294.352 244.432
  -1   1   7 147.630 172.865
  -1   1   7 244.058 109.686
   1  -1  -7 365.741 127.477
   1   1  -7 391.098 155.755
  -1  -1   7 116.827 87.6969
  -1   1   7 103.254 182.007
  -1   1   7-29.5521 190.912
   1  -1  -6 23558.0 1009.28
  -1   1   6 26524.2 1070.45
  -1  -1   6 27049.1 1080.35
   1   1  -6 24349.3 1045.36
   1  -1  -6 27147.1 1088.91
  -1   1   6 24508.1 1037.43
  -1  -1   6 25255.3 1016.27
   1  -1  -6 24403.1 676.791
   1   1  -6 24972.3 871.571
   1   1  -6 26895.0 1071.50
   1   1  -6 25047.9 1028.65
  -1   1   6 26561.8 1045.61
   1  -1  -6 24339.5 827.258
  -1  -1   6 25055.3 1026.16
   1  -1  -6 23979.4 1030.67
   1  -1  -6 24782.0 877.283
   1  -1  -6 25698.5 957.203
  -1   1   6 23878.7 1027.32
   1  -1  -6 26867.6 1040.45
   1  -1  -6 25883.1 1060.26
  -1   1   6 22703.1 1004.68
   1  -1  -6 24976.4 1061.80
  -1  -1   6 24875.3 1013.03
   1   1  -6 24106.0 1015.58
   1   1  -6 24638.1 878.844
   1  -1  -6 22339.3 955.875
   1  -1  -6 26673.8 1081.51
  -1  -1   6 24298.9 1039.77
  -1  -1   6 24124.3 697.795
  -1   1   6 24166.2 827.787
  -1   1   6 24724.6 1004.02
   1   1  -6 26937.9 1077.58
  -1   1   6 25038.8 1053.80
  -1  -1   6 25644.0 1032.62
  -1   1   6 24112.0 1037.92
  -1  -1   6 24266.9 854.808
  -1  -1   6 23701.4 820.951
  -1   1   6 25533.7 886.447
  -1  -1   6 24115.7 870.658
  -1   1   6 23857.5 1027.30
   1   1  -6 24437.3 1070.73
  -1  -1   6 25285.4 1020.11
   1   1  -6 26576.6 1045.50
  -1  -1   6 25372.3 1003.62
   1   1  -6 26435.6 1066.30
  -1  -1   6 23430.7 984.340
  -1   1   6 24905.9 1003.57
   1   1  -5 42366.9 1297.53
  -1  -1   5 43060.6 1228.43
  -1  -1   5 41583.5 1207.32
   1  -1  -5 41682.7 1244.52
  -1  -1   5 41288.3 1202.31
  -1  -1   5 41183.4 1193.53
   1   1  -5 40923.0 1214.96
  -1   1   5 42792.2 1230.68
   1   1  -5 42573.6 1224.19
  -1   1   5 41643.8 1229.14
   1  -1  -5 41295.0 984.115
  -1   1   5 43773.2 1024.53
   1   1  -5 42328.0 1217.31
   1  -1  -5 43530.5 1268.82
  -1   1   5 43747.9 1285.06
   1  -1  -5 43001.9 1257.42
   1   1  -5 42018.8 1217.40
   1   1  -5 42806.8 1224.04
  -1   1   5 41139.8 1221.73
   1   1  -5 42802.5 1225.70
  -1   1   5 42003.0 1227.65
   1   1  -5 40482.5 1230.25
  -1  -1   5 43606.5 1272.49
  -1  -1   5 41498.4 919.169
   1  -1  -5 43705.3 1263.53
  -1  -1   5 43354.4 1267.75
  -1  -1   5 41621.3 1197.96
  -1   1   5 43004.7 1242.12
   1   1  -5 42112.1 1004.57
  -1   1   5 41176.2 1217.70
  -1   1   5 43610.1 1225.85
   1  -1  -5 41751.8 1235.76
  -1  -1   5 40328.0 1040.22
   1  -1  -5 42073.5 1149.79
  -1  -1   5 42746.6 1215.00
   1  -1  -5 41363.8 1206.53
   1   1  -5 42245.2 1076.18
   1   1  -5 42122.6 1243.95
   1  -1  -5 43377.0 1244.78
  -1  -1   5 42350.2 1205.15
   1  -1  -5 41820.2 886.956
  -1   1   5 45870.1 1268.29
   1  -1  -5 44361.2 1044.79
  -1   1   5 43403.5 1022.18
  -1   1   5 43092.5 1241.53
  -1  -1   5 41532.8 982.056
   1  -1  -5 44390.8 1272.82
   1  -1  -4 82916.9 1571.70
  -1  -1   4 84297.0 886.024
  -1   1   4 85836.4 1649.76
  -1  -1   4 88329.0 1735.42
   1   1  -4 84887.6 1621.40
   1   1  -4 85196.5 1561.37
  -1   1   4 88184.9 1595.76
  -1  -1   4 84670.4 1462.02
  -1   1   4 84643.8 1254.28
  -1  -1   4 82781.2 1536.83
   1   1  -4 85884.3 1564.57
  -1   1   4 83687.9 1566.00
   1   1  -4 83997.6 1541.80
  -1   1   4 83652.0 1290.12
  -1  -1   4 84245.3 1536.58
   1  -1  -4 82356.4 1577.29
  -1  -1   4 84346.1 1604.06
  -1  -1   4 84588.2 1576.21
   1   1  -4 86081.8 1590.86
  -1   1   4 83569.3 1581.49
   1   1  -4 82134.1 1426.56
   1   1  -4 85031.3 1557.04
   1  -1  -4 85836.0 1266.67
   1   1  -4 86885.7 1219.37
  -1  -1   4 86471.1 1430.33
  -1  -1   4 88136.0 1610.49
  -1  -1   4 86259.8 1545.54
   1  -1  -4 81747.1 1571.98
  -1   1   4 81636.7 1275.24
  -1   1   4 83340.6 1561.47
  -1   1   4 82010.3 1564.63
   1   1  -4 81399.4 1522.35
   1  -1  -4 82530.4 1560.50
  -1  -1   4 85080.2 1194.86
  -1   1   4 82409.1 1555.86
  -1   1   4 85107.3 1572.90
   1  -1  -4 83141.9 1276.94
   1  -1  -4 80323.6 1530.19
   1  -1  -4 83216.7 1626.42
  -1   1   4 85165.5 1628.59
  -1  -1   4 84535.5 1541.01
   1   1  -4 83525.8 1689.92
   1   1  -4 83318.7 1532.15
   1  -1  -4 84143.6 1512.01
   1  -1  -4 84398.4 1584.02
   1  -1  -4 83847.8 1576.10
  -1  -1   4 84399.5 1308.38
  -1   1   4 86163.1 1583.44
   1  -1  -4 85392.9 1590.71
  -1   1   4 84707.1 1626.18
  -1  -1   4 83494.9 1543.54
   1  -1  -4 86260.8 1274.17
   1   1  -3 22068.2 701.373
   1   1  -3 21910.8 783.279
  -1   1   3 22104.5 742.810
  -1   1   3 19572.1 625.317
   1   1  -3 21212.8 745.190
  -1  -1   3 21300.0 686.196
  -1   1   3 24002.7 774.235
   1  -1  -3 21558.7 697.812
   1  -1  -3 21493.4 732.306
  -1  -1   3 21539.0 483.714
   1   1  -3 21940.0 697.901
  -1   1   3 22779.8 725.068
   1  -1  -3 20756.5 633.974
  -1  -1   3 20329.8 671.146
  -1  -1   3 21027.7 788.643
  -1  -1   3 21711.2 704.823
   1  -1  -3 21650.7 690.665
   1   1  -3 21693.3 676.223
  -1   1   3 22726.4 784.573
  -1  -1   3 21191.1 639.421
   1  -1  -3 22151.6 551.314
  -1   1   3 21518.4 610.085
  -1  -1   3 20780.4 709.372
   1  -1  -3 20238.6 726.753
   1   1  -3 22201.0 703.274
   1   1  -3 22780.6 488.810
   1  -1  -3 21976.9 719.616
   1  -1  -3 21662.6 714.302
  -1   1   3 20790.6 693.758
   1  -1  -3 22000.1 597.007
  -1  -1   3 21847.2 687.066
  -1   1   3 21223.4 700.580
   1  -1  -3 20860.7 750.295
  -1  -1   3 21802.5 691.176
  -1   1   3 22862.2 724.009
   1  -1  -3 21265.5 711.857
   1   1  -3 21570.6 694.473
  -1  -1   3 22061.8 752.547
   1   1  -3 22219.1 733.534
   1   1  -3 21859.1 701.900
  -1  -1   3 21875.9 675.398
   1  -1  -3 22453.9 723.842
  -1  -1   3 22429.9 696.830
   1  -1  -3 21928.2 720.924
   1   1  -3 21711.4 695.904
   1  -1  -3 21496.1 726.437
  -1  -1   3 22015.3 775.947
  -1   1   3 21979.5 706.604
   1   1  -3 22947.3 711.978
   1  -1  -2 112656. 1302.86
   1  -1  -2 110523. 1402.75
   1   1  -2 103907. 1496.59
  -1   1   2 107650. 1558.97
   1   1  -2 108107. 1355.36
  -1   1   2 110198. 1553.54
   1  -1  -2 109968. 1456.25
  -1  -1   2 105984. 1102.75
  -1  -1   2 112022. 1611.28
  -1   1   2 107637. 1303.62
  -1  -1   2 109696. 1310.14
  -1   1   2 112239. 1330.00
   1  -1  -2 108783. 1409.89
   1   1  -2 107874. 1581.99
   1   1  -2 103778. 1573.96
   1   1  -2 108733. 1513.80
  -1   1   2 113280. 1525.56
   1  -1  -2 108965. 1294.72
   1   1  -2 112894. 1484.51
  -1   1   2 109778. 1382.97
   1  -1  -2 111989. 1494.38
  -1  -1   2 114261. 1364.29
  -1  -1   2 111793. 1366.86
  -1  -1   2 111776. 1390.60
   1  -1  -2 109161. 1319.56
  -1  -1   2 105766. 1469.00
   1   1  -2 109055. 1371.13
   1   1  -2 107955. 1111.86
   1   1  -2 105627. 1349.37
   1  -1  -2 111375. 1402.24
  -1  -1   2 110564. 1345.07
   1   1  -2 105575. 1331.57
  -1   1   2 110184. 1393.19
   1  -1  -2 108779. 1559.70
   1   1  -2 111757. 1617.36
  -1   1   2 106456. 1545.40
  -1   1   2 111890. 1356.96
  -1   1   2 109846. 1396.97
   1  -1  -2 111504. 1405.60
  -1  -1   2 108110. 1325.71
  -1   1   2 108354. 1452.97
   1   1  -2 110482. 1286.70
  -1  -1   2 110398. 1341.15
  -1  -1   2 108962. 1566.01
  -1  -1   2 111130. 1502.37
   1   1  -2 109893. 1363.00
  -1   1   2 112689. 1404.88
   1  -1  -2 115900. 1579.54
  -1   1   1 58454.4 888.488
   1   1  -1 55713.5 887.149
  -1  -1   1 57917.3 1046.05
   1  -1  -1 55585.2 1003.38
  -1  -1   1 60861.5 950.236
   1   1  -1 57026.0 1096.85
   1  -1  -1 57678.0 1052.78
   1   1  -1 58006.9 900.786
   1   1  -1 56265.3 813.542
   1  -1  -1 56077.7 735.655
   1  -1  -1 58253.6 1088.70
  -1  -1   1 57626.6 733.511
   1   1  -1 57518.8 985.362
  -1   1   1 55857.8 840.604
   1   1  -1 54090.5 866.606
  -1   1   1 56177.4 1061.84
   1  -1  -1 57689.5 836.853
  -1  -1   1 56329.8 969.553
  -1  -1   1 55770.5 1106.55
  -1  -1   1 56407.2 829.382
  -1   1   1 55357.0 730.654
  -1  -1   1 58860.2 892.181
  -1   1   1 56567.1 1049.29
   1  -1  -1 56934.3 901.612
   1  -1  -1 56471.6 901.819
  -1  -1   1 60477.9 923.637
  -1  -1   1 57549.5 1090.99
  -1   1   1 55921.1 1066.77
   1  -1  -1 58551.8 1011.73
   1  -1  -1 55435.4 889.598
   1   1  -1 58069.4 922.595
   1   1  -1 56517.6 1024.36
   1   1  -1 57730.0 1050.66
  -1  -1   1 57239.2 876.314
   1   1  -1 56996.1 1016.91
  -1   1   1 56936.5 1062.24
   1   1  -1 57117.5 726.245
  -1  -1   1 54223.3 1007.98
  -1   1   1 59540.2 1035.63
   1  -1  -1 59199.1 937.787
  -1   1   1 56966.0 882.259
  -1  -1   1 57655.9 881.044
  -1   1   1 59220.0 1012.59
   1   1  -1 55964.3 829.965
   1  -1  -1 57202.5 1063.68
  -1  -1   1 55846.3 1037.83
   1   1  -1 56817.3 1100.09
  -1   1   1 56718.4 881.905
   1  -1  -1 59240.5 1080.75
   1   1   0 269533. 2370.09
  -1   1   0 261651. 2003.44
   1  -1   0 270409. 2312.65
  -1   1   0 262291. 2269.21
  -1   1   0 254430. 2114.88
  -1   1   0 265586. 1889.97
   1  -1   0 266612. 2092.73
   1  -1   0 269262. 1981.48
  -1   1   0 262654. 2029.39
   1  -1   0 264381. 2190.54
  -1  -1   0 269895. 1611.16
  -1  -1   0 271455. 2129.38
   1   1   0 272128. 2354.13
   1   1   0 272712. 2053.75
   1   1   0 264241. 1960.01
   1  -1   0 261405. 2167.58
   1  -1   0 266134. 1875.52
  -1   1   0 264415. 2092.95
   1   1   0 265290. 1603.76
   1   1   0 265802. 2005.18
   1   1   0 262610. 1942.49
   1  -1   0 268783. 2093.14
   1  -1   0 270148. 1917.00
   1  -1   0 268249. 2013.16
  -1   1   0 264655. 1846.75
  -1  -1   0 259841. 2304.58
   1  -1   0 266560. 1905.50
   1   1   0 266754. 1673.28
  -1   1   0 267493. 2162.60
  -1   1   0 268449. 1884.87
   1   1   0 261420. 2033.44
  -1  -1   0 270468. 1960.84
  -1   1   0 267360. 2322.20
   1  -1   0 266447. 2250.74
  -1  -1   0 271425. 1966.72
  -1  -1   0 262481. 2018.91
   1   1   0 266025. 2096.81
  -1  -1   0 269387. 2167.23
  -1   1   0 261588. 2214.40
   1   1   0 270442. 2147.08
  -1  -1   0 271369. 2037.33
   1   1   0 268044. 2111.98
  -1  -1   0 263992. 2369.74
  -1  -1   0 259666. 2045.09
  -1  -1   0 263517. 2075.45
   1   1   0 272626. 2212.31
  -1  -1  -1 244971. 2223.34
   1  -1   1 251478. 2351.55
   1   1   1 248376. 1806.89
   1   1   1 249105. 2266.61
   1   1   1 243757. 2202.03
   1   1   1 245179. 2275.91
   1  -1   1 241653. 1867.35
   1   1   1 241068. 2029.64
  -1   1  -1 237217. 2122.71
   1   1   1 241813. 2157.80
  -1  -1  -1 245086. 1834.41
  -1  -1  -1 238146. 2253.63
  -1   1  -1 250587. 2081.28
  -1  -1  -1 237773. 2209.04
   1  -1   1 239013. 2163.91
  -1  -1  -1 246669. 2256.84
   1   1   1 238805. 1850.22
  -1   1  -1 248731. 2176.14
   1  -1   1 247992. 2131.36
   1  -1   1 247492. 2027.08
  -1  -1  -1 241594. 2211.91
   1   1   1 242654. 1962.86
  -1   1  -1 238638. 2329.23
   1  -1   1 247104. 2120.20
  -1  -1  -1 241391. 1919.85
  -1   1  -1 242596. 2194.53
   1   1   1 245092. 2298.20
   1  -1   1 250786. 2152.11
  -1  -1  -1 246527. 2082.37
  -1  -1  -1 242582. 2040.42
  -1   1  -1 234867. 1840.75
  -1   1  -1 240888. 1868.76
   1   1   1 245144. 2186.44
   1  -1   1 243776. 2006.29
  -1   1  -1 246608. 2119.36
  -1   1  -1 243627. 2195.64
   1  -1   1 244848. 1841.14
  -1  -1  -1 246962. 1859.08
   1   1   1 246900. 2112.58
   1   1   1 244310. 2258.88
   1  -1   1 248280. 2110.44
  -1  -1  -1 244521. 2328.01
   1  -1   1 248344. 2207.92
  -1   1  -2 20529.1 554.245
  -1   1  -2 20651.3 647.331
   1   1   2 21849.3 721.891
   1   1   2 21652.9 703.250
  -1   1  -2 21323.9 711.563
  -1  -1  -2 21719.7 749.712
  -1   1  -2 21071.9 753.998
   1  -1   2 21599.3 757.405
   1   1   2 20999.0 528.890
   1  -1   2 20968.4 714.084
  -1  -1  -2 20410.2 698.248
   1  -1   2 20409.0 702.552
  -1  -1  -2 21285.4 735.607
   1  -1   2 20879.4 699.556
  -1  -1  -2 20799.7 657.735
  -1   1  -2 19780.4 700.768
  -1  -1  -2 21674.6 738.628
   1  -1   2 21210.5 644.617
   1   1   2 20769.2 724.330
  -1  -1  -2 21004.6 749.625
   1   1   2 20872.9 595.238
   1  -1   2 20358.6 721.799
  -1  -1  -2 21711.3 702.145
   1   1   2 21981.0 714.999
  -1   1  -2 21281.0 638.063
  -1   1  -2 20459.7 698.853
  -1  -1  -2 21271.8 669.751
  -1   1  -2 19991.2 730.341
  -1   1  -2 21220.4 715.012
  -1  -1  -2 22306.5 738.457
   1  -1   2 20476.4 508.082
  -1   1  -2 21373.9 523.712
   1   1   2 21461.7 747.710
   1  -1   2 21963.3 721.832
  -1   1  -2 20773.0 526.406
  -1   1  -2 20420.4 468.682
   1   1   2 20329.7 725.422
   1  -1   2 20740.1 527.622
   1  -1   2 21097.8 471.697
  -1  -1  -2 22451.8 536.360
  -1   1  -2 21578.7 770.745
   1   1   2 22728.8 687.845
   1  -1   2 20839.6 551.330
  -1  -1  -2 22638.6 760.133
   1  -1   2 20702.9 636.803
   1   1   2 20673.7 738.595
   1   1   2 22152.9 751.461
   1   1   3 195070. 1985.51
  -1   1  -3 198468. 1992.01
  -1   1  -3 191860. 2371.63
  -1  -1  -3 190993. 1989.93
  -1   1  -3 194887. 2045.18
   1  -1   3 200964. 2086.67
  -1  -1  -3 191733. 2490.09
  -1   1  -3 199452. 2442.49
   1   1   3 193617. 1817.12
   1  -1   3 191854. 1792.02
   1   1   3 201056. 2446.06
  -1  -1  -3 195634. 2321.04
   1   1   3 192559. 2457.70
   1  -1   3 199035. 2403.75
   1   1   3 188961. 2458.13
   1   1   3 189682. 2444.23
   1  -1   3 199284. 2416.36
   1   1   3 198142. 2450.98
  -1   1  -3 196794. 2503.02
   1  -1   3 195519. 1943.18
  -1   1  -3 201698. 2540.19
  -1   1  -3 199075. 2446.13
  -1  -1  -3 198916. 2427.88
   1  -1   3 195286. 2415.06
  -1   1  -3 198627. 2468.51
  -1  -1  -3 194271. 2426.53
  -1  -1  -3 197824. 1983.97
   1  -1   3 191512. 1721.74
   1   1   3 199968. 2453.24
  -1  -1  -3 194645. 2528.67
  -1  -1  -3 193878. 2541.48
   1  -1   3 199771. 2552.74
   1   1   3 190505. 2232.40
   1  -1   3 197542. 1795.26
  -1   1  -3 202593. 2515.42
   1  -1   3 193342. 2448.59
   1   1   3 199633. 2285.46
  -1  -1  -3 189566. 2313.40
  -1   1  -3 189830. 1789.48
  -1   1  -3 197583. 2519.79
  -1  -1  -3 189253. 2362.88
  -1   1  -3 195796. 1457.89
  -1   1  -3 191188. 1719.84
   1  -1   3 198787. 2489.15
   1  -1   3 192922. 2363.30
  -1   1  -3 197467. 1805.36
   1   1   4 111206. 2074.10
   1   1   4 112062. 1843.16
   1   1   4 115119. 2011.80
   1  -1   4 113032. 1478.25
   1   1   4 111281. 1398.45
   1  -1   4 111523. 1674.75
  -1  -1  -4 108650. 1983.35
  -1  -1  -4 118044. 2136.06
   1   1   4 112062. 2020.53
   1   1   4 110437. 1851.50
  -1   1  -4 111390. 2072.80
  -1   1  -4 113024. 2043.65
  -1  -1  -4 115507. 2131.18
  -1   1  -4 113580. 2041.11
  -1  -1  -4 114263. 1881.57
   1   1   4 113075. 1755.65
   1  -1   4 111332. 2073.88
  -1   1  -4 111297. 1520.62
  -1   1  -4 118198. 2086.51
  -1   1  -4 113070. 2034.03
   1  -1   4 109636. 2042.85
  -1  -1  -4 118887. 2155.80
  -1   1  -4 112504. 2053.63
   1  -1   4 106896. 2015.84
   1   1   4 116832. 2024.07
   1   1   4 111087. 2050.35
   1  -1   4 108998. 1941.50
  -1  -1  -4 114608. 1754.47
   1  -1   4 111963. 1494.11
   1  -1   4 115013. 1561.00
   1  -1   4 110941. 2054.97
  -1  -1  -4 110153. 1495.81
   1  -1   4 114104. 2034.74
  -1   1  -4 108124. 1041.88
  -1   1  -4 114638. 2080.53
   1  -1   4 115997. 1548.10
   1  -1   4 110057. 2021.16
  -1  -1  -4 116459. 2072.73
  -1  -1  -4 114916. 1997.66
   1   1   4 113831. 2083.12
   1  -1   5 25659.4 1085.14
   1  -1   5 27193.2 817.345
   1  -1   5 27324.8 1114.66
   1   1   5 29871.3 1015.82
   1  -1   5 27663.8 863.655
  -1   1  -5 26336.4 1088.79
   1   1   5 26748.2 712.576
  -1  -1  -5 28590.6 1123.54
  -1   1  -5 28663.4 1134.60
  -1  -1  -5 27422.9 1085.07
  -1   1  -5 26424.9 503.171
  -1   1  -5 26457.8 1092.48
   1  -1   5 28028.6 858.957
   1   1   5 27093.8 1001.25
   1  -1   5 26769.5 1100.51
  -1  -1  -5 27008.7 748.535
  -1   1  -5 28292.0 1117.70
  -1  -1  -5 28115.9 989.305
   1   1   5 28872.7 1128.74
   1   1   5 26323.4 1105.19
  -1   1  -5 27184.0 1128.11
   1   1   5 27917.5 968.988
  -1  -1  -5 28704.3 1157.26
   1   1   5 28373.6 996.269
   1  -1   5 28442.1 1111.82
  -1   1  -5 29488.7 1146.01
   1  -1   5 27606.9 898.370
   1  -1   5 26669.3 1088.82
  -1   1  -5 27916.8 1107.07
   1  -1   5 26575.0 1101.11
   1  -1   5 28796.6 1111.89
  -1  -1  -5 27717.0 996.546
   1   1   5 26687.4 1106.68
   1  -1   5 26916.0 721.757
   1  -1   5 28342.4 1127.49
   1   1   5 28314.2 1140.11
  -1  -1  -5 29598.4 1167.97
  -1   1  -5 27134.3 833.741
   1   1   5 29083.1 1097.95
  -1  -1  -5 26944.7 1129.06
  -1  -1  -5 28889.8 1034.63
  -1  -1  -5 26011.8 1045.14
   1  -1   5 28781.8 1097.23
   1   1   5 28417.5 1136.60
   1   1   5 28029.5 1064.58
  -1   1  -6 51332.0 1635.91
   1   1   6 46632.4 1587.83
  -1  -1  -6 49485.1 977.161
   1   1   6 48753.6 977.959
   1   1   6 49727.8 1622.81
   1   1   6 50357.0 1408.26
  -1   1  -6 51346.0 987.163
   1  -1   6 49856.5 1596.88
   1   1   6 52258.6 1475.02
   1   1   6 49456.2 1630.44
   1   1   6 49042.3 1638.33
   1  -1   6 49113.0 1565.81
   1  -1   6 49967.2 777.796
  -1   1  -6 50930.1 1258.29
   1   1   6 49371.6 1354.48
   1  -1   6 52193.3 1647.88
  -1  -1  -6 52532.4 1498.06
   1  -1   6 53961.9 1346.13
   1  -1   6 52272.5 1281.18
  -1  -1  -6 48930.1 993.144
   1  -1   6 49015.4 1599.71
   1  -1   6 52681.5 1640.77
   1  -1   6 52362.8 1306.00
   1  -1   6 48320.4 967.646
  -1  -1  -6 47575.4 1406.59
   1  -1   6 47829.1 1564.82
   1   1   6 51868.6 1616.40
   1  -1   6 51062.0 1577.70
  -1  -1  -6 51584.7 1431.82
   1   1   6 49730.1 989.866
   1   1   6 49601.9 1449.54
   1  -1   6 51117.3 1614.45
  -1  -1  -6 50200.3 1524.80
   1  -1   6 50723.1 1223.39
   1  -1   7 120115. 2606.78
   1   1   7 117439. 2367.23
   1   1   7 119405. 2206.84
   1  -1   7 121770. 2638.38
   1   1   7 115182. 2634.39
   1  -1   7 116746. 2653.06
  -1   1  -7 111577. 1436.93
   1  -1   7 119740. 2147.00
   1  -1   7 119650. 2096.92
  -1  -1  -7 115235. 2463.17
   1  -1   7 116790. 1466.37
   1   1   7 112222. 2654.60
  -1   1  -7 115414. 2057.71
   1   1   7 113575. 2654.02
   1   1   7 115148. 2609.09
   1  -1   7 116263. 2599.64
   1  -1   7 117927. 2013.18
   1  -1   7 116081. 2531.15
   1  -1   7 118273. 1388.06
   1   1   7 111734. 1548.99
   1  -1   7 114316. 2588.19
   1  -1   7 116156. 2616.35
  -1   1  -7 117270. 2609.86
  -1  -1  -7 116606. 2396.22
  -1  -1  -7 115375. 1469.84
   1   1   7 113584. 2645.72
   1  -1   7 119132. 2148.09
  -1  -1  -7 120603. 2318.48
  -1  -1  -7 118826. 1571.67
   1   1   7 116277. 1482.16
   1  -1   8 7294.97 577.080
   1   1   8 6806.75 702.038
  -1   1  -8 6917.08 349.713
   1  -1   8 6223.00 335.541
   1  -1   8 6858.96 709.735
  -1   1  -8 6459.11 710.662
   1   1   8 6664.23 614.257
   1  -1   8 6331.91 688.128
   1  -1   8 6636.35 534.406
   1   1   8 6997.21 723.688
   1  -1   8 6512.48 682.758
  -1  -1  -8 6940.17 658.486
   1  -1   8 6633.30 690.030
   1  -1   8 7318.43 397.625
   1   1   8 6224.10 673.476
  -1   1  -8 7475.01 574.262
   1   1   8 7290.75 727.593
   1  -1   8 6651.78 689.505
  -1  -1  -8 5895.73 331.911
   1  -1   8 7486.79 718.571
   1   1   8 6684.89 705.141
   1   1   8 5846.94 546.361
  -1  -1  -8 5293.78 574.764
  -1  -1  -8 6705.26 404.607
   1   1   8 6113.28 335.712
   1  -1   8 6690.85 685.217
  -1  -1  -9 7871.70 354.391
   1  -1   9 5831.30 685.377
   1  -1   9 8374.66 818.930
  -1  -1  -9 7153.85 686.919
  -1   1  -9 7157.19 337.025
   1  -1   9 9054.83 799.169
  -1  -1  -9 8971.65 773.783
   1   1   9 7956.70 633.503
   1  -1   9 7709.88 352.712
   1   1   9 8328.39 822.958
   1   1   9 8818.08 755.734
  -1   1  -9 8502.30 653.128
   1  -1   9 8750.64 821.815
   1   1   9 7903.29 361.136
   1  -1   9 8935.63 853.447
   1  -1   9 8620.72 815.664
  -1  -1  -9 7950.99 440.827
   1  -1   9 8346.65 458.396
   1  -1   9 8305.57 626.649
  -1   1  -9 7668.45 778.850
   1   1   9 7883.82 806.210
   1  -1   9 7768.49 770.344
   1   1   9 7155.49 769.785
   1   1   9 7398.50 773.002
   1   1   9 8177.03 824.612
   1  -1  10 705.371 266.668
   1   1  10 429.916 318.435
  -1   1 -10 806.824 127.658
   1  -1  10 381.063 89.0344
   1  -1  10 155.128 228.268
   1   1  10 351.681 79.0158
  -1   1 -10 217.483 223.298
   1  -1  10 540.565 321.191
  -1  -1 -10 553.813 308.165
   1  -1  10 968.156 290.479
   1  -1  10 781.172 355.071
  -1  -1 -10 777.083 185.566
   1  -1  10 684.150 352.574
   1   1  10 617.179 228.063
  -1   1 -10 247.981 185.030
   1   1  10 616.952 300.895
   1   1  10 204.176 269.864
  -1   1 -10 233.553 63.7214
   1   1  10 87.7441 238.120
  -1  -1 -10 342.138 76.4982
   1  -1  10 908.856 193.385
  -1  -1 -10 471.621 278.620
   1  -1  10 822.425 339.567
   1   1  10 786.616 360.787
   1   1  10 515.994 256.885
   1  -1  10 551.476 295.141
   1   1  11 229.273 275.888
   1   1  11 97.8766 220.246
  -1  -1 -11 166.366 123.570
   1   1  11 302.557 238.871
   1   1  11 474.079 345.262
   1  -1  11 41.6398 261.051
   1  -1  11 608.764 366.437
   1   1  11 74.0841 150.303
   1  -1  11 127.627 255.850
   1  -1  11 762.986 346.432
   1   1  11 91.5976 217.430
   1  -1  11 384.706 141.562
  -1  -1 -11 167.693 248.008
  -1   1 -11 356.277 83.6548
   1  -1  11 413.194 252.018
  -1   1 -11 116.014 230.936
  -1   1 -11 500.721 259.505
  -1  -1 -11-43.8698 187.684
   1  -1  11 446.323 291.717
   1   1  11 319.811 194.572
   1  -1  11 442.597 206.303
   1  -1  11 336.633 285.717
   1  -1  12-141.747 296.361
   1  -1  12 161.224 152.396
   1   1  12-22.2744 173.639
   1  -1  12-169.329 239.034
   1   1  12-66.7904 329.378
  -1  -1 -12-275.673 222.758
   1  -1  12-56.7623 257.416
  -1   1 -12 392.444 342.241
  -1   1 -12-8.95520 48.0913
   1   1  12 361.227 288.715
  -1  -1 -12 50.1309 325.884
  -1  -1 -12 134.653 114.268
   1   1  12-155.651 204.175
   1  -1  12-6.59281 247.064
   1  -1  12-90.6098 284.570
  -1   1 -12 111.168 165.764
   1   1  12 207.617 242.885
   1   1  12-46.5939 221.752
   1  -1  12-146.172 307.027
   1  -1  12 337.734 267.156
   1  -1  12-141.459 318.441
   1   1  12-68.3157 224.683
  -1  -1 -13 44313.5 2011.68
   1   1  13 41708.6 1681.42
   1   1  13 43602.4 2157.17
  -1   1 -13 39728.6 710.003
  -1  -1 -13 42676.8 1110.23
   1  -1  13 44411.1 1753.20
   1   1  13 39470.9 2108.86
   1  -1  13 45308.2 2225.14
  -1  -1 -13 40965.4 2009.72
   1   1  13 42650.4 2179.63
   1  -1  13 43348.0 1353.13
  -1   1 -13 43894.0 1804.45
   1   1  13 42462.2 1962.00
  -1   1 -13 42373.2 2134.44
   1  -1  13 42540.8 2171.34
   1   1  13 43649.2 2196.35
   1  -1  13 44195.6 2135.70
   1  -1  13 42270.9 2156.62
   1  -1  13 44910.1 2136.26
   1   1  13 45169.6 2173.96
   1  -1  13 43638.5 2198.46
   1  -1  13 42533.1 2152.48
   1   1  13 44506.8 2222.54
   1  -1  14 6680.15 732.679
   1   1  14 7390.39 977.418
   1   1  14 6759.85 716.626
   1   1  14 6624.58 823.653
   1   1  14 6282.03 904.587
   1   1  14 5780.12 871.331
  -1  -1 -14 6258.32 736.214
   1  -1  14 7340.08 594.445
   1  -1  14 7471.63 982.837
   1  -1  14 6797.74 939.920
  -1  -1 -14 7637.14 957.300
   1  -1  14 6724.92 901.622
   1  -1  14 5290.27 831.393
   1   1  14 6753.03 918.468
   1  -1  14 6821.05 943.970
   1   1  14 5818.92 837.714
   1   1  14 6558.85 935.484
  -1  -1 -14 6945.16 455.991
  -1   1 -14 6127.65 725.354
  -1  -1 -14 5687.35 778.203
  -1   1 -14 6862.15 902.389
   1  -1  14 7177.83 920.396
   1  -1  14 6475.09 892.467
   1   1  15 48415.4 2500.81
   1  -1  15 43479.0 2360.53
  -1  -1 -15 40588.8 2202.47
   1   1  15 46343.3 2386.91
   1  -1  15 44785.9 2386.17
   1   1  15 42766.4 2358.60
   1   1  15 45506.2 2459.90
  -1  -1 -15 45501.9 2004.14
   1  -1  15 45580.7 2398.82
   1  -1  15 41455.8 1436.27
   1  -1  15 43841.3 1894.76
   1  -1  15 43915.9 2288.90
   1  -1  15 44593.1 2377.48
   1   1  15 47411.9 2250.46
   1   1  15 41947.6 2294.37
   1  -1  15 42518.7 2320.74
  -1   1 -15 41871.8 1930.02
  -1   1 -15 45273.0 2391.45
   1  -1  15 44258.4 2313.51
   1   1  15 43742.9 2392.60
  -1  -1 -15 45702.5 2214.47
   1   1  15 43520.7 1844.30
   1  -1  16 145170. 4434.67
   1   1  16 150846. 3538.66
   1   1  16 156496. 4545.02
   1   1  16 153266. 4624.24
   1  -1  16 152091. 4558.92
   1  -1  16 154600. 4568.36
   1   1  16 150829. 4567.75
  -1  -1 -16 144956. 4076.90
  -1  -1 -16 151037. 3795.71
   1  -1  16 147875. 4471.87
  -1   1 -16 151226. 4252.55
   1  -1  16 150823. 3666.74
   1  -1  16 143793. 4300.92
   1   1  16 154539. 4667.82
   1   1  16 150383. 4485.76
   1  -1  16 147976. 4500.34
   1   1  16 159766. 4711.25
   1  -1  16 155040. 4425.25
   1   1  16 152723. 4182.15
  -1  -1 -16 152352. 4381.39
  -1   1 -16 148858. 3763.71
  -1   1 -16 146195. 4458.53
   1  -1  17 1998.61 622.539
   1  -1  17 1602.02 608.869
   1   1  17 2177.85 661.693
   1   1  17 1802.35 661.822
   1  -1  17 2017.30 659.563
   1   1  17 2738.80 674.511
  -1   1 -17 2154.62 636.315
   1   1  17 1273.18 551.152
   1  -1  17 1367.30 567.411
   1  -1  17 1888.06 495.097
  -1   1 -17 1853.17 702.495
  -1  -1 -17 1824.60 462.068
  -1  -1 -17 1575.26 570.957
   1   1  17 2065.29 644.671
  -1  -1 -17 1529.74 534.282
   1   1  17 3302.48 770.570
   1  -1  17 1105.55 497.122
   1  -1  17 1776.83 636.699
   1  -1  17 1636.35 618.263
   1   1  17 1216.84 364.569
   1  -1  17 800.551 499.519
   1  -1  17 3521.48 868.170
   1   1  17 2298.97 691.623
   1   1  17 1434.99 506.393
   1   1  18 42859.7 2405.20
   1  -1  18 42855.7 2519.12
   1  -1  18 38839.5 2485.13
   1   1  18 44775.8 2626.45
   1  -1  18 43615.1 2548.32
   1  -1  18 41171.9 2043.61
  -1  -1 -18 38002.8 2052.23
  -1  -1 -18 42450.8 2355.37
   1   1  18 45808.4 2726.64
  -1  -1 -18 41079.0 2479.39
   1   1  18 42173.7 2611.61
  -1   1 -18 42854.7 2440.97
   1   1  18 44481.4 2676.90
   1  -1  18 46966.6 2727.63
   1   1  18 48741.1 2717.77
   1   1  18 40909.3 2561.39
   1  -1  18 41003.3 2554.56
   1  -1  18 42115.3 2580.11
  -1   1 -18 44867.6 2632.74
   1   1  18 41187.6 2577.38
   1  -1  18 42105.7 2582.85
   1  -1  18 41869.4 2544.99
   1  -1  18 44823.3 2668.85
   1   1  18 42827.0 1993.79
   1   1  19 25842.5 2122.31
   1  -1  19 25252.2 2002.58
   1  -1  19 22781.5 1989.52
   1  -1  19 26681.9 2126.22
   1  -1  19 23305.2 1980.32
   1   1  19 25149.9 2087.96
  -1  -1 -19 20376.4 1813.12
  -1  -1 -19 22402.2 1631.65
   1   1  19 25350.8 2040.55
   1   1  19 23845.7 2033.84
   1   1  19 23069.9 2007.30
  -1  -1 -19 23329.9 1820.44
   1   1  19 21359.2 1771.88
   1  -1  19 23510.6 2022.61
   1   1  19 23240.4 2014.67
   1   1  19 24293.6 2068.67
   1  -1  19 25611.4 1660.76
  -1   1 -19 22045.9 1941.40
   1  -1  19 22392.3 1970.73
  -1   1 -19 24654.7 1907.35
   1  -1  19 26484.8 2048.24
   1  -1  19 20264.6 1866.21
   1  -1  19 25272.4 2099.17
   1   1  20 837.517 463.629
   1   1  20 1801.42 621.602
  -1  -1 -20 1301.67 543.108
   1  -1  20 1386.24 611.659
   1   1  20 1692.18 631.792
  -1   1 -20 1438.58 548.820
   1  -1  20 2464.01 764.950
   1   1  20 1563.82 604.826
   1   1  20 870.193 462.620
  -1   1 -20 1786.60 620.875
   1   1  20 2524.20 728.446
   1  -1  20 1602.61 619.309
   1  -1  20 1896.23 649.446
   1  -1  20 3431.54 812.404
   1  -1  20 1425.72 601.514
   1  -1  20 1455.75 583.211
   1   1  20 1939.16 590.634
   1  -1  20 2198.54 666.947
   1  -1  20 1993.81 687.265
   1   1  20 1280.83 613.688
   1   1  21 3059.34 884.040
   1  -1  21 3944.05 909.532
   1   1  21 2859.25 699.448
  -1   1 -21 3198.06 876.616
   1  -1  21 3255.29 812.723
   1   1  21 3345.21 874.302
   1  -1  21 2345.46 754.601
   1   1  21 2036.24 715.264
   1  -1  21 1597.29 596.232
   1   1  21 3924.17 890.148
   1   1  21 1300.73 521.360
   1   1  21 2701.61 846.192
   1   1  21 4362.29 988.019
   1  -1  21 3163.41 822.904
   1  -1  21 3128.20 873.142
   1  -1  21 2452.20 741.680
  -1  -1 -21 2438.75 767.458
  -1   1 -21 1942.82 565.345
   1  -1  21 2972.35 815.197
   1  -1  21 2220.02 729.202
   1   1  22 5791.63 1135.58
   1   1  22 7160.29 1256.29
   1   1  22 8646.65 1382.12
   1  -1  22 6085.86 1133.41
   1   1  22 6605.38 1220.99
   1  -1  22 5423.92 1077.79
  -1   1 -22 7798.71 1312.34
   1   1  22 5971.37 1153.36
   1  -1  22 6049.59 1155.16
   1   1  22 6089.63 1154.30
   1   1  22 6218.62 1059.26
  -1   1 -22 7526.56 1164.48
   1  -1  22 6323.63 1209.36
   1  -1  22 6042.22 1107.29
   1  -1  22 6554.34 1209.85
   1  -1  22 5093.65 1064.84
   1  -1  22 9162.05 1401.61
   1  -1  22 7099.94 1190.87
  -1  -1 -22 6544.92 1166.74
   1   1  22 6494.23 1203.38
   1  -1  23 2594.35 826.928
   1  -1  23 949.426 562.601
  -1   1 -23 1045.18 445.206
   1  -1  23 1039.34 655.740
   1  -1  23 607.990 409.028
   1   1  23 911.504 560.186
   1   1  23-58.9615 470.525
   1  -1  23 2457.83 844.408
   1   1  23 1090.03 542.059
   1  -1  23 1019.20 624.725
   1   1  23 1083.36 665.025
   1  -1  23 1574.80 631.519
  -1  -1 -23 3144.56 902.691
   1  -1  23 819.547 445.655
  -1   1 -23 1002.05 511.719
   1   1  23 1293.96 665.701
   1  -1  23 1372.35 569.274
  -1  -1 -23 1375.02 606.911
   1   1  23 638.504 426.100
   1   1  24 3620.37 869.559
   1   2 -25 193.884 319.423
  -1  -2  24 5301.46 1127.31
  -1   2  24 6817.88 1210.52
  -1  -2  24 6562.73 1202.64
  -1  -2  24 4796.94 1067.08
  -1  -2  24 6887.32 1232.41
  -1  -2  24 5569.12 1142.44
  -1  -2  24 6673.76 1232.07
  -1  -2  24 7378.37 1329.78
  -1   2  24 4126.66 858.359
   1   2 -24 5378.48 1077.13
  -1  -2  23 3062.93 788.176
  -1   2  23 2245.76 692.239
  -1   2  23 2755.70 798.997
  -1   2  23 1915.11 677.444
  -1   2  23 1819.33 736.817
  -1   2  23 3573.10 902.919
  -1   2  23 2286.90 664.764
   1   2 -23 2737.60 781.223
  -1   2  23 2604.05 764.991
  -1  -2  23 1961.07 740.464
   1  -2 -23 3303.06 983.500
  -1  -2  23 1920.28 704.726
  -1  -2  23 2523.96 687.597
   1   2 -23 3115.51 894.858
   1  -2 -23 1836.46 713.665
  -1  -2  23 2573.17 857.377
  -1  -2  23 2093.55 723.173
  -1  -2  23 2268.60 720.871
  -1  -2  23 2133.58 713.465
  -1  -2  23 2187.09 727.023
  -1   2  23 2541.61 824.329
  -1   2  22 4467.87 971.157
  -1  -2  22 4951.64 999.990
  -1  -2  22 4147.58 929.040
  -1   2  22 6074.26 1168.45
  -1  -2  22 5229.20 1079.79
  -1   2  22 5090.64 1024.07
   1  -2 -22 5210.55 1055.48
  -1   2  22 6499.78 1180.83
  -1   2  22 5567.61 1093.82
  -1   2  22 4769.80 995.778
  -1   2  22 4818.35 998.526
  -1   2  22 4971.92 901.872
  -1  -2  22 4009.13 916.636
   1   2 -22 5411.29 1088.73
  -1  -2  22 5445.45 1071.15
  -1  -2  22 4506.29 987.313
  -1  -2  22 5385.65 961.743
  -1  -2  22 4337.48 945.092
   1   2 -22 4283.23 918.787
  -1  -2  22 5094.71 1042.93
  -1  -2  21 3955.72 865.877
   1  -2 -21 3558.35 905.729
  -1  -2  21 2654.55 796.604
  -1  -2  21 2942.06 773.882
  -1  -2  21 2691.15 750.260
   1   2 -21 2248.53 690.073
  -1  -2  21 2232.88 611.216
  -1  -2  21 2573.55 747.785
   1   2 -21 3516.97 867.476
  -1   2  21 2434.55 716.719
  -1   2  21 2282.75 628.275
  -1  -2  21 3285.09 914.459
  -1  -2  21 2176.32 616.081
  -1   2  21 2197.71 640.386
  -1  -2  21 2579.55 722.692
  -1  -2  21 2442.62 654.700
  -1   2  21 2693.73 797.931
  -1   2  21 2649.39 759.272
  -1   2  21 2827.39 643.155
  -1   2  21 1541.09 607.024
  -1   2  21 2503.03 713.884
  -1  -2  20 6449.89 981.974
  -1   2  20 4661.69 827.514
  -1  -2  20 5804.26 1044.62
  -1  -2  20 6089.07 1043.47
  -1  -2  20 7741.95 1167.31
  -1  -2  20 5010.78 944.197
  -1   2  20 4303.73 922.997
  -1   2  20 5905.77 1037.69
   1  -2 -20 4864.22 932.558
  -1  -2  20 5934.12 1028.24
  -1   2  20 4728.50 789.199
  -1  -2  20 5559.46 1023.00
  -1  -2  20 4969.73 952.810
  -1  -2  20 4983.03 839.143
   1   2 -20 5838.21 1002.66
  -1   2  20 4939.06 947.415
  -1   2  20 5000.66 967.772
   1   2 -20 5168.81 996.240
  -1  -2  20 6524.43 1069.58
  -1   2  20 5926.12 1056.56
  -1   2  20 5814.43 1057.61
  -1  -2  19 1453.34 447.879
  -1  -2  19 2367.09 673.271
   1  -2 -19 2297.03 707.686
  -1   2  19 1276.61 424.576
  -1  -2  19 1542.86 494.066
   1  -2 -19 1048.73 468.746
  -1  -2  19 1229.32 609.361
  -1  -2  19 1636.12 517.378
   1   2 -19 2461.67 754.578
  -1   2  19 1633.57 597.546
  -1  -2  19 1985.29 627.009
   1   2 -19 1373.57 519.713
  -1  -2  19 546.797 313.628
  -1   2  19 1546.31 558.106
  -1   2  19 1925.50 601.659
  -1   2  19 1496.91 576.155
  -1   2  19 2001.24 578.303
  -1  -2  19 2156.31 612.015
  -1  -2  19 969.420 465.862
  -1   2  19 1826.27 583.536
  -1   2  19 1689.24 558.749
  -1  -2  19 1689.89 566.502
  -1   2  18 6264.18 983.224
   1  -2 -18 5952.41 963.066
   1  -2 -18 5945.15 747.577
  -1  -2  18 8502.42 1047.76
   1  -2 -18 4832.70 854.265
  -1  -2  18 5088.22 881.883
  -1   2  18 7151.48 928.973
  -1   2  18 6230.01 974.161
  -1  -2  18 4531.20 849.927
  -1   2  18 6375.21 997.035
   1   2 -18 4942.89 924.006
  -1  -2  18 6653.64 940.258
  -1   2  18 4926.24 888.337
  -1  -2  18 5520.43 911.194
   1   2 -18 6113.88 954.483
   1  -2 -18 6327.18 715.285
  -1  -2  18 5162.09 903.651
  -1   2  18 7325.94 1069.88
  -1  -2  18 5865.23 951.716
  -1  -2  18 5215.06 876.699
  -1  -2  18 6739.42 1049.37
  -1   2  18 6750.01 887.605
  -1  -2  18 5217.13 896.209
  -1   2  18 4859.45 942.137
  -1   2  17 598.883 334.852
  -1   2  17 1652.72 459.504
  -1  -2  17 1392.38 463.031
  -1   2  17 1564.54 479.273
  -1  -2  17 1133.95 393.464
  -1   2  17 1747.45 524.294
  -1   2  17 480.442 301.250
  -1   2  17 2128.79 571.430
  -1  -2  17 1116.19 401.090
  -1  -2  17 1985.62 557.348
  -1  -2  17 1757.14 567.732
   1   2 -17 1915.78 661.355
  -1  -2  17 1009.37 396.988
   1  -2 -17 1554.38 413.527
  -1   2  17 1108.34 441.517
   1   2 -17 1613.09 509.430
  -1  -2  17 1567.26 620.289
  -1  -2  17 1948.24 554.164
  -1   2  17 792.253 304.611
   1  -2 -17 2390.35 660.342
   1  -2 -17 643.368 354.917
   1  -2 -17 1542.99 403.900
  -1  -2  17 1573.13 497.853
  -1  -2  17 1442.60 341.215
  -1  -2  17 2934.26 700.102
  -1   2  16 7245.03 993.830
   1  -2 -16 9085.82 826.890
  -1  -2  16 10758.5 1199.85
  -1  -2  16 7564.66 975.152
  -1   2  16 7994.73 1042.98
  -1  -2  16 8590.30 1060.34
  -1  -2  16 7564.13 897.959
   1  -2 -16 8264.77 815.451
  -1   2  16 7424.25 985.682
  -1   2  16 8879.77 1102.57
  -1   2  16 6488.08 962.542
  -1  -2  16 8522.53 1049.38
   1   2 -16 6294.69 931.345
  -1  -2  16 8475.31 992.435
  -1  -2  16 8471.64 1049.09
   1  -2 -16 8745.48 1116.90
  -1  -2  16 7470.43 971.254
  -1   2  16 8523.08 1067.10
   1   2 -16 8385.26 1101.61
  -1  -2  16 8407.89 1026.54
   1  -2 -16 9143.49 1081.63
  -1  -2  16 9254.10 1135.38
  -1   2  16 8234.08 938.146
  -1  -2  16 8156.78 747.045
  -1   2  16 8090.34 893.419
  -1  -2  15 31213.5 1907.42
   1  -2 -15 31192.5 1496.35
   1   2 -15 29303.5 1869.50
  -1  -2  15 32873.9 1958.81
  -1  -2  15 31727.8 1398.74
   1  -2 -15 31826.8 1951.13
  -1  -2  15 32502.0 1987.21
  -1  -2  15 31837.4 1795.55
   1   2 -15 32398.0 2006.82
  -1   2  15 32860.5 1980.15
  -1   2  15 32471.2 1936.98
  -1   2  15 33779.4 2012.14
  -1   2  15 32010.1 1964.65
  -1  -2  15 31759.7 1905.14
  -1  -2  15 31821.2 1912.48
  -1  -2  15 31410.8 1892.31
  -1   2  15 29880.8 1711.39
  -1   2  15 30599.3 1929.04
  -1  -2  15 34890.4 1996.65
   1  -2 -15 31424.3 1490.98
  -1   2  15 32953.5 1710.36
   1  -2 -15 28792.2 1831.04
  -1  -2  15 32606.8 1781.48
  -1  -2  15 31653.5 1908.35
  -1   2  15 31509.5 1947.22
  -1   2  14 10560.9 420.986
   1   2 -14 14518.6 1328.86
  -1   2  14 13058.8 1214.86
   1   2 -14 10825.5 390.771
   1  -2 -14 14334.3 1275.69
  -1  -2  14 10680.8 990.568
  -1  -2  14 13284.2 1199.87
  -1  -2  14 11537.3 1140.11
  -1   2  14 13058.4 1217.65
   1   2 -14 13050.8 1234.96
  -1  -2  14 12222.7 1158.63
  -1   2  14 12198.3 1079.80
   1  -2 -14 12449.8 1211.45
  -1  -2  14 13459.6 1244.20
  -1   2  14 12682.5 1186.96
  -1   2  14 12000.2 1162.56
  -1   2  14 12831.1 1198.53
  -1  -2  14 11819.7 1116.36
   1  -2 -14 11970.8 901.004
  -1  -2  14 12526.2 859.814
   1  -2 -14 12316.9 931.164
  -1   2  14 12136.9 1172.59
  -1  -2  14 13332.7 1222.19
  -1  -2  14 12737.8 1176.11
  -1   2  14 11461.4 963.750
  -1  -2  14 11956.1 1082.24
  -1  -2  14 12696.0 1218.91
  -1   2  13 4068.59 657.967
   1   2 -13 3423.15 270.589
   1   2 -13 3483.39 642.530
  -1   2  13 3178.40 599.420
   1  -2 -13 3531.49 409.629
   1  -2 -13 3314.18 468.705
  -1  -2  13 3334.84 622.832
  -1   2  13 3763.68 551.795
  -1  -2  13 4372.92 669.203
  -1   2  13 3376.63 640.970
  -1  -2  13 4428.33 661.263
   1  -2 -13 3306.35 672.048
  -1  -2  13 3160.85 577.192
  -1   2  13 3622.34 293.899
   1   2 -13 2636.14 580.373
  -1   2  13 4575.60 700.183
  -1  -2  13 3711.32 466.905
   1  -2 -13 3786.68 535.567
  -1  -2  13 3887.67 642.509
   1  -2 -13 3801.46 648.618
  -1   2  13 4215.51 710.680
  -1  -2  13 4005.65 655.929
  -1   2  13 4073.60 609.535
  -1   2  13 4106.96 687.750
  -1  -2  13 3295.49 660.259
  -1  -2  13 3398.80 589.359
  -1  -2  13 4110.37 598.912
  -1  -2  13 4220.88 649.126
  -1   2  12 525.207 282.492
  -1  -2  12 407.953 199.537
  -1  -2  12 477.201 260.667
  -1  -2  12 527.552 290.969
  -1  -2  12 991.775 176.661
  -1   2  12 596.576 285.345
  -1  -2  12 1148.26 545.463
   1   2 -12 653.337 363.430
  -1  -2  12 1014.27 302.346
   1  -2 -12 1144.02 446.209
  -1  -2  12 990.971 361.139
  -1  -2  12 765.910 367.290
  -1   2  12 422.514 270.103
   1  -2 -12 702.240 191.843
   1  -2 -12 821.489 287.924
  -1  -2  12 708.889 312.431
  -1  -2  12 1442.86 453.173
   1  -2 -12 796.242 213.933
   1  -2 -12 572.415 258.626
   1  -2 -12 859.419 162.697
  -1   2  12 877.834 307.541
   1   2 -12 435.140 108.052
  -1   2  12 728.250 357.532
  -1   2  12 644.110 146.907
  -1  -2  12 528.527 198.018
  -1  -2  12 1681.66 439.077
  -1   2  12 944.048 330.703
   1   2 -12-81.0086 267.343
  -1   2  12 610.098 256.155
  -1   2  12 1020.79 379.106
   1   2 -12 680.585 306.980
  -1  -2  11 1339.56 358.683
   1  -2 -11 1261.51 424.246
  -1  -2  11 1280.81 413.969
  -1  -2  11 983.327 299.616
  -1   2  11 942.089 306.672
   1  -2 -11 1032.76 209.044
  -1   2  11 2214.95 478.988
  -1   2  11 1272.99 200.653
  -1  -2  11 1346.93 399.449
  -1  -2  11 1665.83 494.237
  -1   2  11 1462.78 414.404
  -1  -2  11 1236.42 360.435
   1   2 -11 1222.17 372.945
  -1   2  11 1341.51 442.593
  -1  -2  11 1334.88 383.080
   1   2 -11 1244.47 423.081
  -1  -2  11 1702.07 295.937
   1  -2 -11 1043.99 241.797
  -1   2  11 1488.33 397.077
  -1   2  11 1010.84 312.483
  -1   2  11 642.965 275.114
   1   2 -11 939.228 221.970
  -1  -2  11 1951.29 415.939
   1   2 -11 1079.21 190.080
  -1  -2  11 867.320 319.476
   1  -2 -11 684.240 302.883
   1  -2 -11 1499.37 211.838
   1  -2 -11 654.268 246.671
  -1   2  11 1393.40 360.278
  -1  -2  11 1270.90 371.797
   1   2 -11 796.702 325.087
  -1  -2  11 1257.00 194.042
  -1   2  10 15368.4 1076.27
  -1  -2  10 16430.0 845.177
  -1  -2  10 15822.2 1059.36
  -1  -2  10 16486.4 1115.81
   1  -2 -10 16728.3 832.256
  -1  -2  10 14907.8 1028.70
  -1  -2  10 16263.7 1141.15
   1   2 -10 15838.0 1046.37
  -1  -2  10 15775.8 1071.05
  -1   2  10 14843.2 1076.45
  -1  -2  10 17793.1 1014.82
  -1  -2  10 14555.7 785.086
  -1   2  10 14947.4 1070.22
  -1  -2  10 16430.4 695.570
  -1  -2  10 16968.2 1104.44
  -1  -2  10 15027.3 1085.27
   1   2 -10 14508.9 1096.80
  -1  -2  10 15402.2 1046.99
  -1   2  10 16130.1 703.962
   1   2 -10 15614.1 671.025
   1  -2 -10 16510.7 690.444
   1   2 -10 16257.4 1142.85
   1   2 -10 15565.0 828.564
  -1   2  10 16814.2 1135.10
   1  -2 -10 15845.1 674.716
  -1  -2  10 16565.2 1097.58
  -1   2  10 14940.2 1076.01
  -1   2  10 16425.0 1077.18
   1  -2 -10 14891.3 921.985
  -1   2  10 15298.8 907.151
   1  -2 -10 16627.2 1150.26
  -1   2  10 15926.1 1102.22
  -1   2   9 5373.12 651.239
  -1  -2   9 4253.85 547.246
   1  -2  -9 5010.17 346.480
  -1  -2   9 4276.13 402.415
  -1   2   9 4773.73 606.997
  -1   2   9 4869.95 397.107
  -1  -2   9 5009.20 590.763
   1  -2  -9 4248.11 574.679
   1   2  -9 4389.40 600.927
  -1  -2   9 4182.74 471.878
  -1   2   9 4026.38 547.818
  -1  -2   9 4613.47 578.332
   1  -2  -9 5134.65 489.805
  -1  -2   9 5152.64 586.167
   1   2  -9 4737.27 386.346
   1   2  -9 4554.01 390.571
  -1  -2   9 4305.88 545.147
  -1   2   9 5716.78 642.527
  -1  -2   9 4759.77 582.832
  -1  -2   9 5668.35 625.507
  -1   2   9 5519.54 417.846
  -1   2   9 4843.89 468.473
  -1  -2   9 5643.44 672.005
   1   2  -9 4322.72 423.990
  -1  -2   9 5220.02 408.832
   1   2  -9 4600.78 610.350
   1   2  -9 5040.95 563.874
   1  -2  -9 4773.40 422.030
  -1   2   9 5056.71 593.983
  -1  -2   9 4519.41 578.383
  -1   2   9 4360.60 564.024
  -1   2   9 4132.79 568.623
   1  -2  -9 5131.94 525.519
   1  -2  -9 4155.68 360.286
  -1  -2   9 4948.27 451.290
  -1  -2   8 53339.3 1818.30
  -1   2   8 56826.0 1873.35
  -1  -2   8 53135.8 1726.98
  -1  -2   8 55331.6 1752.48
  -1   2   8 58347.6 1854.25
   1  -2  -8 53760.6 1620.32
   1   2  -8 55766.8 1868.12
  -1   2   8 56310.5 1814.41
  -1  -2   8 55214.5 1751.75
  -1   2   8 54670.6 1799.04
  -1   2   8 54447.3 1304.44
  -1   2   8 54432.3 1413.19
  -1   2   8 57873.5 1852.24
  -1  -2   8 55927.0 1332.53
  -1  -2   8 55780.0 1332.07
   1   2  -8 54699.0 1340.60
   1   2  -8 55018.1 1308.65
   1   2  -8 57774.7 1756.99
  -1  -2   8 57337.3 1585.11
   1  -2  -8 54591.4 1437.06
  -1  -2   8 55849.6 1771.26
  -1  -2   8 53525.1 1802.85
  -1  -2   8 57639.4 1889.11
   1  -2  -8 56088.0 1300.12
  -1  -2   8 57687.3 1813.31
   1  -2  -8 55223.4 1017.61
  -1   2   8 59025.7 1361.66
   1   2  -8 55644.6 1438.54
   1   2  -8 53766.7 1916.93
   1  -2  -8 54135.5 1872.50
   1   2  -8 56331.5 1565.87
  -1   2   8 49896.4 1785.51
  -1  -2   8 55364.8 1743.54
  -1   2   8 57216.4 1838.90
   1  -2  -8 55780.0 1291.49
   1  -2  -7 434.905 146.639
  -1   2   7 393.174 255.651
   1  -2  -7 310.737 137.195
   1   2  -7 477.954 167.256
   1   2  -7 410.266 313.093
  -1   2   7 314.040 119.196
  -1  -2   7 521.195 278.372
   1  -2  -7 378.056 86.9398
  -1  -2   7 352.362 181.542
  -1  -2   7 444.663 162.604
  -1  -2   7 115.997 179.279
   1   2  -7 142.749 172.544
  -1  -2   7 574.768 318.944
   1   2  -7 756.833 190.241
   1  -2  -7 585.455 273.541
  -1  -2   7 579.504 242.665
  -1   2   7 105.349 189.078
   1   2  -7 486.232 161.926
  -1  -2   7 432.715 147.941
   1  -2  -7-162.937 226.821
  -1  -2   7 564.386 238.730
  -1  -2   7 524.329 263.101
   1  -2  -7 344.792 164.963
  -1  -2   7 216.924 181.041
  -1   2   7 421.539 280.405
  -1   2   7 445.061 243.097
  -1   2   7 568.608 171.806
  -1   2   7 264.802 122.408
   1   2  -7 419.154 159.021
   1  -2  -7 420.530 331.380
  -1   2   7 357.590 240.807
  -1   2   7 412.251 215.514
  -1   2   7 248.444 234.141
  -1  -2   7 54.1592 181.294
   1   2  -7 238.439 206.041
  -1   2   7 547.056 146.486
  -1   2   6 707.511 187.204
   1  -2  -6 700.115 168.457
   1   2  -6 723.019 223.008
  -1  -2   6 895.584 247.428
   1  -2  -6 1182.21 295.954
   1  -2  -6 827.980 245.423
  -1   2   6 683.678 241.881
   1  -2  -6 1733.80 344.809
   1   2  -6 743.152 214.545
  -1   2   6 1609.83 246.185
  -1  -2   6 775.598 244.263
   1  -2  -6 609.356 219.713
   1   2  -6 564.926 203.902
  -1   2   6 591.751 238.869
  -1   2   6 1239.98 320.707
   1   2  -6 966.163 336.730
   1   2  -6 1661.09 253.266
  -1   2   6 876.883 300.366
  -1  -2   6 1122.55 313.137
  -1   2   6 921.352 260.234
   1   2  -6 671.016 208.330
   1  -2  -6 791.563 226.907
  -1  -2   6 1424.43 262.664
   1  -2  -6 361.254 134.243
   1   2  -6 1059.38 326.816
  -1  -2   6 744.884 188.638
  -1  -2   6 1014.06 335.276
  -1   2   6 956.813 249.917
   1   2  -6 967.243 235.659
  -1   2   6 437.878 206.050
  -1  -2   6 1198.81 298.988
   1  -2  -6 1261.92 309.527
  -1   2   6 681.598 250.896
  -1  -2   6 1283.20 270.360
  -1   2   6 606.430 207.226
  -1  -2   6 849.677 238.603
   1  -2  -6 864.661 212.694
  -1  -2   6 802.587 246.400
   1   2  -6 1097.94 244.955
   1   2  -6 629.026 199.756
   1  -2  -6 502.580 211.223
  -1   2   6 331.994 131.304
  -1   2   6 1435.75 348.068
  -1  -2   6 1136.76 281.532
   1   2  -6 819.329 294.936
   1   2  -6 623.352 202.980
   1   2  -5 19172.2 792.043
  -1   2   5 17250.6 565.604
   1  -2  -5 17151.8 742.888
  -1  -2   5 18035.8 816.725
   1   2  -5 19581.2 917.767
   1   2  -5 19951.9 714.704
  -1  -2   5 19276.8 937.943
   1  -2  -5 17741.8 570.036
  -1  -2   5 18025.3 892.329
  -1   2   5 17656.1 817.685
   1   2  -5 18268.4 799.161
  -1  -2   5 19183.7 791.410
   1   2  -5 18107.7 744.862
  -1  -2   5 17693.7 779.572
  -1  -2   5 20564.5 866.811
  -1   2   5 19446.4 940.634
  -1   2   5 18184.2 829.340
   1  -2  -5 21138.8 977.425
   1  -2  -5 17961.4 870.297
   1   2  -5 16366.7 759.228
   1   2  -5 18022.3 886.865
   1   2  -5 18606.0 816.987
  -1   2   5 17686.1 816.517
  -1   2   5 17713.8 561.867
  -1   2   5 18208.6 823.161
   1  -2  -5 18622.4 842.068
  -1  -2   5 16849.2 763.847
  -1   2   5 18078.4 766.718
  -1   2   5 18187.1 867.975
   1   2  -5 20256.4 864.835
   1  -2  -5 17335.7 821.650
   1   2  -5 17332.3 930.067
  -1   2   5 18674.3 853.733
   1   2  -5 19201.6 837.922
  -1   2   5 18983.8 776.874
   1  -2  -5 18009.9 900.744
  -1  -2   5 17710.7 773.814
   1  -2  -5 18223.3 565.836
   1   2  -5 16761.2 822.864
  -1   2   5 17641.8 912.937
  -1   2   5 20728.6 967.871
   1  -2  -5 19327.9 851.156
   1   2  -5 16842.5 775.163
  -1  -2   5 18176.0 869.570
  -1  -2   5 17347.9 871.157
   1   2  -5 16543.5 761.591
   1  -2  -5 16991.4 890.210
  -1   2   5 19188.8 895.497
   1   2  -5 17409.6 779.839
  -1  -2   5 18027.5 792.949
   1  -2  -5 17868.5 878.976
   1  -2  -5 18862.9 848.377
  -1   2   5 17851.5 821.249
   1   2  -4 12225.5 645.252
  -1  -2   4 10230.0 580.816
   1   2  -4 11890.2 709.962
  -1   2   4 10467.8 605.512
  -1   2   4 9143.92 542.777
  -1   2   4 9536.10 568.044
   1  -2  -4 10426.2 680.993
  -1  -2   4 9691.39 532.617
   1   2  -4 11561.5 595.183
   1   2  -4 12813.4 705.476
   1   2  -4 8836.23 501.636
  -1  -2   4 11403.1 608.801
   1   2  -4 9926.41 495.739
   1   2  -4 9146.88 510.316
  -1  -2   4 11318.2 616.921
   1  -2  -4 11166.1 693.161
  -1   2   4 9709.35 567.788
   1  -2  -4 8857.81 536.189
  -1  -2   4 9090.43 646.119
  -1   2   4 11143.5 693.177
   1   2  -4 10870.0 613.280
   1  -2  -4 8259.39 519.461
  -1   2   4 11837.3 703.694
  -1   2   4 11285.4 689.116
   1  -2  -4 8424.99 516.789
  -1  -2   4 9389.14 531.574
   1   2  -4 10001.8 631.438
  -1  -2   4 9148.83 517.533
   1  -2  -4 10599.3 692.028
  -1   2   4 9252.09 553.677
   1   2  -4 8454.78 495.620
   1   2  -4 8975.89 584.014
   1  -2  -4 11417.3 615.331
  -1  -2   4 9836.87 538.187
  -1  -2   4 9665.52 625.486
   1   2  -4 8407.20 494.573
  -1   2   4 9784.71 582.634
  -1   2   4 12827.2 735.329
   1   2  -4 10419.9 630.562
  -1  -2   4 10079.8 633.141
   1  -2  -4 13375.7 749.961
  -1   2   4 8949.87 540.270
   1   2  -4 8687.42 645.600
   1  -2  -4 8518.95 521.647
   1  -2  -4 8563.02 337.539
  -1   2   4 8997.34 411.450
   1   2  -4 9412.86 521.278
  -1   2   4 11367.5 701.304
   1  -2  -4 11727.4 713.071
  -1  -2   4 12551.1 732.945
   1  -2  -4 9266.07 546.069
  -1   2   4 10787.4 693.018
   1  -2  -3 947997. 4792.07
   1   2  -3 961844. 5099.08
   1   2  -3 927334. 4458.92
   1   2  -3 951351. 5972.00
  -1  -2   3 934841. 5441.39
  -1   2   3 948378. 4694.72
  -1   2   3 955702. 5528.08
   1  -2  -3 954868. 5423.77
  -1   2   3 965875. 5461.03
  -1  -2   3 953958. 5934.22
   1  -2  -3 960983. 5431.31
  -1  -2   3 949363. 4511.74
   1  -2  -3 960113. 5804.95
  -1  -2   3 966630. 5140.31
  -1  -2   3 934252. 4448.67
   1   2  -3 946018. 4479.71
   1   2  -3 958853. 5554.08
   1  -2  -3 972057. 4799.43
  -1   2   3 959664. 4745.46
  -1   2   3 957701. 4739.67
  -1   2   3 927654. 5744.74
  -1   2   3 944158. 5798.06
   1   2  -3 958620. 5673.31
  -1  -2   3 934364. 5378.55
   1   2  -3 955077. 5510.28
   1   2  -3 959190. 4982.18
  -1  -2   3 943519. 4457.89
  -1  -2   3 946968. 5608.58
  -1   2   3 954057. 5828.05
  -1   2   3 973704. 5453.31
  -1  -2   3 955275. 4465.97
   1  -2  -3 969314. 4813.70
  -1   2   3 956868. 4887.69
   1  -2  -3 957216. 4774.79
   1   2  -3 962038. 5496.15
  -1   2   3 937929. 4705.43
   1  -2  -3 923596. 5689.10
  -1  -2   3 944355. 4735.60
  -1  -2   3 970832. 5077.12
   1  -2  -3 971147. 4822.34
  -1   2   3 969314. 5837.01
   1   2  -3 934322. 4467.08
  -1  -2   3 934901. 4450.29
   1   2  -3 967739. 4802.44
  -1  -2   2 14664.5 709.240
  -1  -2   2 15535.4 498.476
  -1   2   2 14508.4 508.625
   1   2  -2 14963.2 502.000
  -1  -2   2 14922.8 544.630
  -1   2   2 14945.7 519.881
   1   2  -2 15498.9 620.738
  -1  -2   2 14848.1 730.114
  -1   2   2 14847.2 702.090
   1   2  -2 16139.5 751.456
  -1  -2   2 15473.7 498.312
  -1   2   2 14333.2 612.550
  -1   2   2 13407.5 676.061
  -1  -2   2 14880.1 651.683
  -1   2   2 15583.3 525.281
  -1   2   2 14819.3 716.002
   1   2  -2 15606.0 671.704
   1   2  -2 14668.5 678.971
  -1  -2   2 14794.6 548.304
   1  -2  -2 14657.5 712.521
   1   2  -2 15232.0 504.559
   1  -2  -2 15504.0 708.362
   1   2  -2 15494.7 628.166
   1   2  -2 15270.7 581.062
   1  -2  -2 14822.1 692.194
   1  -2  -2 15474.5 532.465
   1   2  -2 14599.2 692.437
  -1  -2   2 14945.2 641.998
  -1  -2   2 14736.2 572.143
   1   2  -2 15404.7 747.518
   1  -2  -2 14500.7 518.657
  -1  -2   2 14350.5 603.890
  -1  -2   2 15659.4 501.486
  -1  -2   2 15043.4 494.933
   1  -2  -2 14923.5 523.135
  -1   2   2 15296.7 530.793
   1  -2  -2 15178.5 530.506
   1  -2  -2 13950.3 693.794
  -1   2   2 16756.5 739.364
   1  -2  -2 14809.7 647.698
  -1   2   2 15272.7 723.665
   1   2  -2 15543.4 732.834
   1   2  -2 15590.9 553.915
   1   2  -2 15165.8 642.714
  -1  -2   2 16035.8 710.070
  -1   2   2 16325.8 538.875
  -1   2   2 14792.8 696.429
   1   2  -2 14709.0 497.241
   1   2  -2 15852.0 511.190
   1   2  -2 15064.3 535.901
  -1   2   2 14031.5 627.532
  -1   2   1 179979. 2383.51
   1   2  -1 178401. 1862.48
  -1   2   1 175779. 1567.40
   1   2  -1 178779. 2411.94
  -1   2   1 179812. 1579.66
   1   2  -1 186159. 2450.13
  -1  -2   1 181060. 2120.67
   1  -2  -1 176734. 2370.36
   1   2  -1 176334. 2002.99
  -1  -2   1 179019. 1579.60
   1  -2  -1 178374. 1588.81
  -1  -2   1 179950. 2186.82
   1   2  -1 180044. 2132.42
  -1   2   1 179321. 1409.00
  -1  -2   1 181967. 2011.36
   1  -2  -1 187464. 2271.83
   1  -2  -1 182235. 1608.85
  -1   2   1 182185. 2162.75
  -1   2   1 189088. 2464.46
  -1  -2   1 180620. 1537.55
   1   2  -1 178510. 1574.80
   1   2  -1 178234. 2308.12
   1   2  -1 179187. 2001.59
  -1   2   1 184153. 2395.02
   1  -2  -1 178708. 2366.16
   1  -2  -1 180998. 1416.31
  -1   2   1 188620. 2412.11
   1  -2  -1 179243. 1593.84
   1   2  -1 179820. 2420.52
   1   2  -1 183767. 1514.70
   1  -2  -1 173054. 2344.89
  -1  -2   1 180782. 2447.35
   1   2  -1 181034. 2031.45
  -1   2   1 179076. 2208.03
  -1   2   1 187424. 2447.48
   1  -2  -1 174813. 2105.30
  -1  -2   1 173094. 1980.47
   1  -2  -1 178740. 1598.90
   1   2  -1 176775. 2436.61
  -1   2   1 178192. 2250.73
   1  -2  -1 172039. 2362.93
  -1  -2   1 181271. 2410.47
   1   2  -1 174033. 1612.95
   1  -2  -1 181054. 1648.18
   1   2  -1 177874. 1574.99
   1   2  -1 187905. 2162.81
  -1  -2   1 179987. 1815.43
   1   2  -1 183107. 2169.41
  -1  -2   1 171017. 1689.33
  -1   2   1 177145. 1567.47
  -1  -2   1 178894. 1567.58
  -1   2   1 182770. 2392.61
   1   2  -1 183694. 1758.60
   1   2  -1 179286. 1573.93
  -1   2   0 65732.3 1424.69
   1   2   0 63008.1 1014.86
  -1  -2   0 64272.1 1413.65
   1   2   0 63379.5 977.651
   1  -2   0 63712.7 1030.52
  -1  -2   0 65600.3 1478.46
   1   2   0 65499.8 1429.98
  -1  -2   0 67545.1 1461.99
  -1   2   0 67830.8 1453.48
   1   2   0 65307.2 1482.23
  -1   2   0 64307.0 911.469
  -1   2   0 64986.7 1288.98
  -1   2   0 62501.8 1048.27
   1   2   0 62277.0 1223.25
  -1  -2   0 66232.2 1383.80
   1   2   0 63017.5 1032.88
   1  -2   0 67377.4 1248.84
  -1   2   0 63803.5 949.580
   1   2   0 65359.0 1164.85
  -1  -2   0 65930.9 1175.17
  -1   2   0 61729.6 1193.50
   1  -2   0 62728.9 1408.29
   1  -2   0 65247.4 921.630
   1  -2   0 61636.4 1413.16
  -1  -2   0 64124.8 973.603
   1  -2   0 63122.9 964.807
  -1  -2   0 65638.7 1210.59
  -1   2   0 64834.4 917.628
  -1   2   0 65649.6 1306.69
   1   2   0 65777.7 1454.06
   1   2   0 65588.6 1398.76
   1   2   0 62418.2 964.512
  -1   2   0 65888.8 1448.86
   1   2   0 65348.4 1419.65
   1   2   0 67258.5 1233.99
   1  -2   0 66875.6 931.699
   1  -2   0 68696.8 1428.05
  -1   2   0 67715.0 1474.21
  -1  -2   0 63186.6 1018.65
  -1   2   0 66640.6 1404.63
   1  -2   0 65757.1 1398.17
  -1  -2   0 65838.5 1212.28
  -1   2   0 69017.7 1473.34
   1  -2   0 64233.6 978.190
  -1  -2   0 64245.5 1247.12
   1  -2   0 64718.3 1429.33
   1  -2   0 65034.4 1303.84
   1  -2   0 66557.4 928.730
  -1  -2   0 64994.0 979.787
   1   2   0 64661.6 1138.43
   1   2   0 65373.4 1047.92
   1   2   0 65046.0 1290.95
  -1   2   0 64213.9 1393.04
   1  -2   1 2203.76 198.127
  -1  -2  -1 2391.03 282.345
   1   2   1 2501.69 279.555
   1  -2   1 2142.90 304.068
  -1  -2  -1 1816.80 288.322
  -1  -2  -1 1853.91 290.564
   1  -2   1 2905.56 362.295
   1   2   1 1929.25 191.466
   1   2   1 1947.85 282.738
  -1  -2  -1 1823.43 209.389
  -1   2  -1 2230.60 225.384
  -1   2  -1 2576.30 317.494
   1  -2   1 2204.84 270.907
  -1  -2  -1 2310.20 252.895
   1   2   1 1886.00 228.145
   1   2   1 1685.90 205.702
  -1  -2  -1 2032.07 191.264
   1   2   1 2139.83 278.298
   1   2   1 1761.40 197.130
  -1  -2  -1 1970.08 222.355
  -1   2  -1 1853.55 233.927
   1  -2   1 1980.18 264.268
   1   2   1 1619.31 193.975
   1  -2   1 2049.38 190.434
  -1   2  -1 2100.95 270.507
  -1   2  -1 2479.49 313.422
   1  -2   1 2216.96 306.351
   1   2   1 1948.74 291.408
   1  -2   1 2283.55 216.799
  -1  -2  -1 2092.91 273.848
   1   2   1 2048.64 265.437
   1  -2   1 2382.03 215.104
  -1   2  -1 2196.27 290.166
  -1   2  -1 3123.22 319.796
   1  -2   1 1895.82 195.147
  -1   2  -1 1958.86 202.742
   1   2   1 2031.07 278.165
  -1  -2  -1 2269.47 258.808
  -1   2  -1 2274.04 251.337
  -1   2  -1 2399.16 221.078
   1   2   1 1795.94 213.897
  -1   2  -1 2437.03 304.189
   1  -2   1 2882.32 282.604
   1  -2   1 2401.06 250.736
   1   2   1 1854.75 237.140
  -1   2  -1 2151.49 266.204
   1   2   1 2506.68 267.436
   1   2   1 2406.44 299.842
   1  -2   1 2110.16 291.918
  -1  -2  -1 1992.01 269.645
  -1  -2  -1 2589.89 315.670
   1  -2   2 78358.8 1702.00
   1  -2   2 75861.7 1320.76
   1   2   2 82486.7 1640.10
  -1  -2  -2 75409.5 1532.50
   1  -2   2 78018.5 1579.83
  -1   2  -2 79830.2 1068.83
  -1  -2  -2 77695.4 1440.83
  -1  -2  -2 75130.1 1604.77
   1  -2   2 81305.2 1386.48
  -1  -2  -2 79305.3 1625.07
   1   2   2 82156.9 1670.19
  -1  -2  -2 83910.7 1694.48
  -1   2  -2 80573.3 1540.61
  -1   2  -2 85008.6 1503.73
  -1   2  -2 83490.8 1776.96
  -1   2  -2 83376.1 1713.48
   1  -2   2 82184.3 1502.22
   1   2   2 83653.1 1669.83
  -1   2  -2 76406.9 1323.16
   1   2   2 75539.6 1425.17
   1   2   2 79652.2 1572.69
  -1  -2  -2 81987.6 1602.08
   1   2   2 80428.1 1598.31
  -1   2  -2 76555.0 1338.40
   1   2   2 80408.7 1025.54
   1   2   2 76830.5 1438.32
  -1  -2  -2 84399.4 1603.32
  -1   2  -2 79794.6 1592.62
  -1   2  -2 87106.6 1804.12
  -1  -2  -2 82557.6 1037.62
  -1   2  -2 87165.3 1655.87
  -1   2  -2 79572.3 1342.61
  -1  -2  -2 78054.0 1628.44
  -1  -2  -2 77419.6 1455.52
   1   2   2 85907.8 1602.68
   1  -2   2 78153.5 1544.20
   1   2   2 84246.6 1666.93
   1   2   2 85137.7 1575.52
   1  -2   2 76742.3 1316.84
   1   2   2 83444.3 1605.13
  -1  -2  -2 83529.5 1553.16
   1  -2   2 82543.8 1689.76
   1   2   2 88052.2 1693.34
   1   2   2 81044.5 1001.28
  -1   2  -2 80343.7 1555.26
   1  -2   2 78034.3 1330.52
   1  -2   2 81902.2 1550.44
  -1  -2  -2 77565.9 1435.27
   1   2   2 73955.2 1415.65
   1  -2   3 540861. 3579.35
   1  -2   3 536935. 2899.77
   1   2   3 545289. 4150.50
   1   2   3 549236. 4210.90
  -1  -2  -3 564396. 4298.65
   1  -2   3 548617. 3979.13
  -1   2  -3 557925. 2454.55
   1   2   3 552673. 4336.98
   1   2   3 563447. 4342.76
  -1   2  -3 540111. 4052.10
  -1   2  -3 573682. 4723.79
  -1  -2  -3 554513. 4244.03
  -1   2  -3 571888. 4824.36
   1  -2   3 549951. 4080.90
   1  -2   3 537808. 4118.32
   1   2   3 553381. 4568.83
  -1  -2  -3 568027. 4552.32
  -1  -2  -3 566942. 4551.66
   1   2   3 559779. 4168.15
  -1   2  -3 561176. 3764.62
   1   2   3 569960. 4303.03
   1  -2   3 547407. 3955.07
  -1  -2  -3 546043. 4460.61
   1  -2   3 541028. 4580.91
   1   2   3 561759. 4582.82
  -1   2  -3 552602. 3989.02
  -1   2  -3 539939. 4129.10
  -1   2  -3 546779. 3516.20
  -1   2  -3 550588. 4738.39
   1   2   3 555363. 4199.90
  -1  -2  -3 553187. 4534.00
  -1   2  -3 543570. 4430.69
  -1  -2  -3 553840. 4257.19
  -1  -2  -3 563265. 4333.33
   1   2   3 539300. 4485.79
  -1   2  -3 553954. 4117.10
   1   2   3 541958. 3191.85
   1  -2   3 552456. 4384.89
  -1   2  -3 537138. 3939.86
  -1  -2  -3 555202. 4294.33
   1   2   3 548281. 4417.91
   1  -2   3 553064. 4715.54
   1   2   3 561777. 4254.04
   1  -2   3 551402. 3931.50
   1   2   3 547869. 4192.50
  -1  -2  -3 560299. 4289.13
  -1  -2  -4 111547. 1958.86
   1   2   4 110374. 2166.84
   1   2   4 108295. 2041.24
  -1   2  -4 105615. 1962.40
   1  -2   4 109960. 2180.29
   1   2   4 106405. 1848.47
  -1  -2  -4 108307. 2075.95
   1  -2   4 107416. 1851.64
   1   2   4 104345. 2005.02
   1  -2   4 102114. 1926.80
   1  -2   4 104191. 1961.33
   1   2   4 105476. 2033.73
  -1  -2  -4 106967. 1644.43
  -1   2  -4 105353. 1977.73
   1  -2   4 102124. 1912.11
   1  -2   4 104747. 2184.77
   1   2   4 107799. 1850.76
  -1  -2  -4 107730. 2071.73
  -1  -2  -4 105963. 1860.09
  -1  -2  -4 105803. 2149.86
   1  -2   4 108414. 1247.22
   1   2   4 106779. 2120.69
  -1  -2  -4 103196. 2103.23
   1   2   4 111309. 2162.69
  -1   2  -4 112123. 2258.57
  -1   2  -4 108229. 1620.62
   1  -2   4 109911. 1650.25
   1   2   4 106439. 1638.75
  -1   2  -4 110484. 2264.58
   1   2   4 110091. 1971.79
  -1  -2  -4 107493. 2134.19
  -1  -2  -4 108741. 2101.00
  -1   2  -4 111240. 2172.96
   1  -2   4 111005. 1887.46
   1  -2   4 106843. 1208.35
   1  -2   4 107337. 1563.17
   1  -2   4 114103. 2297.34
  -1   2  -4 108369. 1617.82
  -1   2  -4 106968. 1843.61
   1   2   4 111460. 1929.56
   1   2   4 106635. 2118.01
   1  -2   4 109668. 1950.58
  -1   2  -4 108199. 1886.32
   1   2   4 102176. 1987.74
   1   2   4 103762. 1720.31
  -1   2  -4 116455. 2257.09
   1  -2   4 107990. 2133.68
  -1  -2  -4 106215. 2117.92
  -1   2  -4 112935. 1887.94
  -1   2  -4 111357. 1997.16
   1   2   4 103173. 1867.49
  -1   2  -4 108088. 1219.44
  -1  -2  -4 108073. 2060.41
  -1  -2  -4 105467. 1187.91
  -1   2  -5 133340. 2407.16
  -1  -2  -5 130317. 2055.80
  -1  -2  -5 137058. 2250.96
   1   2   5 131902. 2474.54
   1  -2   5 133537. 1571.34
  -1  -2  -5 127936. 2062.03
   1  -2   5 133584. 2368.01
   1  -2   5 126795. 2101.90
   1  -2   5 128209. 2555.44
   1   2   5 130717. 2462.10
   1   2   5 128700. 2424.82
   1   2   5 133144. 2082.95
   1  -2   5 127779. 2309.79
  -1  -2  -5 130522. 2507.45
   1  -2   5 131326. 2537.22
  -1  -2  -5 133792. 2520.45
  -1   2  -5 129943. 2397.30
   1   2   5 133400. 2095.15
  -1   2  -5 131352. 2046.21
   1  -2   5 132883. 2363.50
   1   2   5 134456. 2121.07
  -1   2  -5 138687. 2089.10
  -1  -2  -5 136022. 2551.15
   1  -2   5 125165. 2459.16
  -1  -2  -5 130648. 2507.27
   1   2   5 129783. 2151.26
  -1  -2  -5 137524. 2539.79
  -1   2  -5 130961. 2373.65
  -1   2  -5 125456. 1843.89
   1   2   5 130548. 2058.57
  -1   2  -5 132536. 1778.22
  -1   2  -5 131428. 1546.07
   1   2   5 132018. 2531.32
   1  -2   5 132333. 1607.79
   1   2   5 128371. 2424.37
   1  -2   5 126381. 1994.22
  -1   2  -5 130097. 2136.07
  -1  -2  -5 128304. 2435.90
   1  -2   5 131530. 1977.71
   1  -2   5 132935. 2345.27
   1   2   5 134815. 2266.61
  -1   2  -5 133210. 2637.83
  -1  -2  -5 137637. 2552.05
   1   2   5 130904. 2066.19
   1  -2   5 130748. 1877.92
   1   2   6 15028.1 777.703
   1  -2   6 15583.5 764.604
   1   2   6 14385.0 707.778
   1  -2   6 16236.4 893.310
   1  -2   6 14155.2 585.364
  -1   2  -6 15604.7 706.476
  -1  -2  -6 15065.3 785.499
   1   2   6 13181.8 851.116
   1  -2   6 16955.5 810.985
   1   2   6 13064.9 854.615
  -1  -2  -6 14390.3 770.536
  -1  -2  -6 15035.7 923.811
   1  -2   6 14566.0 618.947
  -1   2  -6 14913.9 945.988
   1  -2   6 15301.0 884.641
   1  -2   6 14804.5 927.768
  -1   2  -6 14239.3 582.551
   1  -2   6 14847.4 685.377
   1   2   6 14426.5 697.391
   1  -2   6 16081.3 697.728
   1   2   6 15538.5 781.677
   1   2   6 15354.9 942.672
   1  -2   6 14032.7 853.428
   1   2   6 13125.7 843.778
  -1  -2  -6 13393.6 666.960
   1  -2   6 14016.0 835.798
  -1  -2  -6 14420.8 899.202
   1   2   6 13429.0 667.410
  -1   2  -6 14853.5 599.521
   1  -2   6 14948.8 941.306
  -1  -2  -6 14316.7 898.661
   1   2   6 14043.9 887.524
   1  -2   6 16566.4 958.478
   1   2   6 14839.7 769.758
   1   2   6 15224.1 917.432
  -1   2  -6 15019.7 697.730
  -1  -2  -6 14614.8 900.371
  -1   2  -7 19526.5 1147.60
   1   2   7 19295.1 958.345
  -1  -2  -7 19851.6 848.932
   1   2   7 17439.5 749.166
   1   2   7 19340.8 801.240
   1   2   7 19563.2 836.564
   1  -2   7 20288.7 808.182
   1   2   7 18972.7 1021.53
   1  -2   7 17538.4 1020.48
   1   2   7 18482.6 1071.41
  -1  -2  -7 18491.1 945.876
  -1  -2  -7 19107.4 1102.73
   1   2   7 19681.4 930.254
   1  -2   7 17817.7 882.804
  -1  -2  -7 20896.2 1135.21
   1  -2   7 19600.6 1116.42
   1   2   7 19391.5 1096.90
   1  -2   7 18260.1 900.961
   1   2   7 19856.3 1111.94
  -1  -2  -7 20399.9 951.491
   1  -2   7 19034.8 1062.47
  -1   2  -7 19283.0 747.522
  -1   2  -7 20819.7 695.049
   1   2   7 19140.1 1095.29
   1  -2   7 18280.3 786.906
   1  -2   7 19883.3 1064.36
   1  -2   7 19054.4 750.277
   1   2   7 18965.4 1111.71
  -1  -2  -7 18436.0 1068.64
  -1  -2  -7 18333.5 772.498
   1   2   7 18715.9 925.257
  -1   2  -7 19062.2 779.333
   1  -2   7 20457.8 1085.49
   1  -2   7 18519.6 1106.25
   1  -2   7 18752.2 1125.45
  -1   2  -7 20232.8 801.499
   1  -2   7 17722.4 745.571
   1  -2   8 112.862 200.157
   1   2   8 295.457 116.755
  -1  -2  -8 445.129 215.557
   1   2   8 252.800 136.237
   1   2   8 523.040 302.843
   1   2   8 358.901 245.229
   1   2   8 282.817 202.285
  -1   2  -8 180.377 136.143
   1  -2   8 212.450 188.951
   1   2   8 177.552 189.156
   1  -2   8 123.557 108.075
   1  -2   8 460.631 343.694
  -1  -2  -8 68.4571 265.992
  -1  -2  -8 197.379 117.306
  -1   2  -8 263.146 135.850
   1  -2   8 374.446 225.086
  -1   2  -8 271.453 122.934
   1  -2   8 320.041 145.063
  -1   2  -8 402.548 276.780
   1  -2   8 186.698 263.796
   1   2   8 25.6209 236.945
   1  -2   8 354.355 153.008
  -1  -2  -8-80.8167 264.363
   1   2   8 532.053 227.635
   1  -2   8 268.701 159.949
   1   2   8-12.1584 206.150
   1  -2   8 391.402 268.340
   1   2   8 231.719 145.664
  -1   2  -8 94.3296 90.7652
  -1  -2  -8 462.829 289.838
  -1  -2  -8 235.553 131.661
   1  -2   8-14.3539 214.346
   1   2   8 137.801 178.796
   1  -2   8 396.803 145.057
   1   2   9 553.624 289.943
   1   2   9 582.697 316.555
   1   2   9 918.298 317.031
   1  -2   9 804.397 208.741
   1  -2   9 800.737 304.856
   1  -2   9 741.504 166.735
   1  -2   9 1128.66 239.762
  -1  -2  -9 793.153 401.694
   1   2   9 1381.29 363.826
  -1   2  -9 1224.59 404.911
   1  -2   9 502.565 256.172
   1   2   9 731.548 173.487
  -1   2  -9 717.037 189.228
  -1  -2  -9 778.805 367.397
   1   2   9 646.058 230.517
   1  -2   9 323.203 278.490
   1  -2   9 1284.57 394.046
   1   2   9 873.659 364.881
  -1  -2  -9 736.927 209.478
   1   2   9 704.206 332.548
  -1   2  -9 1045.66 190.316
   1  -2   9 821.919 347.430
   1  -2   9 700.688 278.920
   1   2   9 910.670 220.440
   1  -2   9 551.525 242.550
   1  -2   9 565.160 273.192
  -1  -2  -9 488.804 145.908
  -1  -2  -9 909.939 296.435
   1   2  10 7043.53 784.917
   1   2  10 7079.43 803.084
  -1  -2 -10 7091.81 776.698
   1   2  10 6681.99 446.767
   1   2  10 5610.56 638.798
   1  -2  10 7162.99 773.830
   1  -2  10 7164.12 652.992
   1  -2  10 7975.85 865.618
   1  -2  10 6644.34 758.033
   1  -2  10 5552.45 692.130
   1   2  10 6158.33 739.474
   1   2  10 6946.48 540.394
  -1  -2 -10 6789.21 534.666
  -1  -2 -10 6338.82 685.080
   1   2  10 7451.94 821.438
  -1   2 -10 6611.01 439.911
   1  -2  10 7557.69 831.291
  -1   2 -10 6011.32 533.604
  -1   2 -10 8424.81 878.919
   1   2  10 6069.20 650.200
   1   2  10 5893.91 745.386
   1  -2  10 6009.11 739.965
   1  -2  10 6189.60 752.865
   1  -2  10 6221.60 430.631
  -1  -2 -10 5609.47 406.464
   1   2  11 1656.65 383.950
   1   2  11 2086.08 486.363
   1  -2  11 2211.18 506.382
   1  -2  11 2062.34 535.839
   1   2  11 800.654 306.082
   1  -2  11 1996.51 513.877
  -1  -2 -11 2012.07 447.481
   1  -2  11 2324.62 491.640
   1   2  11 1648.85 385.298
   1   2  11 2338.09 529.928
   1  -2  11 1659.75 435.482
   1   2  11 1961.54 236.703
   1   2  11 2027.71 414.531
   1  -2  11 2365.23 528.685
  -1  -2 -11 2012.09 308.893
   1  -2  11 2201.50 247.565
  -1   2 -11 2034.77 480.280
  -1   2 -11 2012.42 342.205
  -1  -2 -11 1975.00 238.190
   1  -2  11 1764.58 198.075
  -1   2 -11 1701.79 217.097
  -1  -2 -11 1680.90 441.841
   1  -2  11 1956.34 465.481
   1   2  11 2272.96 510.778
   1  -2  11 1718.24 349.743
   1   2  12 2142.63 488.402
  -1  -2 -12 1912.15 435.671
  -1   2 -12 2005.91 220.965
  -1  -2 -12 2212.92 326.559
   1  -2  12 2648.32 256.455
   1  -2  12 1804.69 371.898
   1  -2  12 2247.99 578.660
   1  -2  12 2003.69 483.471
  -1  -2 -12 2312.92 241.211
  -1  -2 -12 2182.02 372.973
  -1   2 -12 1680.14 357.850
  -1   2 -12 2671.96 605.531
  -1   2 -12 2398.51 238.404
   1   2  12 1898.51 216.830
   1  -2  12 2468.65 513.435
   1  -2  12 2612.85 563.796
   1  -2  12 2168.58 502.543
   1  -2  12 2505.99 250.662
   1   2  12 2429.33 461.739
   1   2  12 3255.72 614.539
   1   2  12 1810.00 509.411
   1  -2  12 2446.75 568.005
   1   2  12 1706.79 471.420
   1   2  12 1852.33 420.750
  -1  -2 -12 3072.36 595.127
   1  -2  12 2392.17 517.600
   1   2  12 1444.33 424.291
  -1   2 -13 9446.43 400.710
   1  -2  13 10655.7 902.767
   1   2  13 8555.54 988.240
  -1  -2 -13 9007.69 939.683
  -1  -2 -13 11450.1 847.261
   1   2  13 10673.9 1099.66
   1   2  13 9293.45 402.896
  -1   2 -13 10320.6 1098.52
  -1  -2 -13 11155.1 703.655
   1  -2  13 9160.20 1056.18
   1  -2  13 10460.2 1075.36
   1  -2  13 10853.1 1117.71
   1   2  13 11841.9 1158.59
   1  -2  13 10585.4 1090.41
   1  -2  13 10790.8 1085.31
   1  -2  13 13124.7 1206.04
   1   2  13 11299.6 972.856
   1   2  13 11865.8 1011.44
   1  -2  13 10717.9 538.647
   1   2  13 10608.6 1107.10
   1  -2  13 10394.0 1081.42
  -1  -2 -13 9322.88 999.691
  -1   2 -13 10035.5 466.356
  -1   2 -13 9993.67 816.008
   1   2  13 11202.8 1135.88
   1  -2  14 4588.29 744.931
   1  -2  14 5841.59 422.249
   1  -2  14 5016.61 787.216
   1   2  14 5580.47 870.833
   1  -2  14 4491.68 752.129
   1   2  14 6107.86 766.280
   1   2  14 5876.21 879.544
   1  -2  14 5723.11 875.661
  -1  -2 -14 5165.37 613.357
   1  -2  14 4014.72 775.661
  -1  -2 -14 5341.16 499.168
   1   2  14 5064.02 794.279
  -1  -2 -14 5333.01 796.028
   1  -2  14 5327.12 801.030
  -1   2 -14 5158.97 621.695
   1   2  14 5248.31 756.962
   1  -2  14 5384.88 665.985
  -1  -2 -14 5206.41 800.300
   1   2  14 5678.91 878.823
   1  -2  14 5949.18 833.200
   1   2  14 5612.62 886.469
  -1   2 -14 5558.94 875.694
   1  -2  15 1291.69 371.562
   1  -2  15 1592.40 483.688
   1  -2  15 2610.03 635.146
   1   2  15 1149.16 414.165
   1  -2  15 1404.37 499.124
   1  -2  15 1979.22 516.405
   1   2  15 1018.79 426.174
  -1   2 -15 1145.45 525.727
  -1  -2 -15 1074.53 377.397
   1   2  15 1241.28 404.130
   1   2  15 1296.78 466.376
   1   2  15 1006.34 355.880
  -1  -2 -15 1460.78 354.541
  -1  -2 -15 1703.24 515.197
   1  -2  15 1643.71 527.178
   1   2  15 779.921 350.732
   1   2  15 981.148 467.855
   1  -2  15 1919.50 559.245
   1  -2  15 2474.87 660.739
   1  -2  16 616.135 473.485
  -1  -2 -16-444.241 378.959
  -1  -2 -16 84.7789 171.124
  -1   2 -16 53.1751 380.174
   1   2  16 632.214 491.447
   1   2  16 239.387 312.486
   1   2  16-157.323 223.543
   1   2  16 83.8188 351.537
   1   2  16-22.0846 364.334
   1  -2  16 96.5735 246.445
   1   2  16-45.8172 184.419
  -1  -2 -16 321.893 352.912
   1  -2  16 803.339 557.291
   1  -2  16 15.6285 395.309
   1  -2  16-48.3054 314.768
   1   2  16 211.938 390.176
   1  -2  16 690.723 414.103
   1  -2  16 33.9079 282.657
   1  -2  16-186.950 365.089
   1  -2  16 319.725 325.768
  -1  -2 -16 78.5709 380.855
   1   2  17 12789.3 1386.33
   1   2  17 11574.2 1345.55
   1  -2  17 13095.4 1392.42
   1  -2  17 12445.6 1379.83
  -1   2 -17 13638.2 1466.26
   1  -2  17 12444.8 1405.86
  -1  -2 -17 13285.2 1088.91
  -1  -2 -17 14333.4 1406.54
   1   2  17 13435.8 1410.91
   1  -2  17 13826.9 1436.64
   1  -2  17 12838.9 1386.76
   1  -2  17 12277.4 1347.90
   1   2  17 12579.4 1387.22
   1  -2  17 12918.5 1391.00
  -1  -2 -17 14023.3 1364.45
   1   2  17 13803.9 1456.42
   1   2  17 13572.5 1465.32
   1   2  17 13277.7 1274.17
   1   2  17 13767.7 1204.97
  -1  -2 -17 12231.6 1367.85
   1   2  17 14926.3 1517.12
  -1   2 -17 14298.8 1501.21
   1  -2  17 13525.2 1159.45
   1  -2  17 13865.3 1471.77
   1   2  18 11917.2 1400.19
   1  -2  18 10716.7 1070.55
   1   2  18 9002.95 1256.44
   1  -2  18 10103.5 1292.90
   1   2  18 10478.6 1311.41
  -1  -2 -18 9246.43 1193.86
   1  -2  18 10095.6 1269.59
   1   2  18 10866.1 1107.97
   1   2  18 13034.6 1459.48
   1  -2  18 9830.77 1274.94
   1   2  18 9680.25 1254.16
   1   2  18 9547.72 1143.07
  -1  -2 -18 11075.2 1367.10
  -1  -2 -18 9432.52 1186.80
  -1   2 -18 10795.3 1349.75
   1  -2  18 12274.3 1417.46
  -1   2 -18 9414.42 1203.06
   1  -2  18 11951.3 1382.42
   1  -2  18 9376.58 1259.28
   1  -2  18 10800.1 1320.40
   1   2  18 9199.91 1233.06
   1  -2  18 12102.0 1380.52
   1   2  18 10424.7 1318.17
  -1  -2 -19 601.671 483.291
   1  -2  19-410.887 316.624
   1  -2  19 439.616 433.192
   1   2  19 314.723 272.804
  -1   2 -19-238.432 360.668
  -1  -2 -19 1075.20 644.777
  -1  -2 -19 633.313 410.518
   1  -2  19-1.93358 367.086
  -1  -2 -19 462.769 398.888
   1   2  19 457.910 382.061
   1  -2  19 671.734 398.615
   1   2  19 914.194 421.922
   1  -2  19 48.6801 284.614
   1   2  19 156.867 233.270
   1  -2  19 97.5315 346.505
   1   2  19 93.1584 343.334
  -1   2 -19-229.406 310.434
   1   2  19-217.882 355.684
   1   2  19-331.405 333.115
   1  -2  19 576.418 379.858
   1   2  19 429.265 425.612
   1  -2  19 255.246 350.439
   1  -2  19 11.9555 321.417
   1   2  19 344.635 295.684
   1  -2  20 1503.01 583.269
   1  -2  20 3618.97 888.234
  -1  -2 -20 2748.64 922.200
  -1   2 -20 1989.54 681.626
   1  -2  20 1138.68 548.959
   1   2  20 1078.80 542.164
   1  -2  20 1533.93 593.507
   1  -2  20 1731.94 553.302
   1  -2  20 2127.59 691.531
   1   2  20 2091.42 680.674
  -1   2 -20 2205.13 680.168
   1   2  20 2116.11 647.203
   1   2  20 1460.09 526.629
   1  -2  20 3161.74 847.630
   1  -2  20 3186.45 809.623
   1   2  20 2458.36 743.808
   1   2  20 2492.33 754.577
   1   2  20 1177.99 537.922
   1   2  20 2755.52 786.413
  -1  -2 -20 1495.39 571.072
  -1  -2 -20 4008.91 895.607
   1   2  21 2250.74 663.866
   1   2  21 3629.24 896.044
   1  -2  21 2544.40 703.700
   1   2  21 3029.68 790.175
   1  -2  21 3253.37 801.308
   1  -2  21 1631.15 574.875
  -1   2 -21 3497.05 926.478
   1   2  21 3087.36 937.283
  -1  -2 -21 3425.74 885.046
   1  -2  21 4498.44 988.757
   1   2  21 3179.35 839.465
  -1  -2 -21 2268.44 713.928
   1  -2  21 4438.02 979.074
  -1   2 -21 2911.58 806.529
   1  -2  21 2449.05 766.102
   1   2  21 2091.08 679.075
   1   2  21 3295.18 848.273
  -1  -2 -21 2852.83 826.418
   1   2  21 2134.37 684.344
   1  -2  21 2922.60 760.752
   1  -2  21 3914.46 898.596
   1  -2  22 2393.92 847.363
  -1  -2 -22 1363.88 563.726
   1  -2  22 2437.25 767.744
   1  -2  22 938.617 549.563
   1  -2  22 1478.84 612.793
   1   2  22 2181.54 624.795
   1  -2  22 2358.09 800.760
   1  -2  22 2769.44 843.868
  -1  -2 -22 3239.16 901.913
   1  -2  22 1511.77 630.176
   1   2  22 2885.87 817.363
  -1  -2 -22 2720.63 817.738
   1   2  22 2747.20 823.143
   1   2  22 1831.61 681.530
  -1   2 -22 1240.80 526.812
  -1   2 -22 1973.54 801.795
   1   2  22 1742.25 690.126
   1  -2  22 3507.86 952.551
   1   2  22 1735.01 657.807
   1   2  22 2139.10 733.151
   1   2  22 1240.80 601.019
  -1   2 -23 3139.32 850.819
  -1  -2 -23 4421.92 985.808
   1  -2  23 3549.99 869.221
   1   2  23 3649.84 952.875
   1  -2  23 2519.44 757.952
   1   2  23 5009.20 1092.26
   1  -2  23 1544.97 667.656
   1   2  23 3398.94 821.369
   1  -2  23 2812.21 803.012
   1  -2  23 4359.55 1007.90
   1  -2  23 2027.65 725.516
  -1   2 -24 112.926 346.147
  -1  -2 -24 373.698 376.165
   1   2  24 917.065 467.789
   1   3 -24-811.871 496.316
  -1  -3  24-263.975 420.076
  -1  -3  24 252.787 442.830
  -1  -3  24 19.5838 345.745
  -1  -3  24 356.449 365.399
  -1  -3  23 2235.21 699.432
  -1  -3  23 1364.62 600.087
  -1   3  23 3218.31 913.943
   1  -3 -23 1203.32 652.384
  -1  -3  23 2041.32 700.229
  -1  -3  23 526.740 449.015
  -1   3  23 2004.48 672.712
  -1  -3  23 1973.89 698.171
   1  -3 -23 2548.66 774.701
  -1  -3  23 607.867 411.167
  -1   3  23 1524.18 605.686
  -1  -3  23 1314.66 631.224
  -1  -3  23 1750.59 659.457
   1   3 -23 2807.96 851.174
   1   3 -23 933.808 509.210
  -1   3  23 1457.78 680.408
  -1   3  23 463.995 453.142
  -1   3  23 621.256 450.469
  -1   3  23 2229.56 750.098
  -1  -3  23 1576.36 659.361
  -1   3  22 818.651 338.623
  -1   3  22-68.0796 279.093
  -1  -3  22 336.741 442.831
  -1   3  22 1115.92 499.853
  -1   3  22 318.004 348.072
   1  -3 -22 871.282 496.901
  -1  -3  22 519.276 433.934
  -1   3  22 55.6765 355.187
  -1  -3  22 1140.68 578.241
  -1   3  22 768.209 526.996
   1   3 -22 754.906 479.725
  -1   3  22-11.2684 328.334
  -1  -3  22 879.499 556.106
  -1  -3  22 468.087 334.436
  -1  -3  22 205.511 443.026
   1  -3 -22 2092.50 744.617
  -1  -3  22 525.188 454.132
  -1  -3  22 635.179 460.395
  -1  -3  22 895.302 490.057
   1   3 -22 681.504 558.276
  -1  -3  21 6864.15 1147.93
  -1  -3  21 5700.61 1035.71
  -1  -3  21 6519.80 1101.99
  -1  -3  21 6195.18 1045.31
  -1  -3  21 5640.40 1037.35
   1   3 -21 6634.17 1142.56
   1  -3 -21 7426.11 1203.54
  -1  -3  21 4908.94 977.344
   1   3 -21 8596.74 1323.15
  -1  -3  21 5321.39 1042.33
  -1  -3  21 6849.49 1124.63
  -1   3  21 6047.92 1081.85
  -1   3  21 6592.49 1160.55
  -1   3  21 7430.26 1183.74
   1  -3 -21 5470.04 1056.90
  -1   3  21 6473.58 1134.26
  -1   3  21 6584.26 1031.70
  -1   3  21 6215.10 1100.34
  -1   3  21 6757.77 1156.40
  -1  -3  21 7566.82 1107.59
  -1   3  21 5932.28 934.651
  -1   3  20 285.037 367.409
  -1  -3  20 718.717 409.093
   1   3 -20 459.293 449.870
  -1  -3  20 693.756 452.224
  -1   3  20 655.334 536.197
  -1   3  20 327.321 368.958
  -1   3  20 487.729 410.670
   1   3 -20 369.570 392.357
  -1   3  20 223.698 217.760
  -1  -3  20 954.107 518.235
  -1   3  20 697.183 387.182
  -1  -3  20 348.642 293.161
  -1  -3  20 499.372 425.997
  -1   3  20 1182.60 478.999
  -1  -3  20 689.955 519.850
   1  -3 -20 45.3804 368.801
   1  -3 -20 627.295 499.690
  -1  -3  20 181.602 362.534
  -1   3  20 542.721 450.830
  -1  -3  20 1112.83 542.112
  -1  -3  20 469.182 474.373
   1   3 -19 1550.99 627.736
  -1   3  19 670.694 399.257
  -1   3  19 652.335 401.558
  -1   3  19 1559.37 541.881
  -1   3  19 756.463 447.533
  -1  -3  19 1463.31 533.750
  -1   3  19 337.788 397.416
  -1  -3  19 692.807 461.684
  -1  -3  19 1482.75 539.493
  -1   3  19 758.213 394.011
   1   3 -19 2445.24 706.862
  -1   3  19 452.293 368.347
   1  -3 -19 1199.69 631.795
  -1  -3  19 697.409 407.003
  -1  -3  19 1534.34 506.944
  -1  -3  19 1203.37 539.008
  -1   3  19 1064.21 434.346
  -1  -3  19 1286.10 568.227
  -1  -3  19 778.329 502.449
   1  -3 -19 2288.48 659.696
  -1  -3  19 762.312 563.114
  -1  -3  18 7413.52 1086.60
  -1  -3  18 6937.49 969.643
  -1   3  18 7086.03 1070.53
   1  -3 -18 9120.69 1193.57
  -1   3  18 9278.30 1120.74
   1  -3 -18 9295.73 1236.01
  -1  -3  18 7101.39 1036.77
   1  -3 -18 8748.32 883.698
  -1   3  18 9157.37 1214.05
  -1   3  18 9922.22 1282.44
   1   3 -18 6942.23 1064.08
  -1  -3  18 8120.58 1098.58
  -1  -3  18 9503.55 1182.65
  -1  -3  18 7603.89 1083.75
   1   3 -18 7721.45 1144.37
  -1  -3  18 7231.92 1090.56
  -1   3  18 10746.4 1310.57
  -1  -3  18 8147.15 1107.60
  -1   3  18 8917.10 1183.34
  -1   3  18 9244.77 982.280
  -1   3  18 8231.29 1161.84
  -1  -3  18 8930.15 1168.75
  -1  -3  17 798.721 438.664
  -1  -3  17 282.126 247.923
  -1  -3  17 227.760 278.405
  -1   3  17 47.2645 360.778
  -1   3  17 277.126 326.408
   1   3 -17 244.097 293.321
   1  -3 -17 393.651 266.795
  -1  -3  17 307.428 412.380
   1  -3 -17 1383.34 582.971
  -1  -3  17-170.192 322.774
  -1  -3  17-52.1040 264.298
   1   3 -17 307.292 384.307
  -1   3  17 155.285 292.341
  -1   3  17 349.228 350.046
  -1   3  17-59.9945 286.959
  -1  -3  17-391.499 366.878
  -1  -3  17 23.5469 333.352
  -1  -3  17 301.338 309.395
   1  -3 -17 188.854 361.871
  -1   3  17 180.953 265.878
  -1   3  17-334.023 322.290
  -1   3  17 21.9199 200.917
  -1   3  16 216.209 294.243
  -1  -3  16 190.061 269.986
   1  -3 -16 132.065 143.435
   1  -3 -16 1011.33 471.232
  -1   3  16 544.171 257.579
  -1  -3  16 146.856 243.360
   1   3 -16 272.141 409.112
  -1   3  16 271.568 338.528
  -1  -3  16 604.681 430.650
  -1   3  16-139.305 333.901
   1   3 -16 73.6159 262.572
  -1  -3  16-617.560 482.957
   1  -3 -16 322.090 276.446
  -1   3  16 413.696 370.402
  -1  -3  16 273.487 238.439
  -1  -3  16 266.979 352.911
  -1   3  16 212.840 228.781
  -1   3  16 185.867 276.918
  -1  -3  16 336.077 300.943
   1  -3 -16 1151.27 560.081
  -1   3  16 1271.58 476.387
  -1  -3  16-254.342 320.168
  -1  -3  16 22.1893 316.338
  -1  -3  15 3763.55 697.581
  -1   3  15 3434.37 695.195
  -1  -3  15 3114.41 713.444
  -1   3  15 4589.23 783.203
  -1   3  15 4111.97 805.348
  -1   3  15 4358.48 597.356
   1   3 -15 4146.64 755.556
  -1  -3  15 4147.64 738.353
  -1   3  15 3429.95 688.460
  -1  -3  15 2967.15 585.140
  -1  -3  15 3616.25 686.934
  -1  -3  15 4236.06 718.366
  -1  -3  15 4094.32 705.321
   1  -3 -15 3680.53 779.257
   1  -3 -15 4342.99 629.136
  -1  -3  15 3888.44 681.214
  -1   3  15 3888.11 709.522
   1  -3 -15 5610.46 883.309
   1  -3 -15 4094.29 493.061
   1   3 -15 4636.21 789.186
  -1   3  15 3859.07 702.296
  -1  -3  15 4087.26 716.270
  -1   3  15 3886.42 684.305
  -1  -3  14 38291.6 2077.93
  -1  -3  14 36128.1 1948.06
  -1  -3  14 37458.7 1990.87
  -1   3  14 35746.3 2007.32
  -1  -3  14 32812.6 1913.45
  -1   3  14 35395.3 2052.58
  -1   3  14 35643.7 1948.64
   1   3 -14 35252.2 2038.09
   1  -3 -14 37163.1 1385.72
   1   3 -14 35235.6 2088.39
   1  -3 -14 38740.5 2108.98
  -1   3  14 37896.9 2061.96
  -1   3  14 37503.8 2058.77
  -1  -3  14 38588.3 1984.27
  -1  -3  14 37323.0 2085.69
  -1  -3  14 38156.0 1989.78
  -1   3  14 37225.3 2043.43
  -1   3  14 35435.8 1605.49
  -1  -3  14 33952.1 1875.84
  -1   3  14 38131.6 2071.81
   1  -3 -14 36142.4 1676.89
  -1  -3  14 36105.2 1951.81
   1  -3 -14 39791.9 2144.61
   1  -3 -13 5981.39 872.502
  -1  -3  13 4032.70 671.956
   1   3 -13 4252.66 700.528
  -1  -3  13 4964.51 364.811
   1  -3 -13 4840.15 454.011
  -1   3  13 5753.86 810.079
   1   3 -13 4427.15 672.665
   1   3 -13 5354.01 473.514
  -1  -3  13 4944.80 742.879
  -1   3  13 4857.61 731.894
  -1  -3  13 4652.33 714.941
  -1  -3  13 4737.48 689.761
  -1  -3  13 4408.67 688.293
   1  -3 -13 7067.99 927.609
  -1   3  13 6210.79 826.333
  -1   3  13 4768.32 724.932
  -1   3  13 4910.78 591.711
  -1  -3  13 5309.26 733.474
  -1  -3  13 4223.36 778.889
  -1  -3  13 5189.32 739.692
   1  -3 -13 5052.37 498.003
  -1  -3  13 6067.52 517.634
  -1   3  13 5736.67 777.630
  -1  -3  13 6310.07 839.738
   1   3 -13 5232.81 811.370
  -1   3  13 5226.91 787.698
  -1   3  13 6001.77 838.080
   1  -3 -13 5360.21 651.486
  -1   3  13 5460.02 490.446
   1  -3 -13 5175.54 440.542
   1  -3 -12 954.346 424.663
  -1   3  12 1177.89 389.690
  -1  -3  12 980.866 301.165
  -1  -3  12 1177.23 321.326
  -1   3  12 801.842 392.511
  -1  -3  12 1038.97 349.257
   1   3 -12 1133.84 237.021
  -1   3  12 634.840 328.506
  -1  -3  12 193.068 404.974
   1  -3 -12 1069.54 194.943
  -1   3  12 1098.98 426.112
  -1   3  12 632.622 204.177
  -1   3  12 190.809 230.814
  -1  -3  12 972.835 331.575
  -1  -3  12 1076.34 158.540
   1   3 -12 1934.96 482.263
  -1  -3  12 1002.90 325.827
   1  -3 -12 926.223 405.151
  -1  -3  12 1179.94 353.338
   1   3 -12 1219.00 425.335
  -1  -3  12 1221.85 358.230
   1   3 -12 1379.21 439.011
  -1   3  12 192.289 233.967
   1  -3 -12 965.442 329.167
   1  -3 -12 1089.87 221.397
  -1   3  12 1418.99 442.352
  -1   3  12 844.647 195.396
  -1   3  12 1127.22 317.698
  -1  -3  12 592.528 314.218
   1   3 -12 1039.54 234.913
   1  -3 -12 1028.91 218.786
  -1  -3  12 1284.76 249.147
  -1  -3  11 31746.0 710.805
  -1  -3  11 34577.6 1647.14
  -1   3  11 35688.4 1741.88
  -1  -3  11 33241.4 1708.08
   1   3 -11 32562.5 1233.82
  -1   3  11 34629.8 1243.96
   1  -3 -11 33994.8 958.505
   1  -3 -11 34606.4 1766.14
   1  -3 -11 33767.4 1086.33
   1   3 -11 35395.8 1794.98
  -1  -3  11 35617.9 1742.21
  -1   3  11 31974.3 1670.25
  -1  -3  11 35400.0 1796.40
   1   3 -11 32168.5 1576.76
  -1  -3  11 32489.6 1610.30
  -1   3  11 36346.2 1362.20
  -1   3  11 34345.5 1713.25
  -1   3  11 34850.2 1730.48
   1  -3 -11 37213.0 1867.04
  -1  -3  11 34195.8 1647.31
   1  -3 -11 33778.1 1546.13
  -1   3  11 33561.5 1771.10
  -1   3  11 33588.5 1202.36
   1   3 -11 32793.1 1189.71
  -1   3  11 33126.6 1679.34
  -1  -3  11 32868.4 1612.14
  -1  -3  11 35070.7 1237.55
  -1   3  11 32422.5 1667.80
   1   3 -11 30008.6 1170.82
  -1  -3  11 35147.7 1183.88
   1  -3 -11 33745.6 1212.08
  -1  -3  11 33722.1 1633.12
  -1  -3  11 34827.9 1780.91
   1   3 -11 32783.1 1812.64
   1  -3 -10 2569.66 355.820
   1   3 -10 2413.35 339.316
  -1  -3  10 2320.60 423.702
   1  -3 -10 2195.53 322.287
   1   3 -10 2303.56 347.840
  -1  -3  10 2618.72 482.436
  -1  -3  10 2549.37 440.726
  -1   3  10 1537.10 397.669
  -1   3  10 2782.49 369.020
  -1  -3  10 2264.08 335.929
  -1   3  10 2296.06 451.386
  -1   3  10 2805.49 481.582
  -1  -3  10 2436.90 511.254
  -1  -3  10 2081.39 420.933
  -1  -3  10 1692.46 401.902
  -1   3  10 2472.92 455.159
   1   3 -10 2568.40 545.292
   1  -3 -10 2729.99 461.369
   1  -3 -10 2627.79 246.699
   1  -3 -10 2424.14 283.740
   1   3 -10 2465.82 492.940
  -1   3  10 2633.13 349.803
   1   3 -10 2552.88 342.989
  -1  -3  10 1754.59 430.549
  -1  -3  10 2501.50 428.198
   1  -3 -10 2142.69 486.239
  -1  -3  10 2245.06 435.777
   1  -3 -10 1468.18 361.562
   1   3 -10 1931.48 391.897
  -1   3  10 2595.43 506.196
  -1   3  10 2472.09 482.919
  -1   3  10 2618.22 473.302
  -1  -3  10 2766.05 318.330
  -1   3  10 2407.40 343.508
   1  -3  -9 89248.7 1995.99
   1  -3  -9 89293.0 2570.36
  -1   3   9 85752.9 2551.60
  -1   3   9 86855.3 2441.01
  -1   3   9 85281.6 1981.38
   1  -3  -9 86283.4 1454.63
  -1   3   9 87506.9 2449.97
   1  -3  -9 88877.1 2350.57
   1  -3  -9 85768.2 1278.94
  -1  -3   9 87899.9 1604.91
   1   3  -9 92504.3 2041.62
  -1   3   9 87166.7 2444.27
  -1   3   9 85317.6 2436.39
   1   3  -9 90502.2 2605.80
   1  -3  -9 88243.9 1837.10
  -1  -3   9 89373.8 2346.07
  -1  -3   9 87628.1 1998.07
  -1  -3   9 90068.5 2565.83
  -1   3   9 87441.5 1794.53
   1   3  -9 91399.4 2777.72
   1   3  -9 93681.0 2391.65
  -1   3   9 86908.8 2434.85
   1   3  -9 86973.5 2029.47
  -1  -3   9 89505.7 2496.04
  -1  -3   9 90415.6 2354.35
   1  -3  -9 90011.5 2685.30
  -1  -3   9 89853.9 2362.14
  -1   3   9 85690.6 1944.87
  -1  -3   9 88811.8 2586.21
  -1  -3   9 90873.1 2371.30
  -1   3   9 89154.1 2673.41
  -1  -3   9 82393.0 2559.67
  -1  -3   9 93327.7 2399.42
   1   3  -9 88183.7 1925.75
   1   3  -8 13306.1 747.621
  -1  -3   8 14029.8 1006.45
  -1   3   8 13681.0 1023.37
  -1  -3   8 13799.7 811.778
   1   3  -8 13256.9 784.725
  -1  -3   8 13444.9 849.692
  -1  -3   8 13266.0 930.202
   1  -3  -8 13331.0 458.863
  -1   3   8 13262.8 988.625
  -1   3   8 13048.1 764.230
   1   3  -8 14128.5 1067.29
  -1  -3   8 11719.2 926.871
   1  -3  -8 14373.6 1018.17
   1  -3  -8 12831.7 519.430
   1  -3  -8 13782.5 796.822
  -1   3   8 11868.0 876.398
   1   3  -8 12846.4 845.472
   1  -3  -8 14093.9 1018.66
  -1  -3   8 13295.0 861.779
  -1   3   8 12138.1 882.198
   1  -3  -8 13177.1 923.091
  -1   3   8 12768.3 892.500
  -1   3   8 12459.3 899.567
  -1  -3   8 12682.7 839.202
  -1   3   8 13459.4 640.392
  -1   3   8 12760.4 898.884
  -1  -3   8 13431.0 870.050
  -1  -3   8 13913.4 587.160
  -1  -3   8 12098.6 937.667
   1  -3  -8 12613.0 624.274
   1  -3  -8 14757.8 1018.26
   1   3  -8 14012.9 987.794
  -1  -3   8 13940.9 885.044
   1  -3  -7 12664.0 922.334
   1   3  -7 12746.9 740.068
   1  -3  -7 12260.5 752.048
  -1   3   7 12899.2 848.697
   1  -3  -7 12082.9 458.320
  -1   3   7 11750.0 788.744
  -1   3   7 13350.2 851.436
  -1  -3   7 12505.1 841.405
  -1  -3   7 13292.1 926.999
  -1   3   7 12580.2 467.305
  -1  -3   7 12617.1 510.945
  -1   3   7 13246.6 555.613
   1  -3  -7 12999.9 559.402
  -1  -3   7 12524.8 783.590
   1   3  -7 13912.2 1015.64
   1   3  -7 11240.5 672.027
   1  -3  -7 12793.5 420.616
  -1   3   7 12345.9 409.126
  -1  -3   7 12055.4 757.552
  -1   3   7 13012.9 835.442
   1  -3  -7 12667.3 907.112
  -1  -3   7 13345.3 785.554
   1   3  -7 13110.1 896.759
  -1   3   7 13170.8 950.440
  -1  -3   7 13337.6 801.714
  -1  -3   7 13132.9 796.423
   1  -3  -7 13161.2 884.727
   1  -3  -7 12829.1 954.637
  -1  -3   7 13865.4 807.957
  -1  -3   7 13039.0 916.408
  -1   3   7 11027.6 772.419
  -1  -3   7 13870.2 964.179
  -1   3   7 13287.0 972.003
   1   3  -7 12815.4 811.687
   1   3  -6 32922.7 1123.57
   1  -3  -6 31373.9 1193.86
   1   3  -6 29925.9 1118.19
  -1   3   6 31864.3 1199.69
  -1   3   6 30004.8 686.336
  -1  -3   6 32608.4 1376.59
  -1   3   6 32107.8 1203.90
  -1   3   6 29116.2 1343.00
   1   3  -6 31340.0 1438.21
   1   3  -6 32031.4 1191.15
  -1  -3   6 30292.7 1103.58
   1  -3  -6 30460.9 1319.85
  -1   3   6 31099.7 1178.82
  -1  -3   6 32370.3 1351.39
  -1  -3   6 30323.1 1205.61
   1   3  -6 32147.5 1143.94
   1  -3  -6 29700.4 1362.26
  -1   3   6 32036.8 1199.98
  -1  -3   6 30512.8 1256.50
   1  -3  -6 32580.8 1338.59
  -1   3   6 31961.9 1198.26
  -1  -3   6 31051.3 1115.87
   1   3  -6 30709.1 1130.96
  -1  -3   6 31435.3 1172.19
   1   3  -6 29244.7 1100.69
  -1   3   6 29438.0 631.585
   1  -3  -6 32672.5 1227.42
   1  -3  -6 31321.9 729.615
  -1   3   6 31567.3 718.048
   1  -3  -6 32337.7 1214.48
  -1  -3   6 31088.2 1385.99
   1  -3  -6 31657.4 1213.60
  -1  -3   6 32958.7 1148.80
  -1  -3   6 30487.7 1105.65
   1   3  -6 30138.2 1260.33
  -1   3   6 29379.3 1347.48
   1  -3  -6 32276.7 1223.58
   1   3  -6 34832.4 1128.60
   1  -3  -5 123112. 2609.94
   1  -3  -5 120627. 2147.31
  -1   3   5 119349. 2129.48
  -1   3   5 120571. 2143.38
   1  -3  -5 122441. 2361.01
   1  -3  -5 119922. 2470.17
  -1  -3   5 117821. 2146.25
   1   3  -5 116014. 2587.54
   1   3  -5 126405. 2332.26
  -1   3   5 117625. 2104.11
  -1  -3   5 118843. 1972.06
   1   3  -5 119987. 1995.29
   1  -3  -5 124792. 2173.60
  -1   3   5 115801. 1319.20
  -1  -3   5 118700. 2338.10
  -1   3   5 127185. 2653.57
  -1  -3   5 118576. 1837.39
  -1  -3   5 119571. 2274.63
   1   3  -5 120192. 2163.63
   1   3  -5 120218. 2327.11
  -1  -3   5 123252. 2641.71
   1  -3  -5 124988. 2536.61
  -1  -3   5 119415. 1978.24
  -1  -3   5 118671. 2491.31
  -1  -3   5 123446. 2398.49
  -1   3   5 115024. 1363.37
   1   3  -5 120458. 2002.23
  -1   3   5 118621. 2581.71
  -1   3   5 117010. 2103.01
  -1  -3   5 120363. 2418.74
  -1  -3   5 117444. 1977.55
   1  -3  -5 121037. 2146.76
   1   3  -5 118472. 1993.18
  -1   3   5 121968. 2146.99
   1  -3  -5 122022. 2161.37
  -1  -3   5 116429. 1961.71
   1   3  -5 119616. 2009.17
   1   3  -4 4002.66 395.336
  -1  -3   4 4268.79 349.523
  -1   3   4 4402.17 377.039
   1   3  -4 3791.94 325.093
  -1  -3   4 3670.19 505.721
  -1  -3   4 4775.30 362.583
   1   3  -4 3199.19 438.490
   1   3  -4 4306.51 430.141
  -1  -3   4 3568.75 386.307
  -1   3   4 4291.78 376.423
  -1  -3   4 4087.51 454.983
   1  -3  -4 4536.28 517.139
  -1   3   4 4207.39 368.879
   1   3  -4 3785.60 325.284
   1   3  -4 4464.91 351.901
  -1  -3   4 4073.39 420.891
  -1   3   4 4157.39 281.543
   1  -3  -4 3792.97 434.186
   1  -3  -4 3808.13 351.017
  -1  -3   4 3856.24 473.091
  -1  -3   4 3739.30 325.177
  -1  -3   4 3587.00 255.598
  -1  -3   4 3945.68 335.612
  -1  -3   4 3627.24 378.197
  -1   3   4 4343.76 511.566
  -1   3   4 3750.19 356.829
  -1  -3   4 4393.07 451.920
   1   3  -4 4214.63 344.479
   1   3  -4 3701.17 321.181
   1  -3  -4 4228.84 371.260
  -1  -3   4 3855.15 329.576
   1  -3  -4 4112.71 487.895
   1   3  -4 4740.06 471.339
   1  -3  -4 4277.37 482.680
   1   3  -4 4116.28 438.644
   1   3  -4 4027.90 391.470
  -1   3   4 5257.26 551.544
   1  -3  -4 4376.18 377.544
  -1   3   4 3979.17 279.576
   1  -3  -4 4630.14 389.232
   1  -3  -3 18501.6 921.360
  -1  -3   3 19217.4 930.382
  -1  -3   3 18468.5 607.577
  -1   3   3 18123.6 667.712
  -1  -3   3 19560.2 621.424
  -1   3   3 18382.4 950.453
  -1  -3   3 19145.2 805.758
  -1   3   3 20020.1 871.792
   1  -3  -3 20101.6 979.616
  -1  -3   3 18989.8 712.962
  -1  -3   3 19839.8 973.957
   1  -3  -3 18115.2 898.491
   1  -3  -3 18826.2 679.473
   1   3  -3 18445.7 910.923
  -1  -3   3 20359.3 636.016
   1   3  -3 18239.1 866.206
   1   3  -3 18271.8 691.354
   1  -3  -3 18097.5 669.071
   1  -3  -3 18597.6 959.900
   1   3  -3 18210.1 610.032
  -1   3   3 19152.9 681.654
   1   3  -3 19047.3 628.105
  -1   3   3 19393.5 918.020
  -1  -3   3 19339.8 1000.56
   1   3  -3 18370.1 617.225
  -1   3   3 18658.2 964.001
   1   3  -3 18765.2 627.910
   1   3  -3 18463.0 616.188
   1   3  -3 18479.5 846.466
   1  -3  -3 19599.7 691.686
   1   3  -3 19790.1 817.240
  -1  -3   3 18456.8 794.882
   1  -3  -3 18031.1 955.817
  -1  -3   3 19462.5 576.451
  -1  -3   3 19303.1 614.096
  -1  -3   3 20498.3 886.114
   1   3  -3 19578.4 794.852
   1  -3  -3 19507.2 689.985
  -1   3   3 19230.4 683.121
   1  -3  -3 18186.3 670.671
  -1   3   3 19412.1 684.951
   1   3  -3 18358.2 783.010
  -1  -3   3 18268.7 785.082
   1   3  -3 18465.0 930.202
   1   3  -2 57333.4 1237.93
  -1  -3   2 59478.0 1642.92
   1   3  -2 57237.2 1086.07
  -1   3   2 61141.0 1036.21
   1  -3  -2 59691.3 1046.22
   1   3  -2 58504.5 1259.31
   1  -3  -2 57976.0 1039.29
   1   3  -2 62583.1 1385.03
  -1   3   2 63844.4 1709.62
  -1  -3   2 58897.6 1681.43
  -1   3   2 58537.9 1276.89
   1  -3  -2 57651.6 1619.64
  -1  -3   2 60157.7 1407.54
   1  -3  -2 59277.6 1554.65
  -1   3   2 57501.7 1607.26
  -1   3   2 60288.8 1567.98
   1   3  -2 57683.9 948.972
  -1  -3   2 59488.5 949.464
  -1  -3   2 59423.8 943.337
  -1  -3   2 58371.2 1242.05
  -1   3   2 60559.1 1042.89
  -1  -3   2 57334.6 1340.83
  -1  -3   2 59619.9 1691.43
   1   3  -2 62096.8 1520.66
   1   3  -2 57530.3 1376.80
  -1  -3   2 57093.0 1068.40
  -1  -3   2 58918.8 1519.93
   1   3  -2 59019.6 959.061
   1   3  -2 57547.5 947.561
   1  -3  -2 59760.1 1679.58
   1   3  -2 59111.8 956.296
   1   3  -2 55600.4 1340.09
   1  -3  -2 60069.6 1050.40
   1  -3  -2 56991.7 1028.29
   1  -3  -2 59386.1 1048.49
   1   3  -2 60270.3 998.027
  -1   3   2 59050.9 1017.73
   1   3  -2 64014.8 1620.37
  -1   3   2 59055.3 1386.16
   1   3  -2 58064.2 1672.34
   1  -3  -2 60924.8 1645.99
   1  -3  -2 59382.7 1655.33
  -1   3   2 60250.0 1035.09
   1   3  -2 57851.0 1537.37
  -1  -3   2 59602.8 952.027
  -1  -3   2 59349.0 1567.61
   1  -3  -1 177627. 2821.58
   1  -3  -1 177546. 1553.71
   1  -3  -1 177492. 2821.94
   1   3  -1 181506. 2685.47
   1   3  -1 174812. 2071.87
   1   3  -1 176611. 2762.30
   1  -3  -1 180799. 2809.27
   1   3  -1 173168. 1596.40
  -1  -3   1 184240. 2916.76
  -1  -3   1 172797. 2073.79
  -1  -3   1 178290. 1527.52
  -1   3   1 173497. 2623.38
   1   3  -1 168969. 2427.01
  -1   3   1 182786. 2902.01
  -1   3   1 177037. 2593.72
  -1   3   1 185278. 2872.70
   1  -3  -1 173106. 2591.63
  -1   3   1 190818. 2724.07
  -1   3   1 175741. 1514.46
   1  -3  -1 181594. 2833.93
  -1  -3   1 169893. 2232.43
   1  -3  -1 176544. 1526.36
   1   3  -1 181182. 2290.38
   1   3  -1 178695. 1533.70
   1  -3  -1 180310. 2875.92
  -1  -3   1 174770. 2876.38
   1  -3  -1 179471. 1555.99
  -1   3   1 190065. 2902.55
   1  -3  -1 177949. 1561.02
  -1  -3   1 174310. 2505.56
   1  -3  -1 179155. 1604.30
   1   3  -1 177962. 1926.04
   1   3  -1 176460. 2248.41
  -1   3   1 179228. 1529.46
  -1  -3   1 177550. 2856.78
  -1   3   1 176204. 2836.92
  -1  -3   1 179924. 1526.18
  -1   3   1 174693. 1519.14
   1   3  -1 176163. 2274.70
   1  -3  -1 180017. 2877.55
   1   3  -1 180023. 2530.40
   1   3  -1 174933. 1531.39
   1   3  -1 172629. 1536.34
  -1   3   1 171678. 1917.01
   1   3  -1 170230. 1520.76
   1   3  -1 177181. 2823.05
   1   3  -1 180498. 2954.42
   1   3  -1 180232. 2364.52
  -1  -3   1 176883. 2251.94
   1   3  -1 179017. 1633.50
  -1   3   1 174053. 2160.16
   1  -3  -1 177241. 1549.64
   1  -3   0 1642.41 337.094
  -1  -3   0 1772.57 331.816
   1  -3   0 1455.08 202.228
   1   3   0 686.645 146.594
  -1   3   0 2025.90 224.396
   1  -3   0 1539.84 360.049
  -1   3   0 968.964 231.863
  -1   3   0 716.274 126.035
   1  -3   0 1325.97 345.889
   1  -3   0 2651.66 369.372
  -1  -3   0 2143.32 288.827
  -1  -3   0 1163.64 351.979
   1  -3   0 541.277 261.069
   1   3   0 1468.12 297.366
  -1  -3   0 2125.22 268.497
   1   3   0 1281.93 161.025
   1   3   0 758.146 204.211
   1   3   0 1516.61 316.287
  -1  -3   0 1189.83 328.340
   1   3   0 1969.45 281.645
  -1   3   0 1240.00 175.084
   1  -3   0 1239.14 282.765
   1   3   0 1486.95 300.812
   1   3   0 805.000 136.661
   1   3   0 882.173 192.337
  -1   3   0 1074.24 194.825
   1  -3   0 679.786 124.651
   1  -3   0 845.457 127.544
  -1   3   0 888.946 290.595
  -1  -3   0 925.832 193.317
   1   3   0 1130.42 148.814
  -1   3   0 1687.06 295.056
   1   3   0 1365.89 251.970
   1   3   0 1139.14 192.038
  -1  -3   0 1639.26 286.515
   1   3   0 421.503 132.424
   1  -3   0 737.691 120.585
   1   3   0 1462.21 322.578
  -1   3   0 2001.03 330.927
  -1   3   0 1381.61 266.940
  -1   3   0 769.422 260.164
  -1  -3   0 820.094 144.822
  -1   3   0 1751.41 347.020
  -1  -3   0 2212.20 381.114
   1   3   0 458.823 123.542
  -1   3   0 729.890 229.705
  -1   3   0 808.578 126.344
   1   3   0 1913.67 295.752
   1   3   0 1835.27 281.714
  -1  -3  -1 14034.9 814.983
   1  -3   1 14837.3 863.280
   1   3   1 15295.0 557.386
   1   3   1 14795.6 742.789
   1   3   1 16009.3 867.692
  -1  -3  -1 14753.5 744.982
   1   3   1 15599.7 744.389
   1   3   1 14799.4 751.315
   1  -3   1 14159.3 475.197
   1   3   1 14280.9 544.953
   1  -3   1 14496.9 786.437
  -1  -3  -1 14321.8 551.412
  -1   3  -1 13480.0 741.729
  -1  -3  -1 14226.7 714.304
   1   3   1 14685.3 531.619
   1  -3   1 13974.7 824.417
   1  -3   1 14635.0 459.071
   1  -3   1 16273.0 662.826
   1   3   1 14764.2 788.185
  -1   3  -1 14185.2 662.153
   1   3   1 15368.6 543.249
   1   3   1 14836.1 553.080
   1  -3   1 15552.3 847.869
  -1   3  -1 14603.8 490.009
   1  -3   1 14440.9 830.509
  -1  -3  -1 15584.6 871.564
  -1  -3  -1 14824.7 760.310
  -1  -3  -1 15360.0 802.682
   1  -3   1 14997.1 495.856
  -1   3  -1 16294.3 861.207
   1  -3   1 15855.7 858.363
   1   3   1 15373.6 594.456
  -1  -3  -1 15876.2 862.102
   1   3   1 16038.7 847.070
   1   3   1 16200.0 704.079
  -1  -3  -1 15266.9 578.132
   1  -3   1 14765.8 477.706
  -1   3  -1 14477.8 485.989
  -1  -3  -1 14449.1 856.463
  -1   3  -1 14825.8 645.071
   1  -3   1 15336.2 466.918
  -1   3  -1 15698.6 827.416
   1   3   1 15451.8 733.114
  -1   3  -1 14864.7 702.158
  -1   3  -1 15626.1 849.630
   1  -3   1 16407.0 880.651
  -1  -3  -2 59589.3 1531.31
   1  -3   2 61323.1 1096.91
   1  -3   2 62528.9 1131.68
   1  -3   2 59821.7 1407.52
   1   3   2 63110.4 1592.75
  -1  -3  -2 61295.4 1570.87
   1   3   2 64754.0 1600.74
   1   3   2 60853.8 1566.34
  -1   3  -2 60905.1 1346.48
  -1   3  -2 60995.1 1442.53
   1  -3   2 59190.5 1692.26
  -1   3  -2 63469.4 1618.39
   1   3   2 59014.4 1265.93
   1  -3   2 60719.1 1642.99
  -1   3  -2 58761.9 1259.21
  -1  -3  -2 60745.9 1285.50
  -1  -3  -2 59960.6 1704.67
  -1  -3  -2 62047.4 1700.89
   1  -3   2 60867.1 1706.15
  -1  -3  -2 65147.1 1607.80
  -1  -3  -2 59558.5 1297.84
   1  -3   2 61145.3 1564.92
   1   3   2 61496.6 1576.13
  -1  -3  -2 60326.4 1558.66
  -1   3  -2 59868.4 1134.87
   1   3   2 60493.6 1259.29
   1   3   2 62600.3 1039.48
  -1  -3  -2 63596.3 1051.63
   1  -3   2 61812.2 1676.80
   1  -3   2 62719.0 1699.54
   1  -3   2 63989.0 1392.08
   1  -3   2 61254.5 1122.34
  -1   3  -2 58911.4 1146.30
   1  -3   2 62330.7 1123.29
  -1  -3  -2 61895.0 1701.46
   1   3   2 62028.9 1283.79
  -1   3  -2 62430.8 1676.41
  -1  -3  -2 63346.8 1568.61
   1   3   2 61971.7 1580.49
   1  -3   2 60113.0 1088.61
   1   3   2 62716.6 1713.26
  -1  -3  -3 47083.7 1493.14
  -1   3  -3 48636.3 1381.47
   1  -3   3 48759.9 1139.12
  -1  -3  -3 44322.0 1509.72
   1   3   3 47404.6 999.708
  -1   3  -3 46316.4 1139.09
   1  -3   3 49456.7 1395.30
   1  -3   3 46820.1 1125.78
   1   3   3 46761.3 1233.02
  -1   3  -3 45668.7 794.197
  -1   3  -3 47204.3 1547.14
   1  -3   3 46752.9 1445.94
   1   3   3 45365.2 1225.91
  -1  -3  -3 46031.8 756.421
  -1  -3  -3 48396.4 1517.78
   1   3   3 47348.3 1387.62
  -1   3  -3 45467.7 1145.20
   1  -3   3 47268.7 1467.24
   1  -3   3 44605.4 783.702
   1  -3   3 44867.2 1541.12
  -1   3  -3 46792.9 1148.73
  -1  -3  -3 49745.1 1419.11
   1   3   3 49187.3 1485.92
  -1   3  -3 48361.8 1407.37
  -1  -3  -3 46605.9 1274.93
  -1   3  -3 48478.3 1487.13
   1   3   3 45177.8 737.989
   1   3   3 45187.5 1214.87
  -1  -3  -3 49356.0 1293.60
   1  -3   3 49171.1 1594.66
  -1  -3  -3 47148.3 1277.32
  -1  -3  -3 48239.8 1460.95
   1   3   3 44397.3 1207.14
  -1  -3  -3 46487.7 1438.11
  -1   3  -3 45150.7 1022.63
   1  -3   3 45670.2 1111.90
   1  -3   3 46722.3 1108.64
   1   3   3 49260.7 1491.75
  -1  -3  -3 50524.2 1495.92
   1  -3   3 47007.1 1169.50
  -1  -3  -4 139766. 2396.54
  -1  -3  -4 135527. 2354.64
  -1  -3  -4 131909. 2523.04
   1   3   4 135334. 2305.61
   1  -3   4 128658. 2693.10
  -1   3  -4 128528. 1602.39
  -1  -3  -4 136954. 2639.20
  -1   3  -4 141113. 2320.50
   1  -3   4 128919. 1618.10
  -1   3  -4 131422. 2474.42
   1   3   4 137869. 2637.42
   1   3   4 135708. 2326.87
  -1   3  -4 132743. 2171.98
  -1   3  -4 132844. 1915.71
  -1  -3  -4 131965. 2661.86
  -1  -3  -4 135188. 2573.20
   1  -3   4 136715. 1975.69
   1  -3   4 133844. 2495.55
   1  -3   4 135805. 2121.63
  -1  -3  -4 138770. 2628.59
  -1   3  -4 132299. 2715.58
  -1   3  -4 136639. 2174.94
   1  -3   4 132670. 2122.50
   1  -3   4 133643. 2709.80
  -1  -3  -4 135011. 2349.91
   1  -3   4 129760. 2441.72
   1  -3   4 132229. 2099.90
   1   3   4 135221. 2320.24
   1  -3   4 126716. 2078.82
  -1   3  -4 130096. 2157.26
   1   3   4 136557. 1909.86
  -1  -3  -4 138174. 2397.81
   1  -3   4 138531. 2523.31
   1   3   4 130674. 2281.35
   1   3   4 134784. 2326.75
  -1  -3  -5 25638.4 1127.63
  -1   3  -5 25732.2 997.126
  -1   3  -5 28595.6 1330.88
   1   3   5 25636.8 1096.50
   1   3   5 24716.4 1030.21
   1  -3   5 24377.3 840.177
   1  -3   5 23936.1 523.814
  -1  -3  -5 25807.8 1140.27
  -1   3  -5 24285.9 1018.50
  -1  -3  -5 25992.3 1246.63
  -1   3  -5 23275.0 996.054
   1  -3   5 24166.1 997.851
   1  -3   5 24691.6 1066.95
  -1  -3  -5 24948.3 1222.98
  -1  -3  -5 25829.2 1139.08
  -1  -3  -5 24500.2 1020.95
  -1   3  -5 22467.2 457.851
   1  -3   5 26167.3 1124.80
   1   3   5 23041.2 854.703
   1  -3   5 24006.9 1007.58
   1  -3   5 25125.6 1158.05
  -1  -3  -5 26668.9 1213.51
   1   3   5 27173.4 1123.78
   1   3   5 25750.3 925.257
   1  -3   5 26177.8 1269.51
   1  -3   5 24475.7 820.406
  -1  -3  -5 25889.8 1218.17
  -1   3  -5 24590.1 826.607
  -1   3  -5 24516.2 1030.35
   1  -3   5 24354.0 1222.46
  -1  -3  -5 24267.5 1071.81
   1   3   5 26946.9 1244.00
   1   3   5 24442.7 1081.40
   1  -3   5 24277.9 1012.54
   1  -3   5 26116.4 1023.11
   1   3   5 24637.1 1086.56
   1   3   6 7287.50 658.593
   1   3   6 7703.01 666.288
  -1  -3  -6 8173.49 754.049
  -1   3  -6 6313.02 575.663
   1   3   6 7386.41 720.205
   1  -3   6 7254.05 596.842
   1  -3   6 8104.34 389.441
   1  -3   6 6965.39 697.644
   1  -3   6 7880.14 702.706
  -1  -3  -6 7137.97 601.814
   1   3   6 7014.70 647.923
  -1   3  -6 6969.61 312.020
   1   3   6 7073.24 542.586
  -1   3  -6 6846.72 513.487
  -1  -3  -6 7876.33 731.219
   1   3   6 8990.87 771.185
   1   3   6 8129.14 601.345
   1  -3   6 8139.86 648.435
   1   3   6 7292.07 518.275
  -1   3  -6 8312.02 496.412
   1  -3   6 7069.62 594.469
  -1  -3  -6 7683.89 591.522
   1  -3   6 7361.47 584.466
  -1   3  -6 6303.12 691.510
   1  -3   6 7249.45 611.515
   1  -3   6 7325.33 475.977
   1  -3   6 6974.04 589.176
   1  -3   6 8114.78 758.227
  -1  -3  -6 7500.02 715.121
  -1  -3  -6 6763.14 665.828
   1  -3   6 7403.51 506.884
  -1   3  -6 6890.75 301.639
   1   3   6 7679.81 675.546
  -1   3  -7 77459.6 1213.41
   1   3   7 80180.6 1909.53
   1  -3   7 78296.4 1789.04
   1  -3   7 80194.1 2087.92
   1   3   7 79206.6 2197.70
   1   3   7 77216.1 2187.40
   1  -3   7 82890.5 1417.04
   1   3   7 79036.3 2316.18
   1  -3   7 76225.9 2392.56
   1  -3   7 81821.9 2344.43
  -1  -3  -7 79645.5 2333.49
  -1   3  -7 82387.6 1752.02
   1  -3   7 81590.6 2125.00
   1  -3   7 78990.3 2370.13
   1   3   7 81551.0 2235.68
   1  -3   7 79381.5 2086.48
   1  -3   7 79224.4 2091.00
   1   3   7 82626.9 2257.78
  -1  -3  -7 79053.2 1920.28
   1  -3   7 77757.9 1236.17
   1   3   7 78935.9 1913.39
   1  -3   7 77523.7 2056.14
   1   3   7 82698.3 2407.67
   1  -3   7 80896.5 1597.94
  -1   3  -7 81208.3 2443.66
   1   3   7 79368.1 1803.73
  -1  -3  -7 74582.4 983.967
  -1  -3  -7 77901.9 2322.61
   1  -3   7 80668.7 1921.18
  -1  -3  -7 82391.6 1977.84
  -1  -3  -7 78871.0 2282.43
   1  -3   8 13703.7 805.816
   1   3   8 12838.9 967.382
  -1  -3  -8 13163.8 875.621
   1  -3   8 12249.4 651.259
   1  -3   8 13165.1 912.535
   1  -3   8 13285.0 933.566
   1  -3   8 13223.4 931.163
   1   3   8 13155.1 798.881
  -1  -3  -8 12734.3 772.088
  -1   3  -8 12085.8 753.619
   1  -3   8 13258.0 579.555
  -1  -3  -8 11315.1 949.387
   1  -3   8 12920.8 996.404
  -1  -3  -8 12256.8 995.222
   1  -3   8 13170.5 1044.71
   1   3   8 12521.5 815.412
   1  -3   8 13167.7 889.955
   1  -3   8 12852.4 632.147
   1   3   8 12797.3 785.306
  -1   3  -8 12676.3 562.634
   1  -3   8 13425.1 1049.35
  -1   3  -8 13827.4 1089.31
   1   3   8 13181.0 977.426
  -1  -3  -8 13124.6 999.233
   1   3   8 12012.2 934.389
  -1  -3  -8 12217.1 478.516
   1   3   8 12458.5 943.342
   1   3   8 11755.1 916.964
  -1   3  -8 12317.4 683.644
   1  -3   8 12453.9 899.021
   1   3   8 13948.2 1058.73
   1  -3   9 5165.82 687.457
   1  -3   9 5037.38 483.387
  -1   3  -9 5917.94 521.494
   1   3   9 5740.23 719.288
   1   3   9 5648.15 695.657
   1   3   9 6345.34 730.168
  -1   3  -9 5895.08 751.102
   1   3   9 5763.99 691.983
   1  -3   9 5687.34 419.547
   1   3   9 6448.44 741.480
   1  -3   9 5811.48 740.064
   1   3   9 5844.23 532.978
   1  -3   9 5307.57 451.966
  -1   3  -9 5103.43 401.281
   1   3   9 5652.41 686.827
   1  -3   9 5259.33 715.933
  -1  -3  -9 6141.81 585.835
  -1  -3  -9 5288.26 738.091
   1   3   9 5448.99 543.782
  -1   3  -9 5656.93 462.429
   1   3   9 6322.66 602.079
  -1  -3  -9 5649.74 373.386
   1  -3   9 5105.19 597.565
   1  -3   9 4830.36 598.502
  -1  -3  -9 6454.27 756.518
  -1  -3  -9 7082.28 784.193
   1  -3   9 4693.00 580.594
   1  -3   9 5584.61 461.493
  -1   3  -9 4920.39 483.275
  -1  -3  -9 5530.37 589.177
   1  -3   9 5153.42 623.368
  -1  -3  -9 5535.59 510.550
   1   3   9 5981.07 527.259
   1  -3   9 4999.50 632.990
  -1   3 -10 21135.7 963.252
   1   3  10 23155.6 1422.48
   1  -3  10 22301.9 1334.11
   1   3  10 23412.9 1429.41
   1  -3  10 21881.4 1219.12
  -1   3 -10 22254.4 899.800
   1   3  10 24569.5 1179.71
   1   3  10 24897.1 1467.35
   1  -3  10 21121.2 1291.00
  -1  -3 -10 21993.8 1411.43
  -1  -3 -10 20637.9 787.550
   1  -3  10 23405.2 1028.45
   1  -3  10 22385.4 899.624
   1  -3  10 22701.3 1433.05
   1  -3  10 23484.0 977.365
   1   3  10 24989.2 1472.91
   1  -3  10 22398.8 1478.33
   1   3  10 20345.9 973.965
  -1   3 -10 24101.6 1517.39
  -1  -3 -10 23113.6 1014.48
   1  -3  10 19722.1 1376.37
  -1  -3 -10 22318.1 1097.03
  -1   3 -10 22882.0 914.050
   1   3  10 21727.3 1140.08
  -1   3 -10 20625.3 970.661
   1  -3  10 21795.5 1323.60
  -1  -3 -10 23456.6 1462.11
   1  -3  10 21147.1 1295.87
   1   3  10 22662.7 1464.39
   1   3  10 20399.2 1304.43
  -1  -3 -10 23410.9 1275.42
  -1  -3 -10 24379.6 1495.05
   1   3  10 19545.3 928.239
   1   3  11 6266.64 863.301
   1  -3  11 5340.18 628.151
  -1  -3 -11 5101.84 658.281
   1  -3  11 4880.63 725.251
   1   3  11 5755.67 776.973
  -1   3 -11 5474.69 496.469
   1  -3  11 6149.49 800.670
   1  -3  11 6208.09 754.040
   1   3  11 4618.09 681.298
   1  -3  11 6213.44 746.163
   1  -3  11 5907.63 749.870
  -1  -3 -11 5330.02 431.175
  -1  -3 -11 5414.09 744.593
   1   3  11 5888.36 765.667
   1   3  11 5269.73 761.184
   1   3  11 5798.14 711.184
   1   3  11 5615.40 493.741
   1  -3  11 5364.06 490.982
   1   3  11 5887.72 642.045
   1  -3  11 5656.20 507.402
  -1   3 -11 5401.66 493.589
  -1   3 -11 4756.66 706.138
  -1  -3 -11 5658.23 571.963
  -1   3 -11 6011.77 474.075
  -1  -3 -11 5664.31 805.784
   1   3  11 5375.75 494.082
  -1  -3 -11 5610.51 773.138
  -1  -3 -11 5806.33 508.613
   1  -3  11 5247.97 691.188
   1  -3  11 6264.94 846.673
   1  -3  11 5255.53 493.973
  -1  -3 -12 11266.4 1082.42
  -1   3 -12 11180.6 1144.44
  -1  -3 -12 11475.1 998.975
  -1  -3 -12 10935.8 670.072
   1   3  12 10761.6 1057.55
  -1  -3 -12 10377.4 658.469
   1   3  12 11080.9 1091.54
   1   3  12 10516.5 981.839
   1  -3  12 10513.5 674.009
   1   3  12 10282.2 1034.89
   1   3  12 9762.75 635.242
   1  -3  12 10764.1 1092.00
  -1  -3 -12 10288.7 1068.71
  -1   3 -12 9916.32 649.997
  -1   3 -12 10116.8 604.321
   1   3  12 9909.04 860.633
   1  -3  12 9779.41 1055.55
   1  -3  12 9508.47 987.871
   1  -3  12 9653.94 984.455
   1  -3  12 10494.2 916.504
  -1  -3 -12 9407.47 1013.16
   1   3  12 9397.89 991.061
   1  -3  12 11652.6 1078.82
   1  -3  12 10058.7 1078.50
   1  -3  12 9335.67 963.424
   1   3  12 8722.73 998.594
  -1  -3 -13 29761.5 1833.15
   1  -3  13 30527.9 1801.22
  -1  -3 -13 29037.0 1824.12
   1   3  13 34522.8 1682.79
  -1   3 -13 33994.4 2033.91
  -1  -3 -13 31422.6 1880.85
   1  -3  13 29931.1 1790.16
   1   3  13 30373.4 1706.81
   1   3  13 28943.8 1873.24
  -1  -3 -13 32075.6 1746.24
   1  -3  13 30286.1 1898.30
   1  -3  13 31012.7 1098.24
   1  -3  13 32268.8 1850.77
   1   3  13 28748.2 1820.05
   1   3  13 30560.3 1871.66
   1  -3  13 29699.3 1855.41
  -1  -3 -13 31974.8 1226.27
   1   3  13 33489.1 1948.08
   1  -3  13 29362.6 1853.42
   1  -3  13 32565.0 1847.92
   1  -3  13 27733.2 1518.99
   1   3  13 29128.1 1823.78
   1   3  14 8083.71 1019.16
   1   3  14 7931.35 1031.03
   1   3  14 7637.24 1001.18
   1  -3  14 7743.16 847.170
  -1  -3 -14 6140.96 888.661
  -1  -3 -14 7104.26 979.963
   1  -3  14 6359.75 920.255
   1  -3  14 9369.25 1065.52
  -1  -3 -14 9646.39 1077.17
   1   3  14 6319.48 904.221
   1   3  14 7127.94 811.073
   1   3  14 7545.54 921.802
   1  -3  14 6820.19 903.289
  -1  -3 -14 6715.28 858.342
  -1  -3 -14 7594.70 639.981
   1  -3  14 7358.55 951.125
   1   3  14 8026.92 1017.25
   1  -3  14 6612.72 903.165
   1  -3  14 7049.47 969.864
   1  -3  14 8433.45 1039.86
  -1   3 -14 7055.49 994.388
  -1  -3 -15 9131.87 1128.12
   1  -3  15 8798.09 1060.10
   1  -3  15 7703.11 1056.34
   1  -3  15 9485.93 1148.56
  -1  -3 -15 8308.98 1079.28
   1   3  15 9020.52 999.706
   1   3  15 7516.25 1030.80
   1   3  15 10448.0 1188.86
   1  -3  15 8014.61 1035.21
   1   3  15 9073.30 950.749
   1  -3  15 6037.04 889.308
   1   3  15 9072.24 1103.22
  -1  -3 -15 9213.61 744.562
   1   3  15 9572.16 1146.54
   1  -3  15 7711.40 874.612
   1  -3  15 7425.60 979.275
   1  -3  15 8828.21 1068.85
  -1  -3 -15 8347.66 1003.59
   1  -3  15 9331.05 1095.29
  -1   3 -15 8363.39 1119.58
  -1  -3 -15 9537.86 1129.79
   1   3  15 8724.12 1100.06
   1  -3  16 6417.23 1010.95
   1  -3  16 5978.16 935.441
   1   3  16 6176.11 857.326
   1   3  16 5562.30 923.230
  -1   3 -16 6540.73 1036.27
   1   3  16 5265.46 876.962
   1  -3  16 5169.77 747.686
  -1  -3 -16 5157.46 911.549
   1   3  16 5694.37 957.206
  -1  -3 -16 4148.39 841.414
   1  -3  16 5693.14 893.404
   1  -3  16 7227.17 1047.79
   1  -3  16 4851.20 827.120
   1   3  16 4781.64 856.697
  -1  -3 -16 6388.07 917.173
   1  -3  16 4909.57 829.108
   1   3  16 4574.06 823.518
   1   3  16 5977.79 930.567
  -1  -3 -16 4753.95 817.857
   1   3  16 5203.44 768.332
   1  -3  16 5401.85 902.174
   1  -3  16 6650.47 980.268
   1  -3  17-109.922 273.098
  -1  -3 -17 239.527 266.267
   1  -3  17 101.823 304.953
  -1   3 -17 508.683 460.965
  -1  -3 -17 158.283 270.399
   1  -3  17 52.9687 362.229
   1   3  17 164.851 437.341
   1   3  17 488.542 376.965
   1   3  17-151.511 290.277
   1  -3  17-57.8708 205.810
   1  -3  17 163.864 254.282
  -1  -3 -17 235.155 380.258
   1   3  17 604.909 484.823
   1  -3  17 489.373 400.175
   1   3  17-0.57371 310.041
   1  -3  17-2.73944 296.520
   1   3  17-148.027 276.784
  -1   3 -17 451.704 332.080
   1   3  17-68.0361 434.585
   1   3  17-36.7706 231.952
  -1  -3 -17-223.118 319.484
   1  -3  17 28.8880 311.529
   1  -3  17-178.118 391.705
  -1  -3 -18 4779.18 832.969
   1   3  18 4754.19 929.572
   1   3  18 4789.83 783.915
   1  -3  18 4365.41 866.824
  -1   3 -18 2963.77 781.153
  -1   3 -18 6176.47 1091.98
  -1  -3 -18 3674.42 875.776
   1   3  18 3860.77 816.729
   1  -3  18 5431.19 1031.56
   1   3  18 5305.85 993.381
   1  -3  18 3971.15 853.017
   1   3  18 3351.53 758.264
   1   3  18 5026.71 818.383
   1  -3  18 5449.98 952.644
   1  -3  18 3338.43 758.364
   1   3  18 3860.80 803.310
  -1  -3 -18 4415.21 872.112
  -1  -3 -18 5724.30 1047.74
   1   3  18 3751.94 836.188
   1  -3  18 5739.90 980.566
   1  -3  18 3887.84 826.443
   1  -3  18 3268.06 736.753
   1  -3  18 4447.67 729.400
   1  -3  19 14.8527 364.888
   1   3  19 633.755 516.486
   1   3  19 353.506 316.921
   1  -3  19-212.023 375.194
   1   3  19 632.122 427.594
   1   3  19 662.581 419.340
  -1   3 -19 968.881 475.456
  -1   3 -19 1376.79 623.073
  -1  -3 -19 397.537 380.679
   1  -3  19 915.621 461.832
   1  -3  19 100.166 311.708
   1  -3  19 554.443 331.040
   1  -3  19 379.394 433.904
   1   3  19 414.510 477.052
  -1  -3 -19 1059.20 550.769
  -1  -3 -19 854.048 503.771
   1  -3  19 406.927 442.400
   1   3  19 205.014 281.961
  -1  -3 -19 246.438 293.472
   1   3  19 296.221 292.902
   1   3  19 164.939 386.315
   1  -3  19 417.019 397.690
   1   3  19-277.314 427.891
  -1  -3 -20 18177.3 1741.07
   1  -3  20 18042.3 1856.32
   1  -3  20 18633.8 1860.25
   1  -3  20 15679.0 1694.92
   1   3  20 18338.9 1899.45
   1   3  20 16458.5 1775.59
   1   3  20 17280.6 1817.48
  -1  -3 -20 16288.6 1772.63
   1   3  20 19002.6 1888.48
   1  -3  20 16831.4 1760.13
   1   3  20 17040.4 1535.63
   1   3  20 18073.6 1831.45
   1  -3  20 16111.5 1754.57
  -1   3 -20 16366.7 1808.72
  -1   3 -20 18080.0 1845.10
   1   3  20 17768.6 1847.47
   1   3  20 17798.3 1574.18
  -1  -3 -20 15412.2 1649.42
   1  -3  20 14094.7 1608.00
   1   3  20 15215.4 1708.78
  -1  -3 -20 16853.0 1767.12
   1  -3  20 16178.4 1753.76
   1  -3  20 17223.1 1810.18
  -1  -3 -21 3471.46 895.250
   1   3  21 1902.54 656.144
   1  -3  21 1940.01 634.642
   1  -3  21 1327.39 677.965
   1   3  21 2965.44 803.937
   1  -3  21 3520.12 863.284
   1  -3  21 1904.05 660.348
  -1  -3 -21 3387.57 882.940
   1   3  21 2416.46 720.569
   1   3  21 3018.98 807.925
   1   3  21 2504.94 791.259
   1  -3  21 2025.47 682.084
  -1   3 -21 2494.84 754.376
  -1   3 -21 4184.71 929.562
   1   3  21 2256.82 596.234
   1   3  21 2095.62 717.574
   1   3  21 3421.39 911.157
   1  -3  21 2478.00 780.419
   1  -3  21 2527.46 800.159
   1  -3  21 2886.37 818.176
   1   3  22 975.034 563.471
   1  -3  22-1.54263 319.842
   1  -3  22-433.761 399.195
  -1  -3 -22 257.367 520.908
   1  -3  22-446.364 454.602
   1   3  22-693.056 498.958
   1  -3  22-483.139 618.286
   1  -3  22 559.710 544.718
   1  -3  22-67.3510 304.197
  -1   3 -22-495.617 437.390
  -1  -3 -22 367.169 570.084
  -1   3 -22 21.3073 387.157
   1   3  22 233.944 381.150
   1   3  22-237.622 377.346
   1   3  22-354.192 533.196
   1   3  22-253.443 412.983
   1  -3  22 199.894 392.062
   1   3  22-111.243 391.333
   1  -3  22 156.856 417.388
   1  -3  23 349.946 412.907
   1  -3  23-132.443 307.903
   1  -3  23 210.056 353.395
  -1   3 -23 176.303 342.475
   1  -3  23-429.366 423.553
   1  -3  23-999.073 544.816
  -1   4  23 344.870 277.727
  -1  -4  23 13.6891 335.050
  -1   4  23 385.177 579.969
  -1  -4  23 341.884 322.593
  -1   4  23 700.744 527.892
   1   4 -23 412.453 423.483
  -1   4  23 101.369 401.330
  -1  -4  23 91.0125 402.942
  -1   4  23 121.947 380.885
  -1   4  23 98.1980 367.198
  -1  -4  23 80.1548 347.086
  -1   4  23 903.797 628.372
  -1  -4  23 542.597 480.637
  -1   4  22 456.132 451.172
  -1  -4  22 682.630 416.046
  -1   4  22 463.001 425.384
  -1   4  22 558.072 482.065
  -1   4  22 1146.48 526.741
  -1  -4  22 447.057 392.682
   1  -4 -22 1002.53 508.656
   1   4 -22 398.342 362.386
  -1  -4  22 1411.44 617.161
  -1   4  22 1035.64 531.314
  -1  -4  22 1037.55 553.646
  -1   4  22 292.722 391.028
  -1  -4  22 1292.39 546.440
  -1  -4  22 1657.06 655.793
   1  -4 -22 1831.75 708.286
  -1   4  22 633.756 428.847
   1   4 -22 1723.60 656.389
  -1  -4  22 2328.56 797.557
  -1  -4  22 805.957 516.905
   1   4 -21 4638.25 1006.13
  -1  -4  21 3624.67 795.863
  -1  -4  21 3517.75 813.192
  -1   4  21 3628.08 891.313
  -1   4  21 3849.28 877.682
   1   4 -21 4057.76 940.758
  -1   4  21 4952.94 984.272
  -1  -4  21 5474.62 1040.11
  -1   4  21 3332.63 863.656
  -1  -4  21 3256.94 844.529
  -1  -4  21 2590.72 727.127
  -1   4  21 3919.41 912.809
  -1  -4  21 2959.11 789.785
  -1   4  21 2173.27 636.979
  -1   4  21 4271.76 957.233
  -1  -4  21 2678.46 708.876
   1  -4 -21 3515.11 878.364
  -1  -4  21 6212.09 1159.99
  -1  -4  21 3540.39 863.577
   1  -4 -21 4383.93 988.705
  -1  -4  20 485.914 427.066
  -1   4  20-564.321 506.188
  -1  -4  20 318.464 401.967
   1   4 -20-430.417 404.163
   1  -4 -20 590.720 449.868
  -1  -4  20-291.121 315.262
  -1  -4  20-293.892 413.556
   1   4 -20-219.849 267.523
  -1  -4  20 166.720 338.675
  -1   4  20 225.636 301.576
  -1  -4  20-271.177 314.663
  -1   4  20 263.742 329.280
  -1   4  20 348.784 378.682
  -1   4  20 19.2615 373.191
  -1  -4  20 223.910 388.797
  -1   4  20-515.836 475.363
   1  -4 -20 91.3408 399.301
  -1  -4  20 217.837 366.609
  -1  -4  20-358.499 360.366
  -1   4  20-401.187 565.307
  -1  -4  19 9827.44 1241.36
  -1  -4  19 8527.67 1154.04
  -1  -4  19 12867.4 1528.10
  -1   4  19 10221.7 1321.87
  -1  -4  19 10342.9 1319.95
  -1  -4  19 9866.98 1257.48
  -1   4  19 11299.3 1392.33
   1  -4 -19 10573.9 1379.08
  -1   4  19 11246.1 1387.33
  -1  -4  19 9884.87 1270.95
   1   4 -19 12631.1 1554.60
  -1   4  19 10379.9 1282.22
  -1   4  19 11876.1 1430.84
  -1   4  19 11083.1 1382.68
  -1   4  19 11444.0 1403.37
  -1  -4  19 10147.4 1278.45
   1   4 -19 11048.8 1412.85
  -1  -4  19 11093.5 1402.03
  -1  -4  19 9827.55 1256.69
   1  -4 -19 10619.6 1408.52
  -1   4  18 423.523 276.502
   1  -4 -18 394.388 420.224
  -1  -4  18 596.892 404.796
   1   4 -18-74.3510 379.268
  -1   4  18-43.9202 338.767
   1  -4 -18 213.362 469.127
  -1   4  18-205.570 323.322
  -1  -4  18 782.492 506.225
  -1  -4  18 1033.40 558.666
  -1   4  18 399.199 424.907
  -1   4  18-419.648 414.367
  -1   4  18 253.712 345.485
  -1  -4  18 224.981 253.832
  -1  -4  18-49.1816 347.323
  -1  -4  18 85.1694 248.053
  -1  -4  18 296.551 378.449
   1  -4 -18 71.8055 220.129
  -1   4  18-111.327 325.263
  -1   4  18 649.400 470.160
  -1  -4  18 541.664 315.420
   1   4 -18 89.7300 347.228
  -1  -4  18 806.466 449.244
  -1   4  17 6697.05 1025.52
  -1  -4  17 6285.04 959.637
   1   4 -17 7672.47 1110.60
  -1   4  17 8694.79 884.038
  -1  -4  17 8084.31 1104.93
  -1   4  17 6848.59 1012.69
  -1  -4  17 7270.52 1018.15
  -1  -4  17 8103.71 1055.85
  -1   4  17 8351.87 1099.25
  -1   4  17 8087.44 1076.05
   1  -4 -17 7552.40 1096.07
  -1  -4  17 7282.54 1014.68
  -1  -4  17 8220.37 1075.80
   1  -4 -17 7360.54 881.944
  -1  -4  17 6745.99 1024.06
  -1   4  17 7984.22 1095.05
  -1   4  17 5112.91 906.654
   1   4 -17 7002.43 1108.79
   1  -4 -17 6577.44 1056.09
  -1  -4  17 6969.50 987.917
  -1  -4  17 7579.88 1123.73
  -1   4  17 7896.68 1086.19
  -1   4  16 5352.80 872.704
  -1   4  16 4010.77 775.475
  -1  -4  16 4763.15 799.012
  -1   4  16 4597.78 803.808
  -1  -4  16 4676.32 781.225
  -1  -4  16 4800.77 856.127
   1  -4 -16 4401.99 842.639
   1   4 -16 2510.99 704.221
   1  -4 -16 3676.59 760.282
  -1  -4  16 3742.90 699.042
  -1   4  16 4203.63 598.624
  -1  -4  16 3960.55 788.098
  -1   4  16 4061.69 776.296
   1   4 -16 5119.58 893.835
  -1   4  16 3976.54 752.434
   1  -4 -16 4532.11 668.835
  -1  -4  16 4274.20 755.636
  -1  -4  16 4362.33 736.406
  -1   4  16 3610.00 765.897
  -1  -4  16 4758.68 824.508
  -1  -4  16 3979.88 724.828
  -1   4  16 4388.13 796.813
  -1  -4  15 1443.82 519.723
  -1  -4  15-159.841 457.168
   1   4 -15 323.798 335.078
   1  -4 -15 88.3960 375.845
  -1  -4  15 544.552 333.703
  -1  -4  15 709.184 384.343
  -1  -4  15 489.372 283.945
   1   4 -15 125.020 358.304
  -1  -4  15 522.901 296.907
   1  -4 -15 154.535 208.593
  -1   4  15 608.185 331.368
  -1   4  15 34.4526 283.433
  -1  -4  15-53.6343 257.861
  -1   4  15-31.0174 173.322
  -1   4  15 71.1404 316.439
   1  -4 -15 437.329 392.552
  -1   4  15-47.6739 318.940
  -1  -4  15-109.763 235.695
  -1  -4  15 144.196 267.947
  -1   4  15-192.085 317.130
  -1   4  15 295.428 319.021
  -1   4  15 246.061 426.254
  -1  -4  14 2756.94 551.107
  -1  -4  14 4659.83 797.562
   1   4 -14 4608.40 807.159
  -1  -4  14 3329.54 697.167
  -1  -4  14 4406.86 521.584
   1   4 -14 4060.25 730.137
  -1   4  14 3496.36 661.444
  -1  -4  14 3742.68 727.146
  -1  -4  14 3500.31 623.525
  -1  -4  14 4076.07 681.038
   1  -4 -14 3574.62 709.738
   1  -4 -14 3028.62 648.708
  -1  -4  14 3402.27 670.688
  -1   4  14 3607.85 679.121
  -1   4  14 3454.27 488.184
  -1   4  14 3876.15 727.820
  -1   4  14 3866.58 693.785
  -1   4  14 3128.14 697.253
  -1   4  14 3399.73 642.650
  -1  -4  14 3628.39 633.064
  -1   4  14 4523.52 731.680
   1  -4 -14 3995.10 633.821
  -1  -4  14 4258.90 698.084
  -1   4  13 764.687 346.484
  -1  -4  13 419.173 364.060
   1   4 -13-22.0757 338.871
  -1  -4  13-55.4787 297.628
  -1   4  13 321.858 247.640
   1  -4 -13 302.058 351.667
  -1  -4  13 706.005 380.600
   1  -4 -13 438.604 437.454
   1   4 -13 562.308 347.335
   1  -4 -13 398.788 226.214
  -1  -4  13 1068.99 384.511
  -1  -4  13 541.621 305.597
   1  -4 -13 224.696 330.573
   1  -4 -13 325.621 123.054
  -1   4  13 1070.81 492.266
  -1   4  13 311.634 242.256
  -1  -4  13 366.938 283.243
  -1   4  13 239.971 190.148
  -1   4  13 125.778 315.295
  -1   4  13 221.442 237.350
   1   4 -13 411.018 336.358
  -1  -4  13 726.931 321.663
  -1  -4  13 426.604 333.919
  -1  -4  13 460.510 361.052
  -1  -4  13 819.536 243.913
  -1   4  13 257.296 237.218
   1   4 -12 91020.2 3117.67
  -1   4  12 92858.1 3197.78
   1  -4 -12 88912.4 1487.83
  -1   4  12 93160.8 2964.96
  -1   4  12 91472.9 2958.83
   1  -4 -12 92831.3 2767.13
   1  -4 -12 91163.8 2319.05
  -1   4  12 97466.3 3046.11
  -1   4  12 90944.5 3089.16
   1  -4 -12 93314.2 3129.96
   1   4 -12 84034.6 3179.66
  -1  -4  12 93027.6 2817.39
  -1  -4  12 90338.1 2773.33
  -1  -4  12 90864.8 3079.92
  -1  -4  12 92197.1 2790.82
  -1  -4  12 92884.6 1787.47
  -1  -4  12 92055.2 3139.61
  -1   4  12 92506.6 2954.09
  -1  -4  12 87476.9 2727.84
   1   4 -12 86263.6 2679.47
   1  -4 -12 85470.9 3067.85
  -1   4  12 93622.2 2152.02
  -1   4  12 91178.0 2952.87
  -1  -4  12 97206.3 3096.48
  -1  -4  12 88391.2 2751.78
  -1  -4  12 85748.0 2966.43
   1  -4 -12 84940.3 1355.49
  -1  -4  12 85870.2 2252.81
   1  -4 -11 67762.7 2021.01
  -1  -4  11 64851.8 2239.65
  -1   4  11 70705.8 2646.11
  -1  -4  11 65953.6 2258.68
  -1  -4  11 64174.8 2472.82
  -1   4  11 68859.3 1705.76
   1   4 -11 64008.7 2513.72
  -1  -4  11 69563.7 2634.51
  -1  -4  11 66678.3 2006.52
   1  -4 -11 66424.2 1220.20
   1  -4 -11 66548.9 2552.90
  -1   4  11 70236.2 2457.88
  -1   4  11 65105.8 2374.61
  -1  -4  11 66473.7 1400.58
  -1   4  11 66918.1 2647.51
   1   4 -11 68713.1 2752.18
  -1  -4  11 66943.5 2282.05
   1  -4 -11 65119.6 1696.48
  -1  -4  11 65809.9 2264.60
   1   4 -11 67898.6 2269.16
   1  -4 -11 66170.6 2581.50
  -1  -4  11 64450.3 2509.45
   1  -4 -11 65505.4 2296.76
  -1   4  11 67914.5 2424.65
  -1   4  11 67943.6 2437.26
  -1  -4  11 67131.4 2288.77
  -1  -4  11 66124.4 2513.96
  -1   4  11 71302.2 2490.45
  -1  -4  10 34876.4 924.376
  -1   4  10 32688.5 1598.04
  -1   4  10 34753.6 1656.75
  -1  -4  10 33938.4 1533.23
   1  -4 -10 34877.1 1443.50
  -1  -4  10 31761.0 1475.61
   1  -4 -10 30344.1 1683.89
  -1  -4  10 36191.1 1579.72
  -1   4  10 34193.4 1634.27
   1  -4 -10 33186.7 826.803
  -1   4  10 32817.2 1755.63
   1   4 -10 31867.9 1825.88
   1  -4 -10 33666.3 1630.32
  -1  -4  10 35156.7 1785.58
  -1  -4  10 33831.3 1535.01
  -1   4  10 33300.9 1086.89
   1   4 -10 31486.0 1707.49
   1  -4 -10 35375.7 1847.98
  -1   4  10 32528.2 1585.72
  -1   4  10 33731.9 1814.93
  -1  -4  10 33000.3 1736.83
   1   4 -10 34191.5 1544.74
  -1  -4  10 32698.8 1417.82
  -1   4  10 35858.5 1668.63
  -1  -4  10 32644.7 1514.02
   1  -4 -10 32693.6 1095.85
  -1  -4  10 36066.0 1740.63
  -1  -4  10 35632.7 1841.82
  -1   4   9 790.221 283.397
   1  -4  -9 1723.10 432.804
  -1  -4   9 547.723 232.140
   1  -4  -9 426.344 215.743
  -1   4   9 40.2118 275.732
  -1  -4   9 552.853 226.444
  -1   4   9 734.012 295.154
  -1  -4   9 857.435 396.887
  -1  -4   9 538.295 224.392
  -1  -4   9 995.840 310.883
  -1   4   9 91.7098 167.206
  -1  -4   9 1370.88 376.873
   1  -4  -9 811.472 177.598
  -1  -4   9 269.997 313.436
  -1   4   9 418.419 240.326
  -1  -4   9 745.165 135.004
   1  -4  -9 1544.46 418.298
  -1  -4   9 389.854 187.032
   1  -4  -9 1229.72 485.925
  -1  -4   9 466.780 203.972
  -1   4   9 543.009 275.944
   1   4  -9 417.329 330.580
  -1   4   9 859.524 418.557
   1   4  -9 172.117 253.019
   1   4  -9 888.640 294.817
  -1   4   9 363.351 148.165
  -1  -4   9 458.254 201.119
  -1  -4   8 44247.5 1882.89
  -1   4   8 43858.2 1643.85
  -1   4   8 39202.7 878.043
   1   4  -8 43704.3 1797.26
   1  -4  -8 40746.1 1581.53
  -1  -4   8 42247.0 1278.74
  -1  -4   8 43890.5 1652.77
  -1   4   8 42728.3 1611.90
  -1  -4   8 43975.7 1825.57
  -1  -4   8 41193.6 815.130
  -1  -4   8 42077.7 1496.04
   1   4  -8 41887.0 1556.68
  -1   4   8 41059.4 917.994
  -1   4   8 40867.1 1583.95
   1  -4  -8 40616.2 1823.88
   1   4  -8 44143.8 1997.33
   1  -4  -8 42378.8 1842.78
  -1  -4   8 44556.2 1532.62
  -1   4   8 43787.2 1639.89
  -1   4   8 43795.7 1635.03
   1  -4  -8 38920.9 1689.93
  -1  -4   8 38529.6 1810.77
  -1   4   8 42469.7 1897.86
  -1  -4   8 42012.2 1493.78
  -1  -4   8 44085.4 1755.94
  -1   4   8 41634.6 1873.47
  -1  -4   8 42529.1 1503.73
   1  -4  -7 67451.6 2291.76
  -1  -4   7 64195.4 1710.36
  -1   4   7 69874.4 1924.65
  -1   4   7 66363.1 1187.86
   1   4  -7 65676.8 1776.10
  -1  -4   7 65251.2 2116.88
  -1  -4   7 68365.5 2247.31
   1   4  -7 64877.1 2344.63
  -1  -4   7 68883.1 1773.83
  -1  -4   7 65283.1 2016.01
  -1  -4   7 69621.1 1773.69
  -1   4   7 65594.7 2293.02
   1   4  -7 64794.8 2091.48
  -1  -4   7 66031.3 2050.05
  -1   4   7 68208.3 1895.71
  -1  -4   7 66477.9 1737.85
   1   4  -7 65174.0 1752.73
   1  -4  -7 67957.6 2179.66
   1   4  -7 67010.3 1858.03
  -1   4   7 68614.9 2309.05
  -1  -4   7 62122.8 936.051
  -1  -4   7 64205.3 1502.28
  -1   4   7 65324.8 1864.32
  -1   4   7 68457.9 1899.78
  -1  -4   7 64875.2 2241.32
   1   4  -7 66668.9 1782.54
   1  -4  -7 64284.5 1993.01
   1   4  -7 61439.6 1758.27
  -1   4   7 65554.2 1863.65
   1  -4  -7 68297.8 2247.99
  -1  -4   7 63917.3 929.337
   1   4  -6 8069.11 566.045
   1  -4  -6 8986.36 844.626
  -1  -4   6 8810.33 577.337
  -1   4   6 7942.93 618.759
  -1  -4   6 9043.59 845.297
   1   4  -6 8874.07 756.981
  -1   4   6 7932.93 803.580
   1   4  -6 9448.60 865.244
   1  -4  -6 8486.46 635.394
   1  -4  -6 9143.34 840.423
  -1   4   6 8339.57 456.886
  -1   4   6 7627.82 597.100
  -1   4   6 8883.18 653.498
  -1  -4   6 10031.4 846.644
   1  -4  -6 8608.53 639.533
  -1  -4   6 8995.56 549.376
  -1  -4   6 7434.91 696.363
  -1  -4   6 8739.94 717.450
   1  -4  -6 8278.28 633.248
  -1   4   6 9789.35 887.050
   1   4  -6 8767.41 640.432
   1   4  -6 9025.39 615.701
   1  -4  -6 8562.03 778.293
  -1  -4   6 9305.42 602.030
   1  -4  -6 9108.25 756.627
   1   4  -6 8107.32 568.017
  -1  -4   6 9463.25 602.792
  -1   4   6 8463.87 629.956
  -1  -4   6 8417.64 326.758
  -1  -4   6 8473.89 739.309
  -1  -4   6 9024.41 586.816
   1  -4  -6 8318.74 636.944
   1   4  -6 8885.81 600.041
  -1   4   6 7995.83 330.575
   1   4  -5 12987.8 650.272
   1  -4  -5 13117.6 940.883
   1   4  -5 12779.2 744.173
  -1  -4   5 13360.6 648.759
   1  -4  -5 12740.5 710.909
   1  -4  -5 13342.4 917.382
  -1   4   5 12251.5 950.088
   1  -4  -5 12573.5 706.574
  -1  -4   5 14406.7 974.121
   1  -4  -5 14494.1 989.824
   1   4  -5 11653.5 630.233
   1  -4  -5 12740.2 712.368
   1   4  -5 13828.4 975.435
  -1  -4   5 12603.8 891.549
  -1  -4   5 13297.3 643.837
  -1   4   5 12219.0 952.229
  -1  -4   5 12709.9 854.158
  -1  -4   5 14149.7 667.000
  -1  -4   5 12135.6 909.452
   1   4  -5 13500.5 853.541
  -1  -4   5 11102.1 796.462
  -1   4   5 12522.2 702.158
   1   4  -5 12332.2 638.020
  -1  -4   5 12033.5 410.163
   1  -4  -5 13573.3 992.398
   1   4  -5 11909.2 381.376
  -1  -4   5 13376.5 648.860
  -1   4   5 13504.9 614.839
   1  -4  -5 12963.5 715.662
  -1  -4   5 12332.1 962.765
  -1   4   5 12647.8 707.711
   1   4  -5 12102.7 624.415
  -1   4   5 11963.2 679.096
  -1  -4   5 12754.9 628.429
  -1  -4   5 13250.6 759.113
  -1   4   5 12375.8 697.215
  -1   4   5 11564.5 460.278
   1  -4  -5 11913.2 867.330
   1   4  -4 23695.9 781.986
   1  -4  -4 24638.3 1232.01
  -1  -4   4 22504.0 828.710
   1  -4  -4 24142.7 1222.39
  -1  -4   4 24604.8 767.804
   1   4  -4 24247.6 1225.05
   1   4  -4 23658.4 1051.53
  -1  -4   4 25064.7 1100.68
   1   4  -4 24517.9 783.007
  -1  -4   4 24796.2 1121.12
   1  -4  -4 24908.1 891.135
  -1  -4   4 25802.4 1018.28
  -1   4   4 25990.9 893.853
   1   4  -4 24247.4 986.356
  -1  -4   4 25162.3 774.045
  -1   4   4 25821.5 890.655
  -1   4   4 26411.6 1312.74
   1  -4  -4 24663.2 882.011
   1  -4  -4 26017.2 1322.08
  -1   4   4 25504.6 889.569
  -1  -4   4 24438.9 642.253
  -1   4   4 22796.1 1226.06
   1   4  -4 24273.6 785.943
  -1   4   4 25491.6 883.184
   1  -4  -4 24733.0 885.452
   1  -4  -4 27045.3 1278.72
  -1  -4   4 25388.7 776.246
  -1  -4   4 26022.1 1368.36
   1  -4  -4 27027.3 1343.77
  -1  -4   4 25320.8 784.065
  -1  -4   4 24225.6 1232.34
   1   4  -4 24761.7 790.919
  -1  -4   4 25169.2 1254.27
   1  -4  -4 25468.3 896.512
  -1  -4   4 25452.1 1253.60
  -1   4   4 25164.5 882.597
  -1   4   3 75.2690 159.429
  -1   4   3 110.816 108.840
  -1  -4   3 885.442 330.575
   1   4  -3 122.708 74.2850
  -1  -4   3 542.274 171.959
  -1   4   3 327.452 163.238
  -1  -4   3 843.464 238.888
  -1   4   3 65.6957 92.2031
  -1  -4   3 791.594 272.239
   1   4  -3 210.890 93.9252
   1   4  -3 596.655 189.020
   1  -4  -3 90.3335 93.1386
   1  -4  -3 201.603 99.8724
   1  -4  -3 174.335 107.513
   1   4  -3 366.621 200.491
  -1  -4   3-18.5699 243.897
   1  -4  -3 519.845 270.134
   1   4  -3 310.538 130.051
   1  -4  -3 213.470 103.754
  -1  -4   3 662.132 212.906
  -1   4   3 248.260 242.210
   1   4  -3 300.251 178.983
  -1  -4   3 508.451 119.467
   1   4  -3 63.7750 71.3445
   1   4  -3 538.545 194.795
   1  -4  -3 83.6304 255.116
   1  -4  -3 53.2302 243.490
   1   4  -3 230.469 187.571
   1   4  -3 196.749 87.8717
  -1   4   3 438.930 252.367
   1   4  -3 392.336 125.957
   1  -4  -3 601.026 281.545
  -1   4   3 281.419 115.947
   1  -4  -3 519.590 283.594
  -1   4   3 206.128 116.711
  -1  -4   3 369.132 244.630
  -1  -4   3 423.558 108.485
  -1  -4   3 558.058 139.961
  -1  -4   3 440.307 109.847
   1   4  -2 5865.92 611.087
   1   4  -2 6055.44 295.590
  -1  -4   2 5898.38 648.537
   1   4  -2 6029.75 499.452
  -1  -4   2 6375.97 603.831
  -1  -4   2 5709.68 445.533
  -1   4   2 6072.88 492.649
   1  -4  -2 6254.30 337.966
  -1  -4   2 5999.14 627.749
  -1  -4   2 6142.22 400.433
   1   4  -2 5994.63 488.154
   1   4  -2 5660.80 551.578
   1  -4  -2 6043.13 330.462
   1   4  -2 5867.18 398.462
  -1  -4   2 6309.00 523.230
   1  -4  -2 6645.36 681.109
   1   4  -2 5701.81 441.290
   1  -4  -2 6699.03 635.094
   1   4  -2 5699.10 280.303
   1  -4  -2 6289.99 338.531
  -1  -4   2 5797.56 280.125
  -1  -4   2 5383.25 271.142
   1   4  -2 5811.93 282.476
   1  -4  -2 5822.53 327.222
  -1   4   2 6720.90 339.205
   1  -4  -2 6733.67 651.738
   1  -4  -2 5716.42 619.152
   1   4  -2 5842.66 285.978
   1  -4  -2 6690.25 669.546
  -1   4   2 6023.50 323.715
  -1   4   2 6619.39 476.799
   1   4  -2 5598.87 277.654
  -1   4   2 6342.83 325.729
   1   4  -2 5826.20 463.756
  -1   4   2 6185.76 608.554
   1   4  -2 6532.52 532.048
  -1  -4   2 6041.49 652.842
   1   4  -2 5846.08 290.502
   1  -4  -1 298.319 69.5888
   1  -4  -1 315.129 283.281
   1  -4  -1 196.683 246.248
   1  -4  -1 289.412 68.7523
   1   4  -1 427.611 83.5998
   1  -4  -1 431.899 283.173
   1   4  -1 161.415 60.8618
   1  -4  -1 333.423 217.418
  -1  -4   1 305.003 179.614
  -1  -4   1 409.561 301.302
   1  -4  -1 299.711 72.9264
   1   4  -1 160.580 114.744
  -1   4   1 468.843 148.267
   1  -4  -1 232.785 62.0447
  -1   4   1 263.858 69.0212
   1   4  -1 265.540 123.944
   1  -4  -1 178.103 199.340
   1   4  -1 421.194 81.7006
   1  -4  -1 159.911 238.691
  -1  -4   1 517.097 263.088
   1  -4  -1 207.863 59.0893
  -1   4   1 155.178 95.0771
  -1  -4   1 339.335 146.710
   1  -4  -1 394.811 267.706
   1   4  -1 475.542 163.408
   1   4  -1 342.768 168.657
   1   4  -1 197.825 133.698
  -1  -4   1 143.692 209.255
  -1   4   1 210.996 81.1251
  -1  -4   1 294.813 205.598
  -1   4   1 257.051 66.7000
  -1   4   1 262.663 206.001
   1  -4  -1 406.760 82.4726
   1   4  -1 326.100 160.018
  -1  -4   1 284.119 161.631
   1   4  -1 617.346 193.088
   1   4  -1 258.775 65.4185
  -1   4   1 586.740 225.290
   1   4  -1 209.350 70.5649
   1  -4  -1 275.448 89.5458
   1   4  -1 451.417 77.6660
   1   4  -1 390.532 236.526
  -1   4   0 1226.78 178.448
  -1  -4   0 1075.21 228.598
   1  -4   0 1369.91 342.874
  -1  -4   0 1257.13 355.399
   1   4   0 1135.18 137.511
   1   4   0 1328.10 319.950
   1   4   0 1333.86 141.689
  -1   4   0 1217.47 144.364
   1  -4   0 1356.95 344.464
  -1   4   0 1420.53 290.615
   1  -4   0 1300.15 195.059
   1   4   0 1345.00 234.303
   1   4   0 1237.75 245.731
  -1   4   0 1430.80 203.288
   1  -4   0 1833.13 407.080
   1   4   0 1566.92 268.138
  -1  -4   0 1275.09 143.232
   1   4   0 1124.80 128.007
  -1  -4   0 1180.45 315.456
  -1  -4   0 1515.15 292.816
   1   4   0 1115.27 247.852
  -1  -4   0 1435.90 329.781
  -1  -4   0 1355.31 245.170
  -1  -4   0 1813.93 413.656
   1  -4   0 1428.18 360.202
   1   4   0 1263.89 140.035
   1  -4   0 1502.27 366.959
  -1   4   0 1311.10 284.803
   1   4   0 1629.46 234.848
   1  -4   0 1333.02 336.814
   1   4   0 1040.03 129.556
   1   4   0 1258.07 145.617
   1   4   0 1354.51 236.425
  -1   4   0 1168.26 197.083
   1  -4   1 10334.2 811.341
  -1  -4  -1 10072.6 809.208
   1  -4   1 9479.03 333.897
   1  -4   1 10105.8 775.165
  -1  -4  -1 10605.4 752.979
   1  -4   1 9623.45 347.471
   1  -4   1 10733.6 815.037
   1  -4   1 9311.37 329.032
   1   4   1 9893.75 445.659
   1  -4   1 9886.43 349.795
   1   4   1 9658.79 433.501
  -1  -4  -1 10187.3 807.188
   1   4   1 10572.2 668.604
  -1   4  -1 10278.4 664.344
   1   4   1 10036.4 449.272
   1  -4   1 9292.03 337.823
  -1   4  -1 9755.98 340.239
  -1  -4  -1 9585.01 444.987
   1  -4   1 9359.45 789.484
  -1   4  -1 9626.17 376.942
  -1  -4  -1 11203.8 837.250
  -1   4  -1 9043.22 440.989
   1  -4   1 11187.8 842.509
  -1  -4  -1 10370.0 658.367
  -1  -4  -1 10064.3 688.130
   1   4   1 10261.7 448.349
   1   4   1 9366.65 539.923
   1   4   1 11714.6 806.255
   1  -4   1 9877.01 798.095
   1   4   1 9735.20 660.399
   1  -4   1 9594.10 328.379
  -1   4  -1 10667.0 603.607
   1   4   1 10583.8 533.710
   1   4   1 9559.07 433.641
  -1  -4  -1 10338.0 832.564
  -1   4  -1 9605.12 664.267
   1   4   1 10260.1 700.736
   1  -4   1 10558.7 583.476
   1  -4   2 59798.7 1014.53
   1  -4   2 60568.0 1031.60
   1  -4   2 59893.9 1910.70
  -1  -4  -2 62136.3 1964.46
  -1  -4  -2 64091.1 1989.81
   1  -4   2 65877.3 1989.51
   1   4   2 61986.6 1225.94
   1   4   2 57609.1 1213.44
   1  -4   2 60727.0 1929.75
   1  -4   2 63574.4 1557.16
  -1  -4  -2 59303.9 1907.35
   1   4   2 57629.6 1221.95
  -1  -4  -2 59743.8 1299.09
   1  -4   2 59365.6 1022.09
   1  -4   2 62380.1 1955.13
   1   4   2 57960.3 1208.58
  -1   4  -2 58885.5 942.262
  -1   4  -2 59843.3 1530.97
   1   4   2 63001.8 1786.25
   1  -4   2 59496.1 999.917
   1  -4   2 57690.4 1004.39
   1   4   2 62568.9 1685.98
  -1   4  -2 61691.6 1588.19
  -1  -4  -2 60701.4 1705.67
  -1  -4  -2 59472.8 1903.90
   1   4   2 61123.3 1258.31
  -1  -4  -2 59511.3 1784.10
  -1  -4  -2 60138.7 1666.17
  -1   4  -2 57393.7 1047.00
   1   4   2 62290.6 1786.01
   1   4   2 60877.4 1253.11
   1   4   2 60944.7 1249.66
   1  -4   2 59075.3 1945.25
  -1   4  -2 59702.5 827.819
  -1  -4  -2 60739.0 1314.05
   1  -4   2 60700.1 1009.76
  -1   4  -2 60995.6 1526.77
  -1   4  -3 4076.82 400.246
   1   4   3 4006.97 374.183
  -1  -4  -3 3871.04 499.858
   1  -4   3 3521.80 529.623
   1  -4   3 4276.47 457.464
   1  -4   3 4102.11 310.109
  -1  -4  -3 5028.50 537.559
   1  -4   3 3600.96 298.705
   1   4   3 3956.41 376.817
   1   4   3 3722.97 489.065
   1  -4   3 3030.53 449.524
  -1  -4  -3 4000.63 540.993
   1   4   3 4181.13 281.200
  -1  -4  -3 4117.33 553.156
  -1   4  -3 4484.13 542.018
   1  -4   3 4490.04 557.893
  -1   4  -3 3939.42 325.792
   1  -4   3 4290.32 320.792
  -1  -4  -3 4164.79 391.698
  -1  -4  -3 4121.30 385.399
  -1  -4  -3 4561.27 561.812
   1  -4   3 4118.89 320.329
   1  -4   3 4019.54 317.482
  -1   4  -3 3953.89 249.087
   1   4   3 4343.75 497.250
   1   4   3 4142.85 384.392
  -1   4  -3 4211.35 336.544
  -1   4  -3 4122.79 392.061
  -1  -4  -3 5345.07 599.059
   1  -4   3 4090.16 320.559
   1   4   3 3788.07 365.486
  -1  -4  -3 3783.23 506.803
   1  -4   3 4401.99 543.547
   1  -4   3 3672.42 527.843
   1  -4   4 572.170 258.952
  -1  -4  -4 730.758 199.074
  -1  -4  -4 1177.38 345.029
   1  -4   4 1152.85 306.849
   1  -4   4 1038.45 314.838
  -1  -4  -4 1274.98 363.397
  -1  -4  -4 1319.72 327.173
   1   4   4 893.328 226.451
  -1  -4  -4 769.231 301.707
   1  -4   4 904.911 301.662
   1   4   4 800.777 171.296
  -1   4  -4 806.190 182.275
  -1  -4  -4 1117.92 235.126
   1  -4   4 1138.45 210.774
  -1   4  -4 1112.00 225.918
  -1  -4  -4 915.760 278.880
   1  -4   4 1218.75 222.555
  -1   4  -4 1189.01 219.152
  -1   4  -4 1146.04 167.536
   1  -4   4 1212.96 390.349
   1  -4   4 659.546 123.559
   1   4   4 896.976 234.051
   1   4   4 1068.78 240.511
   1   4   4 868.708 222.606
  -1  -4  -4 852.599 209.407
   1   4   4 815.442 217.353
   1  -4   4 1441.42 339.694
  -1   4  -4 934.145 194.758
   1  -4   4 1031.69 197.489
  -1   4  -4 936.085 319.258
   1  -4   4 1247.42 220.841
   1   4   4 832.327 268.452
  -1   4  -5 64958.2 2154.41
   1  -4   5 61005.2 1419.65
  -1   4  -5 59843.1 1567.43
  -1  -4  -5 57556.9 2012.55
   1   4   5 60267.5 1690.86
   1   4   5 61333.7 1333.96
   1  -4   5 61775.0 2018.27
   1  -4   5 59800.1 1519.67
  -1  -4  -5 61371.0 2006.61
   1   4   5 63266.0 1501.82
   1   4   5 62673.8 2047.80
   1  -4   5 60495.9 1945.30
   1  -4   5 62923.2 1917.61
  -1  -4  -5 59618.5 1961.64
   1  -4   5 63448.5 1571.14
   1  -4   5 59088.4 1215.10
   1  -4   5 63068.0 2149.29
  -1  -4  -5 62374.7 1786.08
  -1  -4  -5 61573.6 1756.69
  -1  -4  -5 60468.4 1738.95
   1   4   5 63778.5 1772.71
  -1   4  -5 60579.2 1592.00
   1  -4   5 62503.0 1548.80
   1  -4   5 62699.6 1557.69
   1   4   5 61209.6 1692.57
  -1   4  -5 57507.9 1540.02
  -1  -4  -5 63748.4 2039.82
   1   4   5 57890.9 1659.36
   1   4   5 58959.0 1666.24
   1  -4   5 59669.2 2110.52
  -1   4  -5 60026.6 1394.21
  -1  -4  -5 59870.1 1956.21
   1  -4   6 16154.3 725.101
   1   4   6 16516.2 1112.31
   1   4   6 15394.4 712.554
  -1  -4  -6 14438.1 1035.50
  -1   4  -6 16492.5 1126.21
  -1   4  -6 15040.0 865.154
   1  -4   6 15932.0 1122.19
   1  -4   6 15302.6 979.020
   1  -4   6 15774.3 1152.74
  -1   4  -6 15820.2 709.996
   1   4   6 15290.4 920.737
   1   4   6 15727.9 937.802
   1  -4   6 17935.8 758.235
  -1  -4  -6 16040.1 1116.01
  -1  -4  -6 15715.5 1068.60
   1   4   6 16043.0 943.490
   1   4   6 15682.5 938.299
  -1  -4  -6 17317.9 1048.79
  -1   4  -6 15225.5 875.941
   1  -4   6 16079.4 871.974
   1   4   6 13898.6 764.646
   1   4   6 16446.5 916.786
   1  -4   6 17049.2 894.903
   1   4   6 16034.6 1129.80
   1  -4   6 15831.7 1024.20
  -1   4  -6 16034.9 884.175
   1  -4   6 16757.5 1073.83
   1  -4   6 16456.4 871.655
   1  -4   6 16518.4 881.405
  -1  -4  -6 14823.3 1058.37
   1   4   7 44867.6 1913.86
  -1  -4  -7 45520.4 1680.39
  -1   4  -7 45939.1 1953.01
   1  -4   7 44935.0 1651.58
   1  -4   7 43976.5 1726.99
   1   4   7 46348.9 1699.93
  -1   4  -7 44064.6 1184.74
   1   4   7 47871.4 1734.07
   1   4   7 46893.4 1716.72
   1  -4   7 46522.2 1955.64
   1  -4   7 44610.5 1313.27
   1   4   7 45788.0 1918.55
   1  -4   7 44126.8 1539.31
  -1  -4  -7 44075.7 1853.55
  -1   4  -7 43702.6 970.705
   1  -4   7 43877.8 1525.87
   1  -4   7 42180.3 799.049
   1  -4   7 44522.2 1205.58
   1  -4   7 47686.2 1974.78
   1   4   7 46078.0 1533.79
  -1  -4  -7 47462.4 1914.51
  -1  -4  -7 45913.7 1950.91
   1   4   7 45449.1 1308.00
   1  -4   7 45056.1 1554.87
   1  -4   7 45873.1 1570.02
   1  -4   7 45541.4 1826.82
   1   4   7 49066.0 1745.90
   1   4   8 83626.9 2694.75
   1  -4   8 87126.2 2299.82
  -1  -4  -8 85446.9 2660.06
   1   4   8 84243.7 1881.33
  -1  -4  -8 83295.9 2287.92
  -1  -4  -8 80276.8 2609.77
   1  -4   8 81689.2 2218.51
   1  -4   8 83146.1 2726.92
   1  -4   8 82309.3 2731.74
   1   4   8 84123.1 2101.71
  -1   4  -8 81913.4 1204.94
   1   4   8 84251.7 2690.96
   1  -4   8 89603.0 1714.96
   1  -4   8 84236.3 1360.58
  -1  -4  -8 82823.0 2614.63
  -1   4  -8 86577.4 2768.21
   1   4   8 81940.2 2441.91
   1  -4   8 79668.0 2382.19
   1  -4   8 81034.4 2564.41
   1   4   8 85030.2 2487.51
   1  -4   8 87261.2 2323.68
   1  -4   8 83535.5 2277.06
   1   4   8 83504.7 2452.35
   1  -4   8 87002.3 2319.94
   1   4   8 84563.6 2464.43
   1   4   9 1186.00 255.039
   1  -4   9 1782.79 460.571
   1  -4   9 1225.50 329.097
  -1  -4  -9 627.139 339.535
   1  -4   9 1338.88 199.444
   1  -4   9 1812.25 507.687
   1  -4   9 1298.50 355.699
  -1   4  -9 1169.79 382.152
  -1  -4  -9 1474.65 416.924
   1   4   9 1030.59 316.766
   1  -4   9 2053.57 398.149
   1  -4   9 1548.13 454.827
   1   4   9 1022.66 353.665
  -1  -4  -9 1796.61 359.292
   1  -4   9 1448.05 220.440
   1   4   9 1195.52 356.218
  -1   4  -9 1223.97 137.052
   1  -4   9 1461.04 332.642
   1   4   9 1492.49 433.358
  -1  -4  -9 1532.49 423.535
   1   4   9 1483.52 341.749
   1   4   9 1284.26 422.371
   1   4   9 1133.56 351.304
   1  -4   9 1151.22 319.739
   1  -4   9 1313.09 333.854
   1  -4  10 18102.9 641.385
   1   4  10 18291.1 1041.50
  -1   4 -10 19568.9 1440.58
  -1  -4 -10 17885.8 1339.41
   1  -4  10 18621.8 1214.72
   1   4  10 19669.0 1433.03
   1  -4  10 18868.3 1229.34
   1   4  10 17976.2 1262.61
  -1  -4 -10 18436.3 1352.26
   1   4  10 18687.8 1347.98
   1  -4  10 19301.2 816.221
   1  -4  10 19638.4 1251.80
   1  -4  10 19668.8 847.104
   1   4  10 18222.6 1278.51
   1  -4  10 18949.8 1081.57
   1   4  10 18482.3 1283.18
   1   4  10 18186.2 1260.04
   1  -4  10 20253.8 1263.76
  -1  -4 -10 18993.6 1397.11
   1   4  10 18535.8 1017.86
   1  -4  10 20638.5 1457.52
   1  -4  10 21171.0 1443.93
   1  -4  10 21136.2 1288.45
  -1  -4 -10 19144.7 1087.43
   1  -4  10 21588.6 1497.98
   1  -4  11 1612.53 420.208
   1   4  11 1545.38 356.404
   1   4  11 1379.71 424.020
   1   4  11 1449.98 439.813
   1   4  11 1288.47 510.136
   1  -4  11 667.695 268.491
   1   4  11 1761.98 374.667
   1  -4  11 1105.30 337.740
   1  -4  11 1367.06 374.974
  -1  -4 -11 1703.66 556.902
  -1   4 -11 1392.70 471.418
   1  -4  11 1354.26 522.766
   1  -4  11 1933.03 518.218
  -1  -4 -11 1464.83 459.933
   1  -4  11 909.958 188.491
   1   4  11 1333.49 373.299
   1   4  11 640.869 316.601
   1   4  11 948.035 367.461
   1  -4  11 1486.86 433.326
   1  -4  11 1163.97 228.864
   1  -4  11 1835.28 356.011
   1  -4  11 1517.83 256.621
  -1  -4 -11 920.124 301.028
  -1  -4 -11 1999.29 490.551
   1  -4  11 1048.49 497.077
   1   4  12 62911.9 2588.30
   1  -4  12 60824.0 2434.49
   1  -4  12 64997.8 2504.96
   1  -4  12 62770.6 2740.09
   1   4  12 65270.7 2623.85
  -1  -4 -12 66241.1 1975.51
  -1  -4 -12 57209.1 2545.92
   1  -4  12 62349.2 1923.50
   1   4  12 61328.7 2550.81
   1   4  12 63614.2 2606.78
   1  -4  12 62071.3 2459.49
  -1  -4 -12 61957.7 2630.44
  -1  -4 -12 62322.2 2657.52
   1   4  12 65110.9 2095.87
   1  -4  12 63302.9 2453.92
   1  -4  12 63319.0 2376.91
  -1  -4 -12 59203.7 975.528
   1   4  12 65796.3 2779.83
   1  -4  12 64649.0 2711.06
   1   4  12 60116.5 2535.49
   1  -4  12 61428.9 2698.38
  -1   4 -12 64495.9 2780.51
   1  -4  13 19755.8 1590.62
   1  -4  13 22062.6 1448.53
   1  -4  13 20628.9 1628.91
   1   4  13 19994.0 1526.24
   1  -4  13 19055.2 1532.69
   1   4  13 19702.5 1212.41
   1  -4  13 19484.3 1431.33
   1   4  13 19646.3 1519.89
  -1  -4 -13 20806.0 1096.35
   1   4  13 23567.3 1735.46
   1   4  13 20611.1 1541.43
  -1  -4 -13 20912.1 1601.86
   1   4  13 21354.1 1548.74
   1  -4  13 22882.7 1557.74
  -1   4 -13 21719.1 1673.49
  -1  -4 -13 18353.1 1506.67
  -1  -4 -13 16945.9 1461.41
   1  -4  13 23313.5 1572.97
   1  -4  13 21850.2 1513.28
   1   4  13 20299.7 1532.52
   1  -4  13 22515.2 1141.99
   1  -4  13 19079.1 1415.71
   1   4  14 7537.77 974.017
   1  -4  14 9943.46 1176.44
  -1   4 -14 8801.85 1131.16
   1   4  14 7539.50 1041.05
   1  -4  14 8063.61 974.831
   1   4  14 8423.16 1015.90
  -1  -4 -14 7307.68 999.236
   1   4  14 7065.80 960.793
   1  -4  14 8852.25 1117.29
   1  -4  14 7186.04 929.139
   1   4  14 9710.12 1133.18
  -1  -4 -14 8216.49 1056.48
  -1  -4 -14 8816.77 1095.57
   1  -4  14 8766.23 1012.11
   1  -4  14 9318.79 1042.96
   1  -4  14 8718.61 1022.99
   1   4  14 9066.20 887.664
   1   4  14 9553.98 1107.81
   1  -4  14 8388.55 930.679
   1  -4  14 8864.36 1094.66
   1  -4  15 2436.73 589.843
  -1  -4 -15 3531.00 785.496
   1   4  15 3447.62 719.906
  -1  -4 -15 2005.25 588.508
   1   4  15 2917.96 656.419
   1   4  15 2446.46 493.499
   1  -4  15 3127.95 676.426
  -1   4 -15 2217.49 565.085
   1  -4  15 3958.62 802.048
   1  -4  15 2946.30 670.532
   1  -4  15 2595.28 685.364
   1   4  15 2532.81 597.601
  -1  -4 -15 2861.47 673.773
   1  -4  15 3249.72 666.048
   1   4  15 3253.78 713.888
   1   4  15 2531.43 637.582
   1   4  15 1653.13 567.275
   1  -4  15 3134.79 692.539
   1  -4  15 1947.46 510.876
   1  -4  15 2653.26 633.554
   1   4  15 3072.31 703.714
  -1  -4 -16-264.836 344.404
   1   4  16 168.359 296.672
   1   4  16-224.121 298.772
   1   4  16 370.723 335.843
   1   4  16 228.132 307.956
   1  -4  16-127.255 240.356
   1  -4  16-137.462 278.622
   1  -4  16-592.372 503.348
  -1  -4 -16 71.6153 347.300
  -1  -4 -16 230.205 281.830
   1   4  16 237.138 249.629
   1  -4  16-17.6771 329.409
   1  -4  16-157.057 328.716
   1   4  16-6.73339 240.578
   1  -4  16 150.353 396.647
  -1   4 -16 171.072 295.389
   1  -4  16-72.1003 212.045
  -1   4 -16-73.5234 436.316
   1   4  16 94.9266 357.283
   1  -4  16 232.849 319.955
   1  -4  16 115.819 296.411
   1   4  16 286.942 469.984
   1  -4  17-60.1704 270.471
   1  -4  17 263.996 262.633
   1  -4  17 423.256 313.321
   1  -4  17 749.241 433.706
   1   4  17 245.627 277.207
  -1  -4 -17 134.252 421.931
   1  -4  17-74.1806 449.644
   1   4  17 241.870 316.769
   1  -4  17 311.790 441.729
  -1  -4 -17-70.5749 403.652
   1  -4  17 541.811 306.318
   1   4  17 452.119 357.412
  -1  -4 -17 503.713 464.316
   1   4  17 92.6744 266.222
   1   4  17 85.6902 207.332
   1   4  17-405.258 414.134
  -1   4 -17-326.632 377.212
   1   4  17 347.055 381.430
  -1   4 -17 572.090 411.837
   1  -4  17-126.099 283.263
   1  -4  17 120.002 304.233
   1   4  17-224.662 323.843
   1  -4  18 527.278 370.304
   1   4  18 351.972 347.502
   1   4  18 515.148 422.188
  -1   4 -18 340.679 417.542
   1  -4  18 170.771 349.428
   1  -4  18 917.773 495.193
   1  -4  18-19.2797 266.654
   1  -4  18 288.922 457.343
   1   4  18 324.290 400.753
   1   4  18 571.358 423.540
   1  -4  18 483.387 358.278
   1  -4  18 510.578 342.290
  -1   4 -18 184.897 281.924
   1   4  18 578.448 287.257
   1  -4  18 539.797 313.289
  -1  -4 -18 1225.88 600.999
  -1  -4 -18 670.640 422.069
   1   4  18 858.244 568.755
   1   4  18 337.196 373.023
   1  -4  18 690.745 519.326
  -1  -4 -18 298.253 336.571
   1   4  18 837.483 509.320
   1  -4  19 3768.85 910.097
  -1  -4 -19 2874.86 817.419
   1  -4  19 3673.37 805.623
  -1   4 -19 4029.85 950.533
   1  -4  19 4534.46 973.594
   1  -4  19 3058.92 789.582
   1   4  19 4790.65 943.607
   1  -4  19 3569.79 826.273
   1  -4  19 2651.03 674.401
   1  -4  19 1945.39 673.660
   1  -4  19 2941.06 733.961
   1   4  19 3432.34 903.679
   1   4  19 2472.95 720.545
   1   4  19 2921.68 741.369
  -1  -4 -19 2916.93 754.137
  -1   4 -19 4067.51 890.442
  -1  -4 -19 2973.45 812.191
   1   4  19 2572.62 745.142
   1   4  19 3130.15 738.160
   1   4  19 4229.32 909.094
   1  -4  20 286.064 357.999
   1  -4  20 778.999 509.000
   1   4  20 1143.84 560.067
  -1   4 -20 468.980 421.574
   1  -4  20 230.828 286.673
  -1   4 -20 1068.68 514.272
  -1  -4 -20 42.3515 411.620
   1  -4  20 635.369 428.113
   1  -4  20 33.3130 383.805
   1   4  20-127.293 289.412
   1  -4  20 465.640 422.402
  -1  -4 -20 681.371 470.057
   1   4  20 606.334 422.292
   1   4  20 566.563 413.101
   1  -4  20 53.4243 280.275
   1   4  20 399.760 374.888
   1   4  20 557.482 468.717
   1   4  20-111.153 297.302
   1  -4  20 99.6905 389.073
  -1   4 -21 613.443 534.950
   1   4  21 520.227 398.801
   1  -4  21 608.571 390.321
   1   4  21 565.481 366.580
  -1  -4 -21 1592.44 624.739
   1  -4  21 975.189 588.172
   1   4  21 392.367 397.438
   1  -4  21 710.493 439.559
   1  -4  21 611.349 387.697
  -1  -4 -21 1552.47 699.448
   1  -4  21 917.159 515.970
   1  -4  21 1194.75 561.882
   1   4  21 1167.19 522.930
   1   4  21 1834.72 658.538
   1   4  21 1981.57 793.045
   1   4  21 1336.62 644.658
   1  -4  21 1538.41 697.546
   1   4  21 499.385 339.707
  -1   4 -21 1089.90 649.751
   1  -4  21 1849.65 651.605
   1  -4  22 1632.26 682.032
   1   4  22 2089.30 713.478
  -1   4 -22 803.082 532.382
   1  -4  22 2001.17 688.122
   1   4  22 1742.31 632.772
   1  -4  22 425.826 512.385
   1   4  22 1744.39 702.141
   1  -4  22 998.930 578.246
   1   4  22 1630.27 741.222
   1   4  22 672.634 406.539
   1   4  22 1082.71 469.093
   1  -4  22 526.033 395.981
  -1  -5  23 13356.1 1640.44
  -1  -5  23 14415.8 1723.57
  -1  -5  23 14913.0 1758.75
  -1  -5  23 13636.2 1671.03
  -1   5  23 11131.9 1525.81
  -1  -5  22 14298.4 1742.13
  -1  -5  22 14745.6 1642.37
  -1   5  22 13684.9 1733.45
  -1   5  22 12757.0 1629.18
  -1  -5  22 11895.8 1525.59
  -1  -5  22 15274.8 1720.65
   1   5 -22 16502.5 1961.56
  -1   5  22 15743.2 1750.96
  -1  -5  22 14095.8 1629.43
  -1   5  22 13446.9 1687.50
  -1   5  22 12926.2 1652.22
   1   5 -22 16064.0 1902.45
  -1  -5  22 12975.0 1578.68
  -1   5  22 14569.1 1766.72
   1   5 -21 2372.18 843.664
  -1   5  21 1223.12 626.010
  -1  -5  21 1386.03 634.837
  -1  -5  21 571.952 565.565
  -1   5  21 853.819 478.976
  -1  -5  21 1220.61 559.794
  -1   5  21 1081.61 499.846
  -1   5  21 1244.74 570.826
  -1  -5  21 2343.01 727.995
   1   5 -21 1311.26 639.420
  -1   5  21 1334.99 561.192
  -1   5  21 1225.47 577.600
  -1   5  21 1787.52 694.830
  -1  -5  21 752.253 466.068
   1  -5 -21 917.550 561.933
  -1  -5  21 1032.00 517.422
   1  -5 -21 1327.19 651.458
  -1  -5  21 1990.46 580.106
  -1  -5  21 3042.12 761.463
  -1   5  20 13198.7 1557.63
  -1  -5  20 13033.6 1484.53
  -1   5  20 12257.9 1498.60
   1  -5 -20 13424.1 1616.22
  -1   5  20 15922.8 1692.98
  -1  -5  20 17002.7 1858.45
  -1   5  20 13661.8 1575.96
   1   5 -20 13243.6 1671.21
  -1  -5  20 12423.3 1447.00
  -1  -5  20 17284.6 1803.39
  -1  -5  20 14474.2 1570.33
  -1  -5  20 15043.5 1719.51
  -1   5  20 18675.0 1931.18
   1  -5 -20 12746.3 1566.47
  -1  -5  20 13481.0 1513.23
  -1  -5  20 14591.2 1584.30
   1   5 -20 15347.8 1780.48
  -1   5  20 15624.6 1696.79
  -1   5  20 13736.6 1566.02
  -1   5  19 4186.95 942.470
  -1   5  19 2042.55 592.608
  -1  -5  19 2828.04 696.697
  -1   5  19 2430.40 644.155
  -1   5  19 3234.75 758.246
  -1  -5  19 1609.96 541.211
  -1   5  19 1857.53 604.553
  -1  -5  19 2773.31 774.788
  -1  -5  19 2325.68 658.530
  -1  -5  19 2055.74 655.702
  -1   5  19 4158.47 886.422
   1  -5 -19 1626.65 557.554
   1   5 -19 3968.66 927.290
  -1  -5  19 2061.91 626.407
  -1   5  19 3247.17 844.394
  -1  -5  19 2807.08 701.391
   1   5 -19 2076.39 722.213
  -1  -5  19 1077.05 431.865
   1  -5 -19 2209.77 688.156
  -1  -5  18 5585.39 934.117
  -1   5  18 4729.32 890.541
  -1  -5  18 4906.03 909.195
   1  -5 -18 5146.40 990.966
   1  -5 -18 5149.90 790.549
  -1   5  18 4262.88 842.502
   1   5 -18 4442.09 954.555
  -1  -5  18 4676.12 862.869
  -1  -5  18 4038.78 883.024
   1   5 -18 5318.26 1005.08
   1  -5 -18 5776.06 1004.13
  -1  -5  18 6179.33 1036.25
  -1   5  18 5475.74 986.393
  -1  -5  18 4853.34 934.960
  -1   5  18 5939.44 985.222
  -1   5  18 6183.09 1067.60
  -1  -5  18 5181.69 894.123
  -1   5  18 6389.97 1012.44
  -1   5  18 5096.27 942.886
  -1  -5  18 3615.83 743.437
  -1  -5  17 1653.47 511.445
  -1  -5  17 1458.59 524.835
  -1   5  17 2261.91 610.838
   1  -5 -17 1787.78 645.845
   1   5 -17 3306.66 829.347
   1   5 -17 1649.62 606.472
  -1  -5  17 2592.00 652.415
  -1  -5  17 1051.04 477.687
  -1   5  17 2431.42 739.363
   1  -5 -17 2717.73 716.283
   1  -5 -17 1951.44 526.612
  -1   5  17 2400.19 659.260
  -1   5  17 1877.30 592.701
  -1  -5  17 2179.36 581.637
  -1   5  17 1914.33 589.950
  -1  -5  17 2318.84 559.730
  -1  -5  17 3045.96 810.158
  -1   5  17 1772.62 513.958
  -1  -5  17 1882.86 566.081
  -1   5  17 1999.44 581.030
  -1   5  16 27864.0 1953.87
  -1  -5  16 27226.8 1841.24
  -1   5  16 29762.8 2139.98
   1  -5 -16 27629.7 2081.49
   1  -5 -16 27218.1 2014.83
  -1   5  16 30311.7 2034.00
   1  -5 -16 29243.7 1832.24
  -1  -5  16 27701.6 1843.09
  -1   5  16 30069.8 2019.06
  -1  -5  16 29953.5 2065.28
  -1   5  16 27718.8 2018.75
   1   5 -16 26711.4 2101.23
  -1  -5  16 29057.2 1894.76
   1   5 -16 30882.9 2187.07
  -1  -5  16 30625.5 2184.63
  -1  -5  16 31020.8 2072.27
  -1   5  16 27351.1 1931.55
  -1  -5  16 25501.6 1775.89
  -1  -5  16 28181.8 2047.27
  -1   5  16 30128.3 2018.01
   1   5 -15 11981.2 1334.48
   1  -5 -15 11125.7 1294.74
  -1  -5  15 10680.4 1108.83
  -1   5  15 11515.4 1203.10
  -1   5  15 11281.7 1200.37
  -1  -5  15 11395.1 1300.82
  -1  -5  15 11727.1 1291.90
   1   5 -15 12175.8 1417.85
   1  -5 -15 11536.8 1312.48
  -1   5  15 9834.62 1199.49
  -1  -5  15 13906.2 1403.71
  -1   5  15 12503.5 1363.98
  -1   5  15 9154.52 1068.39
  -1   5  15 13725.3 1320.74
  -1  -5  15 11153.4 1142.93
  -1  -5  15 10816.1 1117.96
  -1   5  15 10077.8 1148.10
  -1  -5  15 11939.4 1291.73
   1  -5 -15 9732.73 1054.70
  -1  -5  15 10839.5 1127.27
  -1  -5  14 23670.3 1557.22
  -1  -5  14 26726.4 1830.68
  -1  -5  14 25469.0 1622.43
  -1  -5  14 27631.4 1853.13
  -1  -5  14 26373.5 1649.48
  -1   5  14 24204.1 1812.27
   1  -5 -14 24104.8 1355.20
  -1  -5  14 32100.5 2071.64
  -1  -5  14 25365.5 1375.14
   1  -5 -14 26099.4 1659.86
   1   5 -14 24442.5 1911.94
   1   5 -14 25024.6 1582.25
  -1   5  14 24714.8 1683.23
  -1   5  14 25103.9 1717.16
   1   5 -14 28915.4 1963.06
  -1  -5  14 25836.2 1639.52
  -1   5  14 23718.8 1666.34
  -1  -5  14 24706.3 1781.09
   1  -5 -14 25874.6 1858.40
   1  -5 -14 25268.1 1848.69
  -1   5  14 25221.0 1894.49
  -1   5  14 23589.7 1652.70
  -1   5  14 24832.3 1704.89
  -1  -5  13 6802.22 922.502
  -1  -5  13 8129.29 1052.57
  -1   5  13 8084.84 1061.27
  -1   5  13 9280.33 1006.86
  -1  -5  13 8158.03 799.028
   1   5 -13 9465.11 938.817
   1  -5 -13 6684.53 932.656
  -1  -5  13 6684.36 914.594
  -1   5  13 7813.35 1025.61
  -1   5  13 7292.46 911.089
  -1  -5  13 7007.55 814.630
   1  -5 -13 7815.37 1013.31
  -1   5  13 7829.64 923.128
  -1  -5  13 8519.57 1047.39
   1  -5 -13 7448.48 904.464
   1   5 -13 9709.87 1189.83
   1   5 -13 8457.80 1064.66
  -1   5  13 8456.96 939.596
  -1  -5  13 8048.19 878.702
  -1  -5  13 8095.38 878.534
  -1   5  13 8016.00 619.399
  -1   5  13 8516.60 951.686
  -1  -5  13 7644.64 851.196
   1  -5 -13 8295.38 801.690
   1  -5 -12 64713.4 2239.14
  -1   5  12 61263.0 2425.05
  -1  -5  12 62973.2 2308.34
  -1  -5  12 62306.0 2288.61
  -1  -5  12 60860.5 2273.09
   1  -5 -12 63014.5 2693.73
  -1  -5  12 58925.4 1793.17
  -1   5  12 62262.3 2450.82
  -1   5  12 63680.1 2480.11
  -1   5  12 59201.1 2374.89
   1   5 -12 65801.9 2724.08
  -1  -5  12 63639.7 2677.23
   1   5 -12 61981.8 2282.04
  -1  -5  12 62988.2 2306.85
  -1  -5  12 65007.1 2636.67
   1  -5 -12 65897.6 2539.89
  -1   5  12 58902.3 2665.94
  -1  -5  12 64456.6 2714.68
  -1   5  12 65973.4 2507.66
  -1  -5  12 66121.4 2245.97
  -1   5  12 61231.5 2738.51
  -1  -5  12 59664.2 2657.95
   1  -5 -12 60138.9 2687.29
   1   5 -12 68008.4 2988.55
  -1   5  12 61240.8 1520.48
  -1  -5  11 4992.75 784.351
   1   5 -11 5109.49 639.918
   1  -5 -11 5143.24 660.325
  -1  -5  11 4744.41 624.279
   1   5 -11 5895.95 820.583
  -1  -5  11 5303.96 527.877
  -1  -5  11 5138.76 633.521
   1   5 -11 5048.68 829.102
  -1  -5  11 4706.00 733.379
   1  -5 -11 4736.92 762.002
  -1  -5  11 4239.63 586.980
   1  -5 -11 5721.30 833.258
  -1   5  11 5926.13 722.615
  -1   5  11 4958.11 679.803
  -1  -5  11 4024.36 213.794
  -1  -5  11 5813.15 780.744
  -1   5  11 5228.81 691.436
  -1   5  11 5945.55 878.961
   1  -5 -11 5268.40 740.908
  -1   5  11 7645.59 837.613
  -1  -5  11 4709.21 748.216
  -1  -5  11 6126.05 700.628
  -1   5  11 6295.59 757.303
  -1   5  11 5756.87 839.140
  -1   5  11 5701.61 418.278
  -1  -5  11 5496.77 663.650
  -1  -5  10 51290.5 2236.37
  -1  -5  10 52135.3 1525.52
  -1   5  10 48697.7 1036.43
  -1  -5  10 52613.9 1877.24
  -1  -5  10 51566.4 2210.11
  -1   5  10 49625.8 2331.70
  -1   5  10 54116.7 2422.63
  -1   5  10 49327.5 1075.35
  -1  -5  10 55397.9 2415.70
  -1   5  10 54645.5 2061.62
  -1  -5  10 52551.9 2002.98
   1  -5 -10 52846.0 2343.44
   1   5 -10 50763.1 2213.22
   1  -5 -10 48697.3 2286.46
  -1  -5  10 53262.6 1886.92
   1   5 -10 53561.2 1953.36
  -1  -5  10 54136.3 2386.81
  -1   5  10 51558.9 2002.24
   1  -5 -10 49604.7 2134.42
  -1   5  10 50741.1 1991.73
  -1  -5  10 50195.4 1832.82
   1  -5 -10 52918.7 2010.79
  -1  -5  10 51758.5 1863.08
  -1   5  10 49086.8 1952.67
   1   5 -10 52677.0 2466.78
  -1   5  10 53874.6 2053.49
   1  -5  -9 450.742 359.743
   1   5  -9 184.854 203.028
  -1  -5   9 326.922 330.301
  -1   5   9-153.929 215.803
  -1  -5   9 53.8362 206.363
  -1   5   9-147.246 190.839
  -1  -5   9 250.639 292.097
   1  -5  -9 714.105 362.431
  -1   5   9-59.3689 168.397
   1  -5  -9 453.921 378.084
  -1  -5   9-147.560 244.316
  -1  -5   9-237.460 167.112
  -1  -5   9 228.882 162.368
  -1  -5   9 107.166 129.899
  -1   5   9 292.240 185.507
  -1   5   9 87.2272 76.7507
   1  -5  -9-162.502 244.014
  -1   5   9 188.707 312.105
  -1  -5   9-121.385 185.100
  -1   5   9 245.748 321.930
   1   5  -9-19.4986 279.136
  -1  -5   9 131.887 177.604
  -1   5   9-302.242 249.228
   1   5  -9 4.29918 261.651
  -1  -5   9 21.3805 253.177
  -1  -5   8 764.744 184.634
  -1   5   8 699.857 266.706
   1   5  -8 613.647 271.175
  -1   5   8 786.628 357.148
   1  -5  -8 1115.82 437.500
  -1   5   8 898.332 268.571
   1  -5  -8 539.367 299.996
  -1   5   8 1195.11 397.113
  -1   5   8 613.356 146.138
  -1  -5   8 722.143 257.763
  -1   5   8 746.618 234.783
   1   5  -8 639.939 305.902
  -1  -5   8 993.436 241.094
  -1  -5   8 431.578 234.178
  -1  -5   8 801.599 221.064
   1   5  -8 1027.23 282.373
   1  -5  -8 1188.73 328.790
  -1   5   8 428.718 193.070
  -1  -5   8 776.646 268.735
  -1  -5   8 652.712 361.092
  -1  -5   8 915.178 247.530
  -1  -5   8 878.788 239.100
   1  -5  -8 1335.03 432.294
  -1  -5   8 1865.75 503.493
  -1  -5   7 540.993 187.188
   1   5  -7 477.569 211.744
   1  -5  -7 281.542 277.797
  -1   5   7 657.046 221.078
  -1  -5   7 425.057 248.087
   1   5  -7 611.496 205.663
   1  -5  -7 427.606 304.010
   1   5  -7 778.292 204.751
  -1   5   7 514.680 218.772
  -1   5   7 876.321 235.726
  -1  -5   7 521.216 174.820
  -1   5   7 584.020 150.284
   1  -5  -7 95.1048 306.852
   1   5  -7 250.214 199.338
   1   5  -7 633.614 330.714
  -1  -5   7 456.994 209.024
  -1   5   7 316.887 264.849
   1  -5  -7 87.7730 213.252
  -1  -5   7 771.715 297.346
  -1  -5   7 635.854 182.024
  -1  -5   7 473.133 156.600
  -1  -5   7 598.670 176.484
  -1   5   7 212.818 154.921
   1   5  -7 148.302 116.736
  -1  -5   7 513.476 324.475
  -1  -5   7 546.065 346.780
  -1   5   7 747.959 355.119
   1   5  -7 374.615 188.618
  -1   5   6 18868.0 1290.66
   1   5  -6 17281.2 937.421
  -1  -5   6 19257.9 1223.03
   1  -5  -6 16831.3 1157.70
   1   5  -6 16266.2 1073.64
  -1   5   6 16862.8 880.948
   1  -5  -6 16580.3 894.374
  -1   5   6 16885.6 880.155
  -1   5   6 17702.1 1249.82
   1   5  -6 15856.5 770.737
  -1  -5   6 15118.5 1136.27
   1  -5  -6 14230.0 1112.00
   1  -5  -6 16284.2 882.664
   1  -5  -6 15737.5 874.984
  -1  -5   6 16207.6 756.586
   1   5  -6 14973.4 454.839
  -1  -5   6 16472.0 760.273
  -1   5   6 17108.2 786.634
  -1  -5   6 16741.2 1244.43
   1   5  -6 15553.6 765.663
   1  -5  -6 16485.6 882.672
  -1   5   6 15902.8 856.713
   1  -5  -6 16406.5 1143.06
   1  -5  -6 16013.4 1202.21
  -1  -5   6 18426.4 1123.30
   1  -5  -6 16706.7 1186.66
  -1  -5   6 15913.0 746.174
   1   5  -6 15311.4 751.960
  -1   5   6 16218.7 863.209
  -1  -5   6 16186.1 744.103
   1   5  -6 15388.4 1165.05
  -1  -5   6 18079.7 1111.90
  -1  -5   6 16380.7 765.525
   1   5  -6 15698.3 770.953
  -1   5   6 14445.9 471.789
  -1  -5   5 194.171 244.115
   1  -5  -5 366.323 146.759
  -1  -5   5 331.425 77.8009
  -1  -5   5 299.131 208.863
  -1  -5   5 326.478 107.519
   1  -5  -5 409.006 330.244
  -1  -5   5 503.180 285.717
   1   5  -5 849.399 377.245
  -1   5   5 10.0754 136.334
   1  -5  -5 61.6060 293.971
  -1  -5   5 374.944 229.590
  -1   5   5 765.801 316.993
  -1  -5   5 248.015 164.270
   1   5  -5 366.491 133.700
  -1  -5   5 290.030 116.859
  -1   5   5 176.800 134.573
   1   5  -5 451.451 116.223
  -1   5   5 132.882 94.3416
   1   5  -5 336.391 124.460
   1   5  -5 349.680 201.058
  -1  -5   5 442.850 139.265
   1  -5  -5 755.508 347.380
   1  -5  -5 504.187 147.423
   1  -5  -5-96.1437 209.433
   1   5  -5 181.255 153.509
  -1   5   5 148.404 252.042
  -1  -5   5 161.883 257.719
   1  -5  -5 434.426 161.492
  -1   5   5 317.999 105.996
  -1  -5   5 168.765 98.6395
   1   5  -5 298.196 127.540
  -1   5   5 435.953 154.697
   1   5  -5 422.800 136.843
   1  -5  -5 224.931 213.738
  -1   5   5 711.897 199.447
   1  -5  -5 609.869 174.748
  -1  -5   5 562.354 148.718
  -1  -5   4 35041.7 1455.16
  -1   5   4 31915.4 971.456
  -1  -5   4 31469.7 1549.55
   1   5  -4 33060.9 1228.40
   1  -5  -4 31845.4 1543.86
   1  -5  -4 33732.3 1630.94
   1   5  -4 32377.7 1333.52
   1  -5  -4 30650.2 1586.99
  -1   5   4 31190.2 963.993
  -1   5   4 32512.9 980.724
   1   5  -4 31122.3 816.377
   1   5  -4 30601.6 1491.97
   1   5  -4 32272.0 971.531
  -1  -5   4 33011.8 1377.62
  -1  -5   4 32384.3 1053.09
   1  -5  -4 32947.0 1004.81
  -1   5   4 31659.0 962.861
   1  -5  -4 32254.4 999.459
   1   5  -4 30657.1 817.924
  -1  -5   4 32139.0 1582.81
  -1  -5   4 31130.4 800.972
  -1   5   4 31068.7 1576.38
   1  -5  -4 30826.4 1554.55
  -1  -5   4 31480.8 797.390
   1   5  -4 31742.2 821.942
   1   5  -4 30719.1 819.979
   1  -5  -4 31134.4 1581.41
  -1  -5   4 31944.3 1668.75
   1  -5  -4 30668.0 975.182
  -1   5   4 30092.6 1527.77
  -1  -5   4 32063.4 807.521
   1   5  -4 31182.2 816.578
  -1  -5   4 31586.4 1582.71
  -1  -5   4 29768.4 771.355
  -1   5   4 32993.8 1200.62
   1  -5  -4 32034.4 999.830
  -1   5   3 27178.2 768.770
  -1   5   3 29108.1 1185.73
  -1   5   3 26109.7 756.469
   1  -5  -3 26424.0 1430.66
  -1   5   3 25161.9 1362.52
  -1   5   3 27988.2 1441.20
  -1  -5   3 27150.6 1171.15
  -1  -5   3 28751.9 1513.44
  -1  -5   3 27515.4 1258.86
   1   5  -3 28184.8 1179.50
   1  -5  -3 26933.7 784.340
   1   5  -3 28799.4 1020.96
   1  -5  -3 26883.8 1452.42
  -1  -5   3 28369.2 1438.05
   1   5  -3 28035.9 1362.51
  -1  -5   3 24766.2 564.512
   1  -5  -3 25125.5 1424.20
  -1  -5   3 24761.8 567.731
   1  -5  -3 25286.8 1430.71
   1  -5  -3 25572.7 772.451
   1   5  -3 24593.2 574.531
   1   5  -3 25552.8 596.104
  -1  -5   3 25861.6 1458.51
  -1  -5   3 27353.6 994.478
  -1  -5   3 27662.9 1459.76
  -1   5   3 26171.1 757.224
   1   5  -3 23993.1 575.119
   1  -5  -3 27131.1 1412.24
   1   5  -3 24301.2 583.158
   1  -5  -3 27104.7 790.725
   1   5  -3 25729.4 598.542
   1   5  -3 28971.8 1149.28
  -1  -5   3 26658.5 830.127
   1  -5  -3 26046.2 775.846
   1  -5  -2 477.394 261.896
   1  -5  -2 942.259 338.556
  -1  -5   2 479.873 268.466
  -1   5   2 463.471 91.8511
  -1  -5   2 201.500 321.360
   1   5  -2 536.471 155.067
   1  -5  -2 337.580 75.4232
   1  -5  -2 453.645 92.1371
   1   5  -2 528.614 247.924
   1  -5  -2 1089.12 357.064
  -1  -5   2 635.330 170.913
  -1   5   2 487.993 90.4693
   1   5  -2 323.371 196.006
   1  -5  -2 511.345 92.5382
  -1  -5   2 709.542 200.145
   1  -5  -2 560.807 329.180
  -1   5   2 455.048 273.738
  -1   5   2 663.735 185.708
  -1   5   2 384.804 81.0892
  -1  -5   2 502.231 307.356
   1  -5  -2 733.270 325.665
   1  -5  -2 548.619 97.7428
  -1  -5   2 623.965 236.719
   1  -5  -2 440.773 89.8518
   1   5  -2 257.962 131.588
   1   5  -2 486.788 145.549
  -1  -5   2 345.263 302.456
   1   5  -2 492.002 191.540
  -1   5   1 15432.6 964.281
   1   5  -1 16503.5 811.169
   1  -5  -1 17956.6 1173.94
   1   5  -1 16240.9 862.764
   1  -5  -1 17140.7 1164.47
  -1  -5   1 15918.7 938.891
   1   5  -1 17186.2 861.217
   1  -5  -1 16020.1 1085.61
  -1   5   1 15816.3 732.077
  -1   5   1 15464.5 1027.98
  -1  -5   1 16739.4 801.402
  -1   5   1 17164.8 827.905
  -1   5   1 16942.5 611.813
   1   5  -1 16764.2 943.959
   1   5  -1 16934.6 1108.74
   1  -5  -1 15709.5 1118.57
   1  -5  -1 17344.6 1185.54
   1   5  -1 15235.0 766.137
   1  -5  -1 15364.0 1100.07
  -1  -5   1 15504.1 1136.91
  -1  -5   1 17076.0 1064.56
   1  -5  -1 16672.6 593.655
  -1  -5   1 16036.0 835.836
   1   5  -1 18385.8 995.358
  -1  -5   1 16548.5 1156.16
  -1  -5   1 15573.8 1131.96
   1   5  -1 17900.4 846.143
   1   5   0 56.7730 102.266
   1  -5   0 790.258 329.769
   1  -5   0-123.610 272.783
  -1   5   0 179.642 113.252
  -1  -5   0 188.265 150.755
   1  -5   0-19.5891 251.080
   1  -5   0 120.375 108.778
  -1   5   0 40.0514 62.5997
   1   5   0 32.0979 165.626
  -1   5   0 151.935 88.0702
   1  -5   0-198.042 261.670
   1  -5   0 318.139 276.357
  -1   5   0 227.124 124.055
  -1  -5   0 165.611 154.733
  -1  -5   0 189.449 256.688
  -1   5   0-67.5500 148.130
   1   5   0 59.7289 92.9942
  -1   5   0 146.775 198.560
  -1  -5   0 124.252 263.662
   1   5   0-4.10502 163.789
   1   5   0 156.608 136.983
   1   5   0 58.6638 195.844
   1   5   0 60.6589 184.289
  -1  -5   0 365.265 220.459
  -1  -5   0 353.358 305.310
  -1  -5  -1 484.411 233.098
   1   5   1 835.689 124.346
  -1   5  -1 761.727 134.497
  -1   5  -1 575.040 168.315
  -1  -5  -1 520.277 278.581
   1  -5   1 1141.51 396.925
   1   5   1 670.413 111.647
   1   5   1 806.289 212.308
   1  -5   1 425.855 269.974
  -1  -5  -1 280.430 212.820
   1   5   1 945.199 297.802
  -1  -5  -1 739.144 121.735
   1   5   1 553.129 101.137
   1  -5   1 1124.12 351.723
  -1   5  -1 545.711 202.889
   1   5   1 647.257 112.201
  -1  -5  -1 756.178 375.534
   1  -5   1 492.281 317.666
  -1   5  -1 928.578 136.179
  -1   5  -1 606.987 241.990
  -1  -5  -1 526.768 268.319
  -1   5  -1 921.639 170.838
   1  -5   1 1076.23 334.579
   1   5   1 642.331 119.947
  -1  -5  -1 1024.60 351.698
   1   5   1 587.347 231.853
   1   5   1 409.270 131.825
  -1  -5  -1 814.098 257.045
   1   5   1 942.804 134.044
   1  -5   1 942.664 203.692
   1   5   1 750.847 116.910
   1   5   2 7943.94 522.941
   1   5   2 7735.21 464.535
   1  -5   2 6497.95 256.620
  -1  -5  -2 7580.61 789.071
   1  -5   2 6583.72 263.020
  -1  -5  -2 7300.20 788.010
  -1   5  -2 7408.98 390.077
   1  -5   2 7186.48 781.371
   1   5   2 8792.26 749.266
  -1  -5  -2 7830.44 819.781
  -1   5  -2 6520.11 289.024
   1   5   2 8174.75 745.318
  -1   5  -2 6794.46 277.699
   1  -5   2 7746.87 791.123
   1  -5   2 6787.88 265.848
  -1  -5  -2 6729.22 762.484
  -1   5  -2 6564.28 608.712
   1  -5   2 7332.89 786.002
   1  -5   2 6375.28 262.217
   1  -5   2 6824.61 266.425
   1   5   2 7178.51 416.383
   1  -5   2 6907.32 268.526
  -1  -5  -2 8026.03 691.954
  -1   5  -2 7469.78 589.554
  -1  -5  -2 7737.87 446.674
   1   5   2 7118.14 413.921
  -1   5  -2 7435.90 344.884
  -1   5  -2 6697.46 568.722
  -1  -5  -2 8360.57 691.732
   1  -5   2 7581.25 789.213
   1  -5   2 6544.03 259.792
  -1  -5  -2 7634.60 747.720
   1  -5   2 7690.04 784.164
   1   5   2 7312.62 417.003
  -1  -5  -2 7730.78 455.657
   1   5   2 7341.00 417.560
   1  -5   2 6690.86 266.146
   1  -5   2 7395.22 577.786
   1   5   2 7603.29 428.071
   1   5   2 7552.72 426.856
  -1  -5  -3 3231.71 538.409
   1  -5   3 3844.74 589.597
   1  -5   3 3510.15 259.327
  -1   5  -3 3435.18 246.508
   1   5   3 4086.31 366.603
   1   5   3 3671.46 346.703
  -1   5  -3 3154.29 260.506
   1  -5   3 3862.11 644.484
  -1  -5  -3 3498.80 357.111
  -1  -5  -3 3854.43 509.810
  -1  -5  -3 3856.90 599.573
   1   5   3 3523.87 304.164
   1   5   3 2736.00 439.422
  -1   5  -3 3099.46 185.119
   1  -5   3 3762.48 272.929
  -1   5  -3 4352.50 606.694
  -1  -5  -3 3051.89 466.619
   1   5   3 3205.02 326.356
   1  -5   3 3572.36 262.219
   1   5   3 3342.59 333.859
  -1  -5  -3 4181.86 614.427
   1  -5   3 3607.28 266.456
   1  -5   3 4014.49 281.805
   1  -5   3 4273.66 479.308
   1  -5   3 3353.05 253.664
  -1  -5  -3 4171.30 381.915
   1  -5   3 3075.32 519.880
   1   5   3 3801.50 352.307
   1   5   3 3403.04 337.404
   1  -5   3 3234.91 530.405
  -1  -5  -3 3510.86 566.885
  -1   5  -3 3896.98 450.314
   1   5   3 4519.13 563.635
   1  -5   3 3286.12 526.573
   1   5   3 3316.52 295.617
  -1   5  -3 4239.67 443.835
  -1  -5  -3 3534.29 528.235
   1  -5   4 627.137 260.619
  -1   5  -4 759.332 269.764
   1   5   4 952.372 199.504
   1  -5   4 788.437 158.142
  -1   5  -4 730.816 211.863
   1   5   4 754.916 259.243
  -1  -5  -4 745.750 297.955
  -1  -5  -4 854.832 320.536
  -1  -5  -4 505.544 338.282
   1  -5   4 529.196 127.883
  -1  -5  -4 800.547 343.205
   1   5   4 1058.19 339.284
   1  -5   4 1064.10 340.586
   1  -5   4 493.498 120.657
   1   5   4 553.331 102.774
   1  -5   4 779.625 314.726
   1   5   4 553.696 175.546
  -1   5  -4 722.730 151.677
   1  -5   4 904.152 269.037
   1  -5   4 677.063 290.180
  -1  -5  -4 550.349 250.029
   1  -5   4 741.643 141.907
   1   5   4 1215.78 232.000
  -1  -5  -4 874.575 200.816
  -1   5  -4 443.531 126.600
  -1   5  -4 714.894 206.268
  -1   5  -4 430.075 105.756
  -1  -5  -4 569.721 175.106
   1  -5   4 762.773 350.745
   1  -5   4 587.615 141.076
   1   5   4 670.497 209.212
  -1  -5  -4 590.194 288.719
   1   5   4 836.007 216.382
   1  -5   4 860.368 166.434
   1   5   5 27689.6 1154.20
  -1  -5  -5 27534.4 1474.62
  -1  -5  -5 26550.4 1392.63
   1  -5   5 26791.3 1464.02
  -1  -5  -5 27087.6 1185.14
   1  -5   5 27326.2 977.635
   1  -5   5 28421.6 1547.81
  -1   5  -5 27597.9 1082.01
  -1   5  -5 26945.9 1018.53
   1   5   5 27325.0 853.385
   1   5   5 28487.9 1500.48
  -1   5  -5 27948.6 1031.99
  -1   5  -5 29775.1 1558.41
   1   5   5 26230.7 1527.09
  -1  -5  -5 26343.0 1446.41
  -1  -5  -5 27866.2 1546.23
   1  -5   5 25028.9 1398.50
   1   5   5 28570.4 1073.92
   1  -5   5 24025.5 782.535
  -1  -5  -5 27247.1 1413.67
  -1   5  -5 27906.1 838.774
   1  -5   5 26059.9 1433.40
   1   5   5 26840.8 1135.34
   1   5   5 28715.2 1165.59
   1  -5   5 27131.6 969.638
   1   5   5 27965.7 1158.48
   1   5   5 28534.5 1313.91
   1  -5   5 27598.0 1573.35
   1  -5   5 28573.8 1000.61
   1  -5   5 28351.0 1003.32
   1  -5   5 27564.0 1340.10
  -1  -5  -5 28249.9 1186.48
  -1   5  -5 27332.1 1017.91
  -1  -5  -6 2024.43 444.774
   1  -5   6 2806.60 352.830
   1  -5   6 2211.42 525.864
   1  -5   6 2354.34 475.301
   1   5   6 2101.89 351.202
   1  -5   6 2455.06 454.193
   1  -5   6 1614.26 385.236
  -1  -5  -6 2573.11 468.665
  -1   5  -6 2187.12 332.440
   1   5   6 2576.49 393.335
   1   5   6 2356.10 386.209
   1   5   6 2229.77 408.679
   1  -5   6 2886.73 359.040
  -1  -5  -6 2571.75 506.180
   1  -5   6 1835.88 444.314
  -1   5  -6 2038.07 333.170
   1   5   6 2341.29 273.479
  -1   5  -6 2290.44 308.495
   1  -5   6 2479.05 347.841
  -1   5  -6 2730.74 520.271
   1   5   6 2930.01 548.526
  -1   5  -6 2042.02 288.192
   1   5   6 1939.50 339.300
   1  -5   6 2386.63 335.718
   1   5   6 2546.62 364.005
   1  -5   6 2012.05 252.739
  -1  -5  -6 2352.37 515.678
   1   5   6 2278.15 467.726
  -1  -5  -7-156.551 299.757
   1  -5   7-56.2407 128.243
  -1  -5  -7 75.5976 302.677
   1  -5   7-9.83706 123.311
   1  -5   7 119.733 200.817
   1   5   7-98.9168 205.055
   1  -5   7 420.713 344.930
  -1   5  -7-83.4638 132.093
   1   5   7 8.36831 146.326
   1   5   7-5.20585 89.7267
  -1   5  -7 131.003 297.532
   1   5   7-63.7618 263.259
   1   5   7-168.676 209.757
  -1  -5  -7 393.829 320.914
   1   5   7 50.4219 153.851
   1   5   7-13.0075 145.098
   1  -5   7-22.0439 79.5091
   1  -5   7-266.969 259.909
  -1   5  -7 11.7782 100.608
  -1  -5  -7 38.9199 175.629
   1  -5   7-184.050 303.136
   1  -5   7-22.0434 120.994
   1   5   7 51.0241 152.295
   1  -5   7-39.1988 108.794
   1  -5   7-138.901 175.394
  -1   5  -8 1445.21 230.024
  -1  -5  -8 1244.64 393.459
  -1   5  -8 1077.97 368.834
   1  -5   8 1760.90 469.984
  -1  -5  -8 1241.34 409.163
   1   5   8 551.290 256.868
   1   5   8 1067.42 317.870
   1  -5   8 1317.76 342.791
   1   5   8 977.041 296.220
   1  -5   8 1282.16 382.802
  -1  -5  -8 703.394 357.388
   1  -5   8 1078.10 278.294
  -1  -5  -8 365.608 325.014
  -1   5  -8 1074.06 193.260
   1  -5   8 1218.36 289.687
   1   5   8 1435.38 349.281
   1   5   8 221.392 182.820
   1   5   8 1136.69 446.513
   1  -5   8 1703.38 281.372
   1   5   8 1725.77 517.822
   1   5   8 1038.24 219.174
  -1   5  -8 1137.15 203.282
   1  -5   8 904.969 227.327
   1  -5   8 1187.22 406.147
   1  -5   8 974.672 453.983
   1  -5   8 1214.81 303.809
   1  -5   9 2941.74 680.272
  -1   5  -9 3056.98 580.632
   1  -5   9 2250.05 528.799
   1  -5   9 2484.09 288.808
  -1   5  -9 2236.90 247.465
   1   5   9 2479.60 452.206
  -1  -5  -9 2031.84 422.171
   1  -5   9 2324.90 486.016
   1  -5   9 2423.66 466.703
   1  -5   9 2855.90 443.646
  -1  -5  -9 3457.22 702.886
   1  -5   9 2398.16 190.243
  -1   5  -9 2718.86 268.046
   1  -5   9 3013.58 477.388
   1   5   9 2748.46 571.906
   1   5   9 2868.92 497.188
   1  -5   9 2338.31 501.292
   1   5   9 2085.73 554.674
   1  -5   9 1774.08 356.109
   1   5   9 2583.79 471.759
   1   5   9 1696.03 402.521
   1  -5   9 2005.74 393.697
   1   5   9 2650.02 366.501
  -1  -5  -9 2297.80 509.847
   1   5   9 2284.08 446.282
   1  -5   9 2071.46 174.133
   1  -5  10 923.486 398.112
   1  -5  10 106.390 369.627
   1   5  10 509.061 259.445
   1   5  10 457.799 282.112
   1   5  10 409.929 241.747
   1  -5  10 285.377 244.526
   1  -5  10 567.528 264.430
   1  -5  10 420.196 204.033
   1  -5  10 440.661 288.373
   1  -5  10 283.966 216.964
   1  -5  10 363.107 167.850
   1  -5  10 478.137 228.568
   1   5  10 321.921 175.045
  -1   5 -10-187.686 276.128
   1   5  10 627.732 359.846
   1  -5  10 508.629 289.749
  -1   5 -10 355.845 94.3997
  -1  -5 -10 400.241 372.120
   1   5  10 723.702 294.413
   1   5  10 438.193 242.225
  -1  -5 -10 266.645 169.913
  -1  -5 -10 1047.45 409.743
   1   5  10 184.203 277.665
  -1  -5 -10 740.690 395.745
   1  -5  11 6644.96 948.724
   1   5  11 8237.88 920.900
   1   5  11 8405.39 928.063
   1  -5  11 8632.81 867.486
   1  -5  11 7475.81 945.469
   1   5  11 8731.76 1041.70
  -1  -5 -11 9205.76 849.148
  -1  -5 -11 8400.06 1012.59
   1   5  11 9564.99 978.922
  -1   5 -11 7748.79 1015.21
   1   5  11 7775.37 1000.47
   1   5  11 7935.25 738.210
   1  -5  11 7250.04 908.848
   1   5  11 8478.02 689.501
   1  -5  11 7949.69 844.096
   1   5  11 8640.06 954.540
   1  -5  11 7507.48 819.893
   1  -5  11 7929.23 805.216
  -1  -5 -11 8050.82 1004.55
  -1  -5 -11 7224.40 962.970
   1  -5  11 8294.80 857.376
   1  -5  11 8228.21 994.169
   1  -5  11 7509.04 822.718
  -1  -5 -12 19584.0 1550.65
  -1   5 -12 21766.4 1684.51
   1  -5  12 21984.0 1696.01
  -1  -5 -12 19147.0 1555.75
   1  -5  12 20580.8 1403.95
  -1  -5 -12 20329.8 1250.46
   1   5  12 21596.7 1522.68
   1   5  12 21972.8 1681.36
   1   5  12 21198.5 1138.53
   1  -5  12 20212.2 1567.10
   1   5  12 22732.3 1663.36
   1   5  12 21285.3 1509.48
   1  -5  12 20640.6 1398.61
  -1  -5 -12 20182.2 1564.16
   1   5  12 20482.1 1476.62
   1   5  12 21261.9 1208.46
   1  -5  12 21536.7 1288.33
   1  -5  12 22692.4 1473.83
   1  -5  12 20488.3 1656.74
   1   5  12 18861.5 1429.93
   1  -5  12 22898.4 1530.69
   1  -5  12 20072.8 1382.16
   1  -5  12 22411.7 1461.59
   1   5  12 21264.6 1505.26
   1  -5  13 9033.20 1003.32
   1  -5  13 7988.94 1105.05
   1  -5  13 8751.63 1109.10
   1   5  13 8175.01 1066.02
   1   5  13 8693.91 1029.00
   1   5  13 7789.74 964.672
  -1  -5 -13 6469.99 964.032
  -1  -5 -13 9729.96 860.232
   1  -5  13 8480.40 1069.51
   1   5  13 9528.90 1066.51
   1  -5  13 10171.4 1031.11
   1  -5  13 9069.22 989.224
   1  -5  13 9120.32 982.124
   1   5  13 9848.25 819.011
   1  -5  13 8597.66 978.677
   1   5  13 8350.82 996.834
   1   5  13 8046.68 975.173
   1   5  13 7791.92 1017.88
  -1  -5 -13 8331.86 1063.74
  -1  -5 -13 8093.77 1060.10
   1  -5  13 8240.96 808.057
   1  -5  13 7634.91 900.539
  -1   5 -13 9490.95 1153.94
   1   5  14 14666.7 1358.74
   1  -5  14 16261.1 1557.06
   1   5  14 14742.2 1483.83
   1  -5  14 16890.6 1391.75
  -1   5 -14 16399.4 1572.76
   1   5  14 14855.0 1374.80
   1   5  14 15506.9 1390.25
   1  -5  14 14693.0 1297.23
  -1  -5 -14 16745.6 1533.58
   1   5  14 17782.7 1549.09
  -1  -5 -14 18255.8 1645.39
   1   5  14 15485.4 1072.83
   1   5  14 16171.1 1438.99
  -1  -5 -14 17153.1 1547.08
   1  -5  14 16253.0 1373.31
   1  -5  14 17241.1 1401.61
   1  -5  14 14780.2 1323.31
   1   5  14 17602.0 1496.78
   1  -5  14 16331.5 1367.13
   1  -5  14 15401.0 1505.79
   1  -5  14 15368.3 1470.56
   1   5  15 20130.2 1664.62
  -1  -5 -15 18719.6 1665.35
   1  -5  15 16538.0 1412.12
   1   5  15 20442.1 1676.25
   1  -5  15 17305.9 1469.09
   1  -5  15 18110.0 1663.47
   1  -5  15 20612.9 1814.67
   1   5  15 16319.5 1541.97
   1   5  15 17206.2 1531.17
  -1  -5 -15 19585.2 1713.33
  -1  -5 -15 19112.3 1708.64
   1  -5  15 17649.1 1480.52
   1   5  15 20112.9 1660.79
   1  -5  15 17178.0 1448.39
   1  -5  15 17354.8 1467.74
   1   5  15 20453.3 1775.58
   1  -5  15 19022.0 1724.73
   1   5  15 18965.3 1647.61
   1  -5  15 19140.5 1541.77
  -1   5 -15 15985.9 1612.24
   1   5  16 3156.15 702.747
   1  -5  16 3358.28 705.637
  -1  -5 -16 1814.98 595.914
   1  -5  16 1599.57 498.379
  -1  -5 -16 1311.87 595.505
   1  -5  16 2178.07 563.798
   1   5  16 2344.32 629.441
   1   5  16 3022.09 727.892
  -1   5 -16 1713.91 595.956
   1   5  16 1037.59 548.565
   1  -5  16 2401.72 700.979
   1  -5  16 1771.28 572.012
  -1  -5 -16 2179.48 612.015
   1   5  16 1473.28 498.478
   1  -5  16 1902.50 633.279
   1  -5  16 2688.37 711.170
   1   5  16 2718.70 689.372
   1  -5  16 1835.86 535.159
  -1   5 -16 2762.99 697.949
   1   5  16 1811.43 579.925
   1  -5  16 2667.26 635.947
   1  -5  17 282.156 227.322
   1   5  17 68.0956 273.393
   1   5  17-92.6936 343.640
   1  -5  17 431.940 328.684
   1  -5  17-232.591 292.561
  -1   5 -17-196.104 476.875
   1   5  17 17.1087 346.792
   1   5  17-87.8082 394.693
   1  -5  17-49.9445 265.552
   1  -5  17 456.837 372.155
   1  -5  17-205.742 315.802
   1  -5  17 36.0204 289.049
   1  -5  17-195.790 396.706
   1   5  17-252.477 441.520
   1   5  17-117.094 277.795
  -1   5 -17 357.116 477.823
   1   5  17 96.2794 355.421
  -1  -5 -17 535.265 484.838
  -1  -5 -17 567.104 527.121
  -1  -5 -17-145.794 330.158
   1  -5  17 74.3701 351.857
  -1  -5 -18 11746.0 1478.99
  -1   5 -18 10160.6 1416.26
   1   5  18 11426.8 1393.11
   1  -5  18 10699.7 1208.67
   1  -5  18 11741.2 1490.14
   1  -5  18 11297.8 1356.74
   1   5  18 12837.8 1564.67
   1  -5  18 10158.1 1279.01
   1  -5  18 11908.7 1521.50
   1   5  18 10824.4 1333.66
   1  -5  18 10821.9 1412.63
  -1   5 -18 11278.9 1517.11
   1   5  18 10693.8 1380.56
   1  -5  18 12720.0 1423.77
   1   5  18 10759.9 1380.94
   1  -5  18 10797.3 1306.61
  -1  -5 -18 11312.8 1456.93
   1  -5  18 10558.4 1314.14
   1   5  18 11229.3 1400.08
  -1  -5 -18 10255.6 1394.79
   1   5  18 12196.0 1457.02
   1   5  19 1924.21 703.278
   1  -5  19 2663.87 711.551
   1  -5  19 2383.20 708.815
   1   5  19 1476.71 552.106
   1  -5  19 1574.76 612.802
  -1   5 -19 2517.02 787.655
   1  -5  19 2259.31 710.567
  -1  -5 -19 2388.90 707.519
   1  -5  19 2078.26 808.365
  -1  -5 -19 1927.34 700.394
   1   5  19 2425.70 764.850
   1  -5  19 1341.89 556.597
  -1  -5 -19 2552.98 762.887
   1  -5  19 2092.75 655.573
   1   5  19 1046.03 560.052
   1   5  19 2430.81 718.004
   1   5  19 1492.59 549.796
   1  -5  19 2393.08 702.841
  -1   5 -19 2437.44 823.215
   1   5  19 1240.31 509.890
   1   5  20 14206.0 1747.27
  -1  -5 -20 10948.2 1493.70
  -1   5 -20 12044.0 1633.94
   1   5  20 10614.2 1382.16
  -1  -5 -20 12061.9 1615.79
   1  -5  20 14622.5 1785.17
   1   5  20 12684.1 1582.95
   1  -5  20 11750.5 1560.53
   1   5  20 11447.3 1492.47
   1  -5  20 12421.1 1488.41
   1  -5  20 11832.7 1461.12
   1  -5  20 11489.2 1453.27
   1  -5  20 11518.5 1443.55
   1  -5  20 10961.2 1404.10
  -1   5 -20 12750.2 1698.40
   1   5  20 11155.6 1511.04
   1   5  20 12735.5 1595.43
   1  -5  20 12721.8 1668.39
   1   5  20 13680.5 1641.04
   1  -5  21 10193.1 1401.55
   1  -5  21 11132.9 1469.40
   1  -5  21 12365.8 1538.52
   1   5  21 8933.41 1395.07
   1   5  21 13227.5 1689.53
   1  -5  21 11536.2 1471.60
  -1   5 -21 10859.5 1590.89
   1   5  21 9588.07 1334.53
   1  -5  21 12082.6 1516.95
   1  -5  21 14003.2 1788.27
   1   5  21 9936.23 1438.17
   1   5  21 12707.7 1638.47
  -1  -5 -21 11610.5 1631.75
   1   5  21 12590.4 1623.49
   1  -5  22 13257.9 1645.25
   1  -5  22 14165.3 1700.15
   1  -5  22 12107.2 1592.93
   1  -5  22 14673.0 1726.93
   1  -5  22 11423.7 1545.43
  -1   6  22 1538.70 635.478
  -1   6  22 2036.97 676.961
  -1   6  22 1909.80 662.711
  -1   6  22 529.862 419.028
  -1  -6  22 650.473 406.957
  -1   6  22 2403.39 703.427
  -1   6  21 9870.38 1396.48
  -1   6  21 10188.0 1424.60
  -1  -6  21 9397.72 1424.34
   1   6 -21 10755.2 1573.36
  -1  -6  21 10067.6 1389.30
  -1   6  21 9331.44 1370.44
  -1   6  21 9431.52 1409.95
  -1   6  21 10120.3 1419.72
  -1  -6  20 1559.34 530.924
  -1  -6  20 1506.30 557.128
   1   6 -20 3174.80 904.657
  -1  -6  20 1750.58 527.058
  -1   6  20 1975.58 643.767
  -1   6  20 2412.22 823.819
  -1  -6  20 1664.53 694.846
  -1  -6  20 1260.28 564.953
   1  -6 -20 1739.08 657.178
   1  -6 -20 1360.79 578.419
  -1  -6  20 1985.68 594.487
  -1   6  20 1580.45 608.336
  -1   6  20 2455.85 744.771
  -1   6  20 2930.99 795.994
  -1   6  20 803.669 439.517
   1   6 -20 1812.57 719.056
  -1  -6  20 1385.11 634.559
  -1  -6  20 1772.05 594.689
  -1  -6  19 2586.64 732.148
   1  -6 -19 3709.57 903.598
  -1  -6  19 2033.91 605.821
  -1   6  19 3055.89 755.053
  -1   6  19 3362.30 812.692
  -1   6  19 3390.47 887.068
  -1   6  19 2817.21 695.631
  -1   6  19 3172.61 749.712
  -1  -6  19 2292.56 626.614
   1   6 -19 1894.50 620.641
   1   6 -19 1824.23 679.947
  -1  -6  19 2297.28 657.879
  -1  -6  19 2874.70 789.851
   1  -6 -19 2737.03 815.336
  -1  -6  19 1758.06 539.079
  -1   6  19 3970.32 888.835
  -1  -6  19 3239.52 868.155
  -1  -6  19 1749.59 559.702
   1   6 -18 1294.67 619.144
  -1   6  18 1642.46 570.327
  -1   6  18 1094.40 552.341
  -1  -6  18 752.936 406.825
   1  -6 -18 1380.84 472.135
  -1  -6  18 1583.22 540.096
   1   6 -18 1981.72 728.943
  -1  -6  18 1444.17 475.385
  -1  -6  18 2085.90 600.903
  -1  -6  18 1277.82 515.697
  -1   6  18 2299.17 673.521
  -1   6  18 959.718 452.117
  -1   6  18 1803.06 607.390
  -1  -6  18 2300.39 793.189
  -1  -6  18 1185.52 431.784
   1  -6 -18 1934.52 701.038
  -1   6  18 694.223 356.103
  -1  -6  18 783.300 494.389
   1  -6 -18 1474.60 584.202
  -1  -6  17 16878.4 1694.07
  -1  -6  17 14530.1 1376.58
  -1   6  17 15021.7 1511.03
  -1   6  17 15834.7 1555.22
  -1   6  17 15708.4 1536.77
   1   6 -17 16251.2 1790.46
  -1  -6  17 15703.0 1603.65
   1  -6 -17 15849.6 1454.27
  -1  -6  17 18554.7 1756.11
   1   6 -17 13771.9 1564.64
  -1   6  17 19111.9 1857.34
  -1   6  17 15507.8 1548.80
  -1   6  17 14490.1 1609.72
  -1  -6  17 14094.8 1359.23
  -1  -6  17 14996.9 1414.61
   1  -6 -17 19208.0 1861.27
   1  -6 -17 17345.4 1752.47
  -1  -6  17 17064.5 1492.84
  -1  -6  17 16002.4 1690.73
   1  -6 -16 2182.78 618.589
   1  -6 -16 876.276 461.977
  -1  -6  16 1276.51 502.619
  -1   6  16 1886.92 655.528
  -1   6  16 1365.31 509.756
  -1   6  16 1700.57 486.709
  -1   6  16 1346.76 549.420
   1  -6 -16 1593.29 582.040
  -1  -6  16 1976.82 535.725
  -1   6  16 1745.56 524.702
   1   6 -16 1849.02 566.516
  -1  -6  16 1685.45 546.053
   1   6 -16 2415.10 758.486
  -1  -6  16 2099.50 655.635
  -1  -6  16 1438.92 504.695
  -1  -6  16 1507.46 479.698
  -1   6  16 1997.56 548.048
  -1   6  16 1696.28 528.944
  -1  -6  16 1901.63 527.836
  -1  -6  16 1596.76 427.892
  -1   6  15 15386.9 1413.29
   1   6 -15 16219.2 1580.51
  -1   6  15 13270.8 1465.02
  -1  -6  15 14806.5 1470.52
  -1  -6  15 15289.1 1508.63
  -1   6  15 12411.6 1424.56
   1   6 -15 16096.3 1677.39
  -1  -6  15 19273.1 1466.88
  -1   6  15 14642.7 1377.50
  -1   6  15 16307.1 1451.22
  -1  -6  15 13806.6 1240.83
  -1  -6  15 15507.2 1587.01
  -1  -6  15 13892.3 1470.63
   1  -6 -15 15694.2 1576.55
  -1  -6  15 14812.6 1303.24
   1  -6 -15 14397.9 1362.41
  -1  -6  15 15394.1 1305.82
   1  -6 -15 12707.6 1417.20
  -1   6  15 16855.4 1471.99
  -1   6  15 16035.3 1433.52
  -1  -6  14 11875.8 1309.90
  -1   6  14 14817.4 1329.51
  -1  -6  14 12917.2 1112.74
   1   6 -14 12259.1 1357.88
  -1   6  14 15086.3 1537.63
  -1   6  14 14762.0 1318.13
  -1  -6  14 14028.7 1192.99
  -1   6  14 14301.9 1316.94
   1  -6 -14 12677.5 1378.49
  -1   6  14 14946.7 1324.40
   1   6 -14 14435.9 1226.38
  -1  -6  14 15142.2 1504.47
   1  -6 -14 14515.8 1343.78
  -1  -6  14 13896.6 1190.47
   1   6 -14 11247.1 1357.23
  -1   6  14 13049.9 1393.93
  -1  -6  14 16057.3 1524.03
  -1  -6  14 13566.2 1183.70
  -1  -6  14 12343.4 1303.12
  -1  -6  14 13577.5 1180.19
  -1   6  14 12658.2 1219.19
   1  -6 -14 11633.6 1066.35
   1  -6 -14 12602.4 1399.11
  -1   6  13 6484.89 849.274
  -1   6  13 4673.45 715.412
  -1   6  13 5012.20 855.269
  -1  -6  13 4634.35 801.406
   1   6 -13 5420.10 731.349
   1  -6 -13 5337.09 905.120
   1   6 -13 6170.47 926.966
  -1   6  13 4670.71 740.363
   1   6 -13 4729.71 933.310
   1  -6 -13 5617.89 871.084
  -1  -6  13 5201.66 706.868
  -1  -6  13 5185.58 698.484
  -1  -6  13 6117.99 761.253
  -1  -6  13 5092.81 833.422
  -1  -6  13 7112.77 1024.58
  -1  -6  13 4397.14 639.225
  -1   6  13 5677.11 943.446
   1  -6 -13 6236.71 980.874
  -1  -6  13 5348.96 908.027
  -1   6  13 4773.90 727.784
  -1  -6  13 4597.32 701.814
   1  -6 -13 5425.71 734.387
  -1  -6  12 624.894 272.100
  -1  -6  12 946.614 329.471
   1   6 -12 885.593 344.680
  -1  -6  12 1069.59 319.347
   1   6 -12 2711.34 742.990
  -1   6  12 824.873 338.493
   1  -6 -12 865.746 427.547
  -1  -6  12 1376.80 445.375
   1   6 -12 1044.19 412.815
   1  -6 -12 321.048 442.517
  -1  -6  12 1387.42 459.029
  -1   6  12 776.394 298.451
  -1  -6  12 1310.92 485.617
  -1   6  12 247.467 212.346
   1  -6 -12 898.643 443.719
   1  -6 -12 737.951 305.382
  -1  -6  12 900.168 394.863
  -1   6  12 1195.53 509.327
  -1   6  12 420.824 388.125
  -1   6  12 386.147 234.609
  -1  -6  12 770.511 326.096
  -1  -6  12 484.457 285.203
   1  -6 -11 37863.9 2165.72
  -1  -6  11 38345.5 1292.79
  -1  -6  11 38147.2 1675.51
  -1  -6  11 37398.5 1668.98
  -1   6  11 36205.7 2160.43
  -1  -6  11 38443.5 2088.42
  -1   6  11 35062.4 1769.33
   1   6 -11 37101.2 2256.91
   1   6 -11 40585.4 2157.78
   1  -6 -11 38558.5 2213.63
  -1  -6  11 39083.4 1699.21
  -1   6  11 38901.0 2243.59
  -1  -6  11 34089.1 1795.53
   1   6 -11 38692.7 1760.76
  -1  -6  11 33684.3 2071.28
   1  -6 -11 36626.9 2020.86
  -1  -6  11 36851.7 1654.01
  -1  -6  11 35942.8 2015.02
  -1  -6  11 38759.2 2231.81
  -1   6  11 36552.4 1790.38
   1  -6 -11 35464.1 1838.22
  -1   6  11 36552.2 1803.13
  -1   6  11 35292.5 1764.76
  -1   6  10 4025.19 748.329
   1   6 -10 4602.16 761.195
  -1  -6  10 4636.26 562.614
   1   6 -10 4968.89 843.669
  -1   6  10 4930.92 630.553
   1  -6 -10 5239.58 908.305
  -1  -6  10 4737.63 744.081
  -1  -6  10 4144.13 543.168
  -1   6  10 3966.19 721.502
   1  -6 -10 4400.67 774.855
  -1   6  10 3879.92 556.601
  -1  -6  10 3806.47 397.054
  -1  -6  10 4157.02 726.337
  -1  -6  10 4075.56 525.207
   1  -6 -10 3694.15 686.708
  -1   6  10 4521.35 618.403
   1   6 -10 4433.30 608.601
  -1  -6  10 3695.91 698.432
  -1  -6  10 3735.00 622.752
  -1   6  10 4341.01 609.211
   1  -6 -10 3272.58 599.702
  -1  -6  10 3634.81 502.542
  -1   6  10 4307.09 374.428
  -1  -6  10 4169.24 691.489
  -1  -6   9 31663.8 1775.68
  -1  -6   9 29843.7 1074.47
   1   6  -9 30825.5 1451.81
  -1   6   9 28893.9 1443.36
  -1   6   9 28816.1 1430.06
  -1  -6   9 33622.3 1374.77
  -1  -6   9 30477.5 1851.63
  -1  -6   9 30674.0 1313.91
  -1   6   9 32207.0 1948.11
   1  -6  -9 31000.3 1722.89
  -1   6   9 29588.3 1022.41
  -1   6   9 29296.4 1858.31
   1   6  -9 30631.4 1730.12
   1  -6  -9 31573.0 1848.33
   1  -6  -9 29521.2 1846.92
  -1  -6   9 30690.0 1700.65
  -1  -6   9 29280.1 1866.62
  -1   6   9 29352.0 1447.98
  -1  -6   9 29803.6 1296.50
  -1  -6   9 30404.2 1738.69
  -1  -6   9 31918.0 1343.04
   1   6  -9 30793.7 1931.44
  -1   6   9 28247.0 1411.23
   1  -6  -9 31866.8 1890.34
  -1  -6   8 21099.4 1530.66
  -1   6   8 22468.7 1191.26
   1  -6  -8 24245.4 1583.27
   1  -6  -8 23449.9 1593.05
  -1   6   8 24774.8 1652.67
  -1  -6   8 22632.9 1466.98
   1   6  -8 24984.1 1508.12
   1  -6  -8 23174.6 1479.78
  -1  -6   8 23199.1 1045.14
  -1   6   8 24933.2 1694.85
  -1  -6   8 23162.3 1620.77
  -1   6   8 24213.3 1235.91
  -1  -6   8 20816.2 880.003
  -1  -6   8 24626.1 1505.51
   1  -6  -8 21471.9 1549.23
  -1  -6   8 24116.3 1070.45
  -1  -6   8 23853.8 1065.03
  -1   6   8 23369.0 1200.19
  -1   6   8 23969.8 1214.97
   1   6  -8 21794.4 1043.29
  -1   6   8 24419.7 994.096
   1   6  -8 25010.1 1680.08
  -1  -6   8 24657.3 1085.35
  -1  -6   8 23449.5 1458.21
   1   6  -8 24168.4 1237.83
   1   6  -8 22192.8 1066.46
  -1  -6   7 16748.8 802.040
   1   6  -7 18150.2 1043.79
  -1   6   7 17201.8 1375.13
  -1   6   7 16062.3 854.050
  -1  -6   7 17687.4 1421.27
   1   6  -7 16408.2 820.261
  -1  -6   7 17179.6 812.458
  -1  -6   7 17960.3 1237.53
  -1  -6   7 15007.8 1198.15
  -1  -6   7 17261.0 815.443
  -1  -6   7 17103.5 1208.37
  -1  -6   7 16221.7 796.060
   1  -6  -7 15309.5 1280.11
  -1  -6   7 17179.3 788.651
   1  -6  -7 15042.2 1261.96
  -1  -6   7 15968.1 1323.19
   1   6  -7 14407.2 405.584
   1   6  -7 16848.3 1186.95
   1  -6  -7 16954.6 1274.40
  -1   6   7 16713.8 949.399
   1   6  -7 15502.6 799.247
   1   6  -7 15991.3 816.848
  -1   6   7 16342.8 940.540
  -1   6   7 15976.3 929.058
  -1   6   7 16491.3 1342.18
  -1   6   7 17386.1 966.773
   1   6  -7 17969.8 1382.37
   1  -6  -7 16264.9 1290.37
  -1   6   6 24131.1 1046.93
  -1  -6   6 24296.1 849.402
  -1  -6   6 24966.7 859.908
   1   6  -6 26023.7 1404.26
  -1  -6   6 24354.0 1615.72
   1  -6  -6 25711.4 1559.45
   1  -6  -6 25001.3 1069.38
   1   6  -6 24640.7 1177.01
   1   6  -6 24332.2 1540.72
  -1   6   6 22993.4 1525.80
  -1   6   6 25111.3 1066.13
  -1   6   6 25650.2 1123.10
  -1  -6   6 26666.0 1490.52
   1  -6  -6 23760.5 1061.61
  -1  -6   6 25579.7 1589.56
   1  -6  -6 23493.5 1533.60
   1   6  -6 22796.8 867.565
  -1  -6   6 25067.2 867.029
   1  -6  -6 24988.1 1597.92
  -1  -6   6 25393.4 1396.99
   1  -6  -6 25921.3 1096.47
   1  -6  -6 24017.8 1533.78
  -1   6   6 21650.2 646.671
  -1  -6   6 25467.4 1575.56
   1   6  -6 24521.3 762.545
  -1  -6   6 25153.7 946.385
  -1   6   6 26872.9 1674.90
   1   6  -6 25036.9 903.288
   1   6  -6 25022.3 892.485
  -1   6   6 24284.7 675.057
  -1   6   6 23767.4 1037.46
   1  -6  -6 23806.0 1517.04
  -1   6   6 25717.4 1073.14
  -1  -6   5 108.171 63.3405
   1  -6  -5 225.848 112.774
   1   6  -5 21.3855 54.4512
  -1  -6   5 116.673 74.3741
   1   6  -5-34.7458 196.110
  -1  -6   5-123.725 237.021
   1   6  -5 4.32874 72.0822
   1  -6  -5 350.062 350.544
  -1  -6   5 274.929 168.967
   1  -6  -5-214.511 248.669
  -1   6   5-50.0745 92.5735
  -1   6   5 76.3923 255.247
  -1  -6   5 129.955 70.5011
  -1  -6   5 185.683 206.622
  -1   6   5-418.815 355.594
  -1  -6   5 91.1630 70.4252
  -1  -6   5 557.970 392.709
   1  -6  -5 49.4156 108.187
  -1  -6   5-101.556 350.644
   1   6  -5 3.16664 152.353
  -1  -6   5 125.124 114.196
  -1   6   5 45.2514 111.636
   1  -6  -5-91.1519 315.619
  -1   6   5 67.2292 159.009
   1  -6  -5-285.336 361.591
   1  -6  -5 118.574 109.423
   1  -6  -5 389.632 337.598
  -1  -6   5 227.742 296.071
   1   6  -5 57.3687 78.1473
  -1   6   5 20.2465 92.0326
  -1   6   5-81.1182 124.092
   1   6  -5 24.9479 58.0939
   1   6  -5-13.7447 252.750
   1   6  -5 51.7176 109.422
  -1   6   4 4577.10 713.484
  -1  -6   4 4953.30 590.868
   1   6  -4 6434.83 651.897
   1  -6  -4 5424.23 389.210
  -1   6   4 6080.24 780.853
   1  -6  -4 5661.34 797.960
  -1  -6   4 5843.01 758.791
   1  -6  -4 5261.15 746.062
  -1   6   4 5580.00 387.146
  -1  -6   4 6236.70 388.300
  -1   6   4 5649.86 391.336
  -1  -6   4 7153.71 737.705
  -1  -6   4 5742.65 477.737
  -1   6   4 6093.83 402.747
   1   6  -4 5455.52 547.021
  -1  -6   4 5374.86 766.880
   1  -6  -4 5645.27 399.039
   1  -6  -4 6509.42 810.288
   1   6  -4 5885.03 737.462
   1   6  -4 5508.71 470.629
  -1   6   4 5777.88 582.132
   1  -6  -4 5808.48 793.238
   1  -6  -4 6643.39 819.496
  -1  -6   4 5363.22 724.881
   1  -6  -4 5632.10 400.913
  -1   6   3 9561.72 775.488
   1  -6  -3 9107.52 396.644
  -1  -6   3 9931.37 564.796
  -1  -6   3 9918.20 1008.33
  -1  -6   3 9701.17 839.353
   1  -6  -3 9822.11 971.459
   1  -6  -3 10011.2 1005.14
  -1   6   3 11102.5 1000.66
  -1   6   3 9213.14 383.411
   1   6  -3 11158.2 1051.13
  -1   6   3 9411.82 390.282
   1   6  -3 10829.7 803.637
   1   6  -3 11842.3 958.222
   1  -6  -3 11252.1 1053.08
  -1  -6   3 11016.2 676.925
   1  -6  -3 9726.06 419.607
   1  -6  -3 11476.0 1067.41
  -1   6   3 10564.1 972.122
   1  -6  -3 10116.0 993.991
  -1   6   3 9881.51 398.546
  -1  -6   3 10194.2 1010.60
   1  -6  -3 9823.36 420.127
   1   6  -3 10637.3 675.138
   1  -6  -3 9379.73 405.510
  -1  -6   3 10508.2 1013.91
   1   6  -3 9091.75 705.075
  -1  -6   2 1171.70 393.294
  -1   6   2 1459.76 415.487
  -1  -6   2 1340.07 274.347
  -1   6   2 1836.15 469.019
   1   6  -2 1486.53 311.996
  -1  -6   2 1402.50 253.476
   1  -6  -2 1662.04 437.519
  -1   6   2 1241.12 303.477
   1   6  -2 1105.97 231.732
   1   6  -2 1096.12 307.639
   1   6  -2 1633.56 301.490
  -1  -6   2 1117.35 386.025
   1   6  -2 713.245 319.380
  -1  -6   2 1649.39 361.075
   1  -6  -2 1879.54 540.810
   1  -6  -2 1671.02 450.534
  -1  -6   2 1137.12 338.558
  -1  -6   2 1393.13 457.851
  -1  -6   1 2506.90 543.030
  -1   6   1 2859.29 270.208
  -1   6   1 2424.45 320.589
   1   6  -1 2792.08 386.125
   1  -6  -1 2461.58 535.591
  -1  -6   1 2927.16 403.165
  -1  -6   1 2761.11 367.332
  -1  -6   1 2277.54 528.318
  -1  -6   1 2712.81 546.838
   1   6  -1 2357.22 489.497
  -1  -6   1 3250.48 484.339
   1  -6  -1 2421.98 482.075
   1  -6  -1 2462.76 531.376
   1   6  -1 2854.67 442.485
  -1  -6   1 1964.83 445.960
  -1   6   1 3123.61 518.271
  -1   6   1 2773.29 468.260
   1   6  -1 2794.39 415.291
   1  -6  -1 2057.50 486.057
   1  -6  -1 2876.48 561.456
   1   6  -1 2489.89 424.196
   1   6   0 32.0829 151.411
   1  -6   0-6.97239 257.172
  -1  -6   0 89.3027 197.537
  -1  -6   0 376.798 224.457
   1  -6   0-10.2849 250.705
   1  -6   0 211.409 274.007
   1   6   0 393.259 235.692
  -1  -6   0 250.875 176.075
  -1  -6   0 49.9926 152.121
   1  -6   0 753.736 413.847
   1   6   0 346.107 184.130
  -1   6   0 81.9861 196.847
  -1   6   0 168.249 111.926
  -1   6   0 262.332 215.024
   1  -6   0 76.2591 79.3853
   1   6   0-18.9755 123.095
   1  -6   0 201.441 362.937
   1   6   0 474.710 273.379
   1   6   0 204.313 130.439
  -1   6   0 84.3067 119.169
  -1   6   0 53.7487 96.8139
  -1  -6   0 194.911 296.221
  -1  -6   0 85.9276 296.666
  -1   6   0 93.1428 81.6901
   1   6   1 19103.5 811.631
  -1   6  -1 20365.4 1131.09
  -1  -6  -1 16568.9 1279.50
   1  -6   1 21736.0 1435.15
   1  -6   1 18283.6 869.217
  -1   6  -1 19960.3 1194.70
   1  -6   1 21675.4 1389.39
   1  -6   1 21571.3 1422.65
  -1  -6  -1 18887.3 1359.43
   1   6   1 20066.6 1205.78
  -1   6  -1 19763.6 672.056
   1   6   1 19422.6 978.117
  -1  -6  -1 22382.1 1150.86
  -1  -6  -1 18847.3 1353.91
  -1   6  -1 18836.1 790.301
  -1   6  -1 18608.7 895.873
  -1  -6  -1 20991.5 1326.72
  -1  -6  -1 20599.4 1095.23
   1  -6   1 21097.9 1429.21
   1  -6   1 21037.4 1403.76
   1   6   1 20271.0 1277.12
  -1   6  -1 20106.4 727.373
   1   6   2 499.477 275.720
   1   6   2 196.377 72.2543
   1   6   2 214.286 78.2939
  -1   6  -2 432.678 221.278
  -1  -6  -2-144.661 195.894
   1  -6   2 40.8286 230.061
  -1   6  -2 217.985 195.658
  -1  -6  -2 417.119 254.142
  -1   6  -2 369.618 105.384
   1   6   2 304.034 239.730
   1   6   2 179.798 101.101
   1  -6   2 461.156 192.512
   1   6   2 146.733 74.1846
  -1  -6  -2 534.516 335.304
  -1   6  -2 291.480 85.2597
  -1  -6  -2 306.206 299.165
   1  -6   2 68.2828 273.624
   1  -6   2 245.410 286.543
  -1  -6  -2 208.517 265.696
   1   6   2 241.591 80.1395
   1   6   2 169.574 63.5523
   1   6   2 280.519 90.1872
   1   6   2 217.493 82.9518
   1  -6   2 774.366 348.682
  -1  -6  -2 453.445 317.780
  -1  -6  -2 185.088 70.7926
  -1  -6  -2 680.309 253.312
  -1   6  -2 44.8065 183.198
   1   6   2 116.101 62.8200
   1   6   2 214.782 129.215
  -1   6  -2 185.068 92.9567
   1   6   3 3588.58 351.588
  -1  -6  -3 2952.67 553.435
  -1   6  -3 4077.31 598.219
   1   6   3 3311.43 313.362
  -1  -6  -3 3412.25 532.732
   1   6   3 3781.33 331.204
  -1  -6  -3 3668.28 647.916
   1   6   3 3440.00 558.377
  -1  -6  -3 3092.75 311.748
   1  -6   3 2967.10 570.337
   1  -6   3 3442.44 606.210
   1   6   3 3438.47 319.981
   1   6   3 3418.64 318.803
   1   6   3 2955.19 293.931
  -1   6  -3 2421.40 188.774
   1  -6   3 3995.65 644.817
  -1  -6  -3 4718.30 659.758
  -1   6  -3 3879.78 279.049
   1  -6   3 2739.95 402.176
   1   6   3 3250.06 304.173
  -1   6  -3 2603.18 383.950
   1  -6   3 3795.15 653.511
  -1  -6  -3 3602.20 632.046
  -1  -6  -3 3736.73 346.056
   1   6   3 3812.66 316.511
  -1  -6  -3 3306.97 481.529
   1   6   3 3280.27 309.139
   1   6   3 3967.50 558.192
  -1   6  -3 4146.66 529.331
  -1  -6  -3 4193.96 686.660
   1  -6   4 9318.55 958.202
  -1  -6  -4 8999.25 934.323
   1  -6   4 9068.89 421.379
   1   6   4 8185.22 439.372
   1  -6   4 8837.11 404.539
   1  -6   4 9436.12 990.045
   1   6   4 9085.85 580.183
  -1  -6  -4 9520.56 927.007
   1  -6   4 9719.32 1010.96
   1  -6   4 9308.88 786.102
  -1  -6  -4 9187.30 858.067
  -1   6  -4 9244.11 692.725
  -1  -6  -4 8305.72 904.711
   1  -6   4 9110.08 950.097
  -1  -6  -4 7966.36 917.682
   1   6   4 8585.59 797.441
   1   6   4 10194.8 622.523
  -1  -6  -4 8849.97 605.298
   1  -6   4 8992.98 417.769
   1  -6   4 8744.04 404.939
   1   6   4 9180.22 594.673
   1   6   4 9222.87 592.292
  -1   6  -4 8727.50 425.924
   1  -6   4 8935.13 413.904
  -1   6  -4 8561.64 720.681
  -1   6  -4 10200.5 951.654
  -1  -6  -4 8627.66 595.698
  -1  -6  -4 9067.09 834.686
   1   6   4 7989.48 912.106
   1  -6   4 9220.33 423.603
   1  -6   4 9669.09 974.037
   1   6   4 10249.8 963.540
   1   6   4 8917.57 445.787
   1   6   4 9070.54 589.652
  -1   6  -4 9165.48 449.360
   1   6   4 8745.37 561.345
   1   6   4 8692.39 574.780
   1  -6   4 9190.31 420.768
   1  -6   5 214.687 261.228
  -1  -6  -5 81.0907 189.411
   1  -6   5-146.116 207.984
   1   6   5 91.6539 138.102
   1   6   5 9.22969 71.2587
   1  -6   5 244.921 108.810
   1   6   5 245.103 150.150
  -1   6  -5 101.828 267.777
   1  -6   5 119.174 90.2413
   1  -6   5 199.127 99.5851
  -1   6  -5 55.0206 76.8188
   1   6   5 99.9734 69.9303
   1  -6   5 276.108 359.286
  -1  -6  -5 317.239 182.685
   1  -6   5 116.420 81.8529
   1  -6   5 285.059 119.666
  -1  -6  -5-12.9777 268.745
   1  -6   5-84.7717 251.021
  -1  -6  -5 794.184 382.261
   1   6   5 255.291 264.849
   1   6   5 145.208 150.818
   1  -6   5 332.322 272.933
  -1   6  -5 232.469 174.893
   1   6   5 75.4420 273.846
   1   6   5 175.276 159.260
  -1   6  -5 68.2092 88.3949
   1   6   5 756.232 375.928
  -1  -6  -5-11.4372 124.232
  -1  -6  -5 235.404 355.127
   1   6   5-106.500 118.807
   1  -6   5 63.3109 216.082
   1  -6   5 257.404 117.013
   1  -6   5-11.3304 60.9851
  -1   6  -5 128.858 93.5955
  -1   6  -5 470.451 192.332
   1  -6   6 42714.1 2039.59
  -1  -6  -6 42227.4 2020.62
   1  -6   6 40305.3 2093.82
  -1  -6  -6 41215.7 1910.85
   1  -6   6 41706.0 1814.22
   1  -6   6 44728.7 1300.56
  -1   6  -6 39638.5 1291.47
   1  -6   6 40859.1 2039.42
   1   6   6 39899.4 1474.03
  -1  -6  -6 40569.5 2045.31
  -1   6  -6 41220.1 1474.02
  -1  -6  -6 40085.8 1965.31
   1  -6   6 42274.2 1279.47
   1  -6   6 42630.5 1276.85
  -1   6  -6 40829.4 1325.10
   1   6   6 42406.8 1524.09
   1  -6   6 42881.5 1250.72
   1   6   6 44108.1 1759.88
  -1   6  -6 41566.8 1313.83
   1  -6   6 41538.6 1260.82
   1   6   6 43197.5 1532.76
   1  -6   6 43737.2 1301.92
   1   6   6 43168.0 2044.64
   1   6   6 45136.1 1571.45
  -1   6  -6 42939.9 2048.86
   1  -6   6 40183.7 1987.59
   1  -6   6 39696.6 1205.38
   1   6   6 41741.3 2132.26
   1   6   6 39714.3 970.908
  -1   6  -7 3027.80 405.980
   1  -6   7 3364.38 416.349
  -1  -6  -7 4020.96 658.139
   1   6   7 3666.36 500.115
   1   6   7 2903.14 279.150
  -1   6  -7 3217.01 414.014
   1  -6   7 3252.65 587.622
   1   6   7 3228.02 470.349
   1  -6   7 3472.11 619.094
  -1   6  -7 2696.49 389.369
   1   6   7 3383.86 635.424
   1  -6   7 3206.08 398.743
   1   6   7 3482.42 487.740
  -1  -6  -7 3631.98 640.736
   1   6   7 3919.24 693.246
   1  -6   7 2865.17 604.569
   1   6   7 2995.30 455.864
   1  -6   7 3882.71 434.803
   1  -6   7 3711.55 431.660
   1   6   7 3716.42 529.318
  -1  -6  -7 2630.98 533.957
  -1   6  -7 3335.68 376.970
   1  -6   7 3823.27 617.247
   1  -6   7 3827.26 439.812
   1  -6   7 2207.73 539.461
[truncated: 1,864,145 more chars]
