# Supplementary material for: Crystal structure of ethyl 2-(5-amino-1-benzene­sulfonyl-3-oxo-2,3-di­hydro-1H-pyrazol-2-yl)acetate
Source: Acta Crystallogr E Crystallogr Commun. 2020 Mar 3;76(Pt 4):481–3. doi: 10.1107/S2056989020002674 (PMC7133039; doi:10.1107/S2056989020002674)
Supplement: Supplementary file 2 [file e-76-00481-Isup2.hkl]

data_I                                                                          
_shelx_title ' elg_ng2 in P2(1)/c'                                              
_shelx_refln_list_code          4                                               
_shelx_F_calc_maximum      176.59                                               
_exptl_crystal_F_000       680.00                                               
_reflns_d_resolution_high  0.7101                                               
                                                                                
loop_                                                                           
 _space_group_symop_operation_xyz                                               
 'x, y, z'                                                                      
 '-x, y+1/2, -z+1/2'                                                            
 '-x, -y, -z'                                                                   
 'x, -y-1/2, z-1/2'                                                             
                                                                                
_cell_length_a     9.2139                                                       
_cell_length_b     8.8122                                                       
_cell_length_c    18.3486                                                       
_cell_angle_alpha  90.000                                                       
_cell_angle_beta  104.521                                                       
_cell_angle_gamma  90.000                                                       
                                                                                
_shelx_F_squared_multiplier     1.000                                           
                                                                                
loop_                                                                           
 _refln_index_h                                                                 
 _refln_index_k                                                                 
 _refln_index_l                                                                 
 _refln_F_squared_calc                                                          
 _refln_F_squared_meas                                                          
 _refln_F_squared_sigma                                                         
 _refln_observed_status                                                         
   1   0   0       2051.70       1982.22        16.59 o                         
   2   0   0       7293.95       7246.87        24.83 o                         
   3   0   0        372.80        354.61         4.53 o                         
   4   0   0       2616.50       2637.60        18.80 o                         
   5   0   0         67.97         61.56         3.33 o                         
   6   0   0        159.95        205.13         6.19 o                         
   7   0   0         80.76        111.78         5.05 o                         
   8   0   0        299.92        325.88         9.87 o                         
   9   0   0       3334.02       3313.80        41.10 o                         
  10   0   0         10.51          7.34         4.18 o                         
  11   0   0        134.97         95.35        10.29 o                         
  12   0   0        260.61        245.02        19.64 o                         
   1   1   0       8731.76       8438.92        15.31 o                         
   2   1   0        178.97        223.18         2.33 o                         
   3   1   0        118.29         82.88         1.53 o                         
   4   1   0        204.34        206.81         3.37 o                         
   5   1   0        527.16        508.34         6.38 o                         
   6   1   0         37.28         24.34         1.75 o                         
   7   1   0        846.21        810.61         9.40 o                         
   8   1   0        263.50        269.24         6.71 o                         
   9   1   0         84.61         89.41         5.56 o                         
  10   1   0        497.35        506.36        14.32 o                         
  11   1   0          2.32         -1.38         3.45 o                         
  12   1   0          6.41          3.70         4.83 o                         
   0   2   0        811.18        833.42         6.65 o                         
   1   2   0       1982.31       2054.89         5.92 o                         
   2   2   0       2254.77       2471.56         7.98 o                         
   3   2   0        338.40        358.24         3.29 o                         
   4   2   0       2472.74       2679.86        10.16 o                         
   5   2   0         75.40         83.63         2.13 o                         
   6   2   0        112.78        130.41         3.27 o                         
   7   2   0        148.51        167.71         4.97 o                         
   8   2   0          0.04         -0.69         2.18 o                         
   9   2   0        628.84        638.29        14.17 o                         
  10   2   0         36.06         37.26         4.24 o                         
  11   2   0          2.36          4.10         3.56 o                         
  12   2   0         69.45         73.64        11.04 o                         
   2   3   0          3.49          2.02         0.57 o                         
   3   3   0       9471.23       9617.54        26.87 o                         
   4   3   0       1735.88       1890.00        10.41 o                         
   5   3   0        272.18        281.05         4.24 o                         
   6   3   0        113.11        109.23         2.88 o                         
   7   3   0        737.17        706.50        10.35 o                         
   8   3   0        565.57        551.30        10.76 o                         
   9   3   0         40.65         43.05         3.96 o                         
  10   3   0          4.17          8.40         2.75 o                         
  11   3   0          0.28          2.21         3.51 o                         
  12   3   0        215.88        217.08        26.61 o                         
   0   4   0       3675.66       3596.82        19.08 o                         
   1   4   0         53.77         40.67         1.13 o                         
   2   4   0        164.69        164.36         2.47 o                         
   3   4   0         42.53         48.03         1.77 o                         
   4   4   0       1579.00       1543.36        10.16 o                         
   5   4   0       1227.81       1179.31        10.16 o                         
   6   4   0         31.20         33.73         2.21 o                         
   7   4   0        128.82        140.14         5.12 o                         
   8   4   0        121.88        126.04         5.50 o                         
   9   4   0        294.46        281.94         9.35 o                         
  10   4   0          3.12          3.77         2.91 o                         
  11   4   0        113.94        107.88         7.14 o                         
   1   5   0          2.11          3.69         0.88 o                         
   2   5   0        458.32        488.83         4.08 o                         
   3   5   0       1531.70       1554.94         9.61 o                         
   4   5   0       1714.36       1709.11        12.80 o                         
   5   5   0       1979.62       1884.89        15.42 o                         
   6   5   0       4837.33       4777.71        26.01 o                         
   7   5   0         85.44         80.68         4.05 o                         
   8   5   0        183.11        183.34         6.96 o                         
   9   5   0         53.85         55.71         4.62 o                         
  10   5   0         31.26         27.31         4.15 o                         
  11   5   0        211.64        207.35        11.98 o                         
   0   6   0        492.53        564.67         9.34 o                         
   1   6   0          6.50          4.72         0.98 o                         
   2   6   0       1827.97       1697.76        12.28 o                         
   3   6   0         23.20         34.40         1.71 o                         
   4   6   0         18.82         19.63         1.83 o                         
   5   6   0        677.09        674.85         9.49 o                         
   6   6   0        161.97        142.53         5.27 o                         
   7   6   0        236.40        239.75         7.55 o                         
   8   6   0          0.27          1.48         2.58 o                         
   9   6   0         62.80         56.35         4.51 o                         
  10   6   0        130.85        134.84         7.62 o                         
   1   7   0         25.56         24.98         1.78 o                         
   2   7   0        154.09        152.71         5.00 o                         
   3   7   0        133.21        120.23         3.37 o                         
   4   7   0        528.05        518.31         8.02 o                         
   5   7   0          0.20          2.76         1.53 o                         
   6   7   0         83.30         75.63         4.05 o                         
   7   7   0         82.94         83.71         5.27 o                         
   8   7   0          0.84          2.47         3.16 o                         
   9   7   0          0.95          0.81         3.61 o                         
  10   7   0          4.54         16.73        17.76 o                         
   0   8   0        463.08        488.09        11.75 o                         
   1   8   0          2.90          7.31         2.02 o                         
   2   8   0        187.96        195.82         6.97 o                         
   3   8   0         58.76         61.31         4.20 o                         
   4   8   0        175.12        175.23         6.93 o                         
   5   8   0          3.59          8.56         2.93 o                         
   6   8   0         76.76         68.65         6.46 o                         
   7   8   0          9.39          6.08         4.08 o                         
   8   8   0        114.42        103.65         8.17 o                         
   9   8   0        125.09        115.62        12.39 o                         
   1   9   0        633.18        642.61        12.37 o                         
   2   9   0          3.47          7.03         2.39 o                         
   3   9   0        148.45        154.69         7.34 o                         
   4   9   0         19.39         24.42         3.94 o                         
   5   9   0         90.12        108.78         7.96 o                         
   6   9   0        172.41        164.71        11.46 o                         
   7   9   0          0.01          1.02         3.91 o                         
   8   9   0        335.89        358.45        19.24 o                         
   0  10   0         38.16         25.92         4.84 o                         
   1  10   0        566.60        569.77        13.77 o                         
   2  10   0        234.27        232.89         9.89 o                         
   3  10   0        290.90        265.03        12.06 o                         
   4  10   0         48.10         50.57         5.85 o                         
   5  10   0        202.51        186.00        11.79 o                         
   6  10   0         42.81         45.92         6.71 o                         
   7  10   0        190.89        185.13        16.94 o                         
   1  11   0         52.99         52.07         6.20 o                         
   2  11   0         46.54         42.80         6.90 o                         
   3  11   0          0.27          2.40         5.08 o                         
   4  11   0        125.71        161.06        14.75 o                         
   5  11   0          4.33          4.51         8.82 o                         
   0  12   0         21.47         12.03         9.05 o                         
   1  12   0          4.98         12.92         9.62 o                         
   2  12   0         18.50         18.09         8.52 o                         
   3  12   0         17.86         18.48        12.31 o                         
 -12   1   1        120.94        135.81        11.20 o                         
 -11   1   1         29.44         30.16         4.09 o                         
 -10   1   1        283.84        272.02        10.14 o                         
  -9   1   1        225.61        236.05         7.53 o                         
  -8   1   1         50.98         58.13         3.41 o                         
  -7   1   1        263.36        236.76         4.87 o                         
  -6   1   1        610.04        639.12         6.83 o                         
  -5   1   1        120.84        143.05         2.80 o                         
  -4   1   1         66.17        107.64         2.37 o                         
  -3   1   1        465.44        372.40         3.01 o                         
  -2   1   1       4562.62       4710.36        11.76 o                         
  -1   1   1       1853.34       1809.68         5.05 o                         
   0   1   1        792.15        778.42         4.73 o                         
   1   1   1       7827.29       7736.05        15.71 o                         
   2   1   1        822.04        903.27         4.63 o                         
   3   1   1        163.67        155.46         2.24 o                         
   4   1   1        761.75        779.59         6.55 o                         
   5   1   1       1699.78       1765.84         9.88 o                         
   6   1   1        119.40        106.20         3.43 o                         
   7   1   1        102.96        110.62         4.53 o                         
   8   1   1         70.79         71.23         4.50 o                         
   9   1   1        144.07        144.98         6.70 o                         
  10   1   1          0.42          2.32         2.96 o                         
  11   1   1        354.09        352.35        12.77 o                         
  12   1   1        163.37        170.64        16.64 o                         
 -12   2   1          0.20         -3.29         5.48 o                         
 -11   2   1         16.97         20.87         3.78 o                         
 -10   2   1        654.00        645.53        15.14 o                         
  -9   2   1         26.31         25.09         2.92 o                         
  -8   2   1       1046.82       1043.99        13.78 o                         
  -7   2   1        264.38        256.92         6.29 o                         
  -6   2   1        495.05        493.86         7.26 o                         
  -5   2   1        163.36        166.70         3.37 o                         
  -4   2   1        155.27        156.26         2.93 o                         
  -3   2   1          8.67         23.21         0.93 o                         
  -2   2   1       1490.44       1513.55         5.19 o                         
  -1   2   1       5905.31       5692.60        12.59 o                         
   0   2   1        525.18        441.51         2.91 o                         
   1   2   1         57.11         68.16         1.09 o                         
   2   2   1       2161.62       2204.09         7.74 o                         
   3   2   1       1758.43       1766.29         7.42 o                         
   4   2   1         34.07         34.56         1.42 o                         
   5   2   1         32.79         26.81         1.52 o                         
   6   2   1          3.36          8.22         1.13 o                         
   7   2   1        167.78        156.57         4.65 o                         
   8   2   1       1324.49       1290.48        17.75 o                         
   9   2   1         31.20         25.75         3.77 o                         
  10   2   1        442.28        431.54        12.10 o                         
  11   2   1        343.53        360.80        11.61 o                         
  12   2   1        364.58        357.72        27.58 o                         
 -12   3   1        429.19        449.58        38.78 o                         
 -11   3   1         94.32         84.08         5.99 o                         
 -10   3   1         55.25         65.45         5.16 o                         
  -9   3   1        233.48        247.24         7.95 o                         
  -8   3   1        421.54        412.39         8.92 o                         
  -7   3   1        651.20        609.34         9.79 o                         
  -6   3   1        204.69        199.41         4.66 o                         
  -5   3   1       2219.39       2101.97        11.01 o                         
  -4   3   1       1885.57       1913.74        10.09 o                         
  -3   3   1       6902.31       6864.90        22.05 o                         
  -2   3   1         95.70        128.17         1.81 o                         
  -1   3   1       5677.43       5610.69        14.14 o                         
   0   3   1         11.78         32.77         1.03 o                         
   1   3   1        456.34        474.42         3.05 o                         
   2   3   1        511.39        488.40         3.79 o                         
   3   3   1       3030.80       3000.59        11.25 o                         
   4   3   1       1468.45       1389.64         8.91 o                         
   5   3   1       1098.77       1006.61         8.12 o                         
   6   3   1        536.72        538.99         6.48 o                         
   7   3   1        228.14        225.00         6.72 o                         
   8   3   1         29.65         28.23         3.02 o                         
   9   3   1        404.06        399.75        10.43 o                         
  10   3   1        243.81        240.48         9.26 o                         
  11   3   1         67.23         65.00         5.42 o                         
  12   3   1        224.43        233.19        27.90 o                         
 -12   4   1          0.71          3.61        10.55 o                         
 -11   4   1         31.07         32.49         4.86 o                         
 -10   4   1        176.72        177.79         8.33 o                         
  -9   4   1         61.03         70.44         4.90 o                         
  -8   4   1        196.37        204.12         6.65 o                         
  -7   4   1          0.07          0.70         1.76 o                         
  -6   4   1        348.50        334.95         5.49 o                         
  -5   4   1         40.36         60.20         2.37 o                         
  -4   4   1        343.23        337.00         5.27 o                         
  -3   4   1       1287.16       1339.76         7.80 o                         
  -2   4   1       1063.40       1107.88         6.07 o                         
  -1   4   1         20.69          9.68         0.50 o                         
   0   4   1        359.32        379.35         4.31 o                         
   1   4   1        372.81        312.06         2.58 o                         
   2   4   1         50.68         44.32         1.36 o                         
   3   4   1        106.77         97.10         2.36 o                         
   4   4   1         19.27         20.18         1.64 o                         
   5   4   1       1393.92       1334.50        10.39 o                         
   6   4   1        410.38        394.12         7.13 o                         
   7   4   1         62.86         65.01         3.58 o                         
   8   4   1        135.85        129.12         5.75 o                         
   9   4   1          1.96          7.07         2.79 o                         
  10   4   1        250.62        264.22        10.03 o                         
  11   4   1         50.75         35.67         4.56 o                         
 -11   5   1          4.25          3.85         3.96 o                         
 -10   5   1        116.10        101.73         6.33 o                         
  -9   5   1          8.21          5.95         2.87 o                         
  -8   5   1        205.20        183.84         6.86 o                         
  -7   5   1        183.77        183.35         5.88 o                         
  -6   5   1        417.67        409.19         7.26 o                         
  -5   5   1        318.63        312.63         5.66 o                         
  -4   5   1        167.08        172.65         4.21 o                         
  -3   5   1        135.67        120.15         2.63 o                         
  -2   5   1        138.21        167.59         2.32 o                         
  -1   5   1        484.96        524.32         5.51 o                         
   0   5   1        132.97        125.10         2.87 o                         
   1   5   1         25.71         23.15         1.08 o                         
   2   5   1        303.81        297.43         3.23 o                         
   3   5   1        654.85        580.30         5.58 o                         
   4   5   1        158.86        154.97         3.89 o                         
   5   5   1        366.58        363.50         6.13 o                         
   6   5   1          4.25          3.14         1.75 o                         
   7   5   1         15.27         10.51         2.09 o                         
   8   5   1        352.27        329.41         9.39 o                         
   9   5   1         99.26         98.40         5.67 o                         
  10   5   1         52.93         44.70         4.58 o                         
  11   5   1        116.18         98.81         9.34 o                         
 -11   6   1        116.25         92.35        11.34 o                         
 -10   6   1          2.23          0.80         2.98 o                         
  -9   6   1        137.50        144.50         7.04 o                         
  -8   6   1         99.00        112.00         5.65 o                         
  -7   6   1          0.49          0.94         2.45 o                         
  -6   6   1        972.78        958.33        13.38 o                         
  -5   6   1          0.14          0.60         1.59 o                         
  -4   6   1        279.45        303.87         6.30 o                         
  -3   6   1        171.03        171.43         3.02 o                         
  -2   6   1         27.28         26.36         0.89 o                         
  -1   6   1         82.40         84.94         3.01 o                         
   0   6   1         35.35         28.92         1.75 o                         
   1   6   1        588.53        628.54         7.60 o                         
   2   6   1        101.58        107.44         1.97 o                         
   3   6   1         27.02         30.62         1.54 o                         
   4   6   1          0.03          6.93         1.47 o                         
   5   6   1        285.32        277.68         6.34 o                         
   6   6   1       1182.98       1223.63        14.56 o                         
   7   6   1         12.24          9.43         2.52 o                         
   8   6   1        221.34        220.44         7.99 o                         
   9   6   1         50.70         55.31         4.66 o                         
  10   6   1        232.35        210.72         9.50 o                         
 -10   7   1         19.14          6.02         9.73 o                         
  -9   7   1        166.27        194.43        10.08 o                         
  -8   7   1         20.98         24.39         3.69 o                         
  -7   7   1        218.08        199.69         7.83 o                         
  -6   7   1         21.20         16.89         2.38 o                         
  -5   7   1         22.33         26.10         2.30 o                         
  -4   7   1        180.02        173.72         4.94 o                         
  -3   7   1        193.74        181.53         3.79 o                         
  -2   7   1        330.24        318.47         6.21 o                         
  -1   7   1         83.22         84.91         3.55 o                         
   0   7   1         61.29         49.31         2.34 o                         
   1   7   1          0.12          1.78         0.99 o                         
   2   7   1        223.32        222.61         4.22 o                         
   3   7   1        477.87        474.71         6.79 o                         
   4   7   1        474.03        459.93         7.67 o                         
   5   7   1        509.67        506.24         9.01 o                         
   6   7   1          5.17          3.69         1.89 o                         
   7   7   1        382.30        405.62        11.66 o                         
   8   7   1         26.97         28.52         4.07 o                         
   9   7   1        223.96        191.79        10.52 o                         
  -9   8   1        179.28        190.55        15.67 o                         
  -8   8   1        164.88        173.48        10.29 o                         
  -7   8   1        226.18        233.28        11.43 o                         
  -6   8   1        366.64        342.95        11.64 o                         
  -5   8   1         71.18         70.83         5.09 o                         
  -4   8   1          1.94          3.31         2.37 o                         
  -3   8   1       2111.23       2070.34        22.66 o                         
  -2   8   1        102.32        103.92         4.96 o                         
  -1   8   1        687.26        661.41        10.62 o                         
   0   8   1         55.70         56.55         3.05 o                         
   1   8   1       1710.61       1656.63        17.56 o                         
   2   8   1         15.21         19.24         2.52 o                         
   3   8   1        794.96        813.09        14.61 o                         
   4   8   1         53.88         48.89         4.32 o                         
   5   8   1        287.84        288.11        10.15 o                         
   6   8   1        354.82        365.99        13.92 o                         
   7   8   1         32.10         30.00         4.64 o                         
   8   8   1        418.44        435.73        17.22 o                         
   9   8   1          2.37          4.32         9.59 o                         
  -8   9   1        119.68         97.49         9.02 o                         
  -7   9   1        146.40        153.12        12.20 o                         
  -6   9   1          1.87          8.60         3.63 o                         
  -5   9   1          1.00          0.29         3.27 o                         
  -4   9   1          0.19          0.85         3.16 o                         
  -3   9   1          5.63         11.51         2.91 o                         
  -2   9   1       1571.86       1573.03        20.81 o                         
  -1   9   1        605.31        586.66        12.39 o                         
   0   9   1        576.90        582.05        11.31 o                         
   1   9   1        513.61        507.34        11.06 o                         
   2   9   1        348.98        342.50        10.14 o                         
   3   9   1         30.82         26.67         3.40 o                         
   4   9   1         80.42         86.44         6.42 o                         
   5   9   1          2.17          9.95         4.13 o                         
   6   9   1        212.85        226.63        11.94 o                         
   7   9   1        207.01        224.96        11.19 o                         
   8   9   1          0.75         -5.28         5.28 o                         
  -7  10   1          0.63         -4.51         4.97 o                         
  -6  10   1          8.70          3.56         4.82 o                         
  -5  10   1         31.76         25.73         5.22 o                         
  -4  10   1        305.80        282.59        14.63 o                         
  -3  10   1          1.26          0.44         3.63 o                         
  -2  10   1          0.23         -2.60         2.92 o                         
  -1  10   1         13.34         11.70         3.09 o                         
   0  10   1         12.42         14.94         3.12 o                         
   1  10   1        109.93        108.94         7.27 o                         
   2  10   1        293.99        289.16        10.82 o                         
   3  10   1          4.68         10.12         3.46 o                         
   4  10   1          3.17          5.50         3.62 o                         
   5  10   1        331.83        346.98        15.11 o                         
   6  10   1        197.88        213.51        13.16 o                         
   7  10   1         59.09         50.79        11.65 o                         
  -5  11   1         21.74         13.24        13.42 o                         
  -4  11   1          4.17         -5.73         5.73 o                         
  -3  11   1         51.62         62.59         8.08 o                         
  -2  11   1         81.12         93.47         9.39 o                         
  -1  11   1         47.45         42.05         5.60 o                         
   0  11   1        991.82       1009.04        24.88 o                         
   1  11   1         12.92         19.44         4.22 o                         
   2  11   1        158.34        149.06        11.46 o                         
   3  11   1         14.35         17.80         5.42 o                         
   4  11   1         89.89         80.20        11.26 o                         
   5  11   1          3.98          5.29         7.99 o                         
  -3  12   1        129.14        131.53        31.40 o                         
  -2  12   1        279.64        254.12        23.75 o                         
  -1  12   1         54.25         40.25         8.84 o                         
   0  12   1          7.44         14.42         6.87 o                         
   1  12   1         75.46         86.19        16.93 o                         
   2  12   1         35.03         53.02        21.16 o                         
 -12   0   2          7.52          7.71         6.25 o                         
 -11   0   2        572.50        595.52        20.91 o                         
 -10   0   2       1831.56       1805.86        31.87 o                         
  -9   0   2       2821.87       2730.44        36.49 o                         
  -8   0   2       1053.58       1048.66        19.14 o                         
  -7   0   2        662.21        640.47        11.93 o                         
  -6   0   2         91.85         86.63         5.13 o                         
  -5   0   2          9.27         12.46         2.15 o                         
  -4   0   2       4107.58       4450.77        23.32 o                         
  -3   0   2       2085.64       1983.39         9.68 o                         
  -2   0   2       5514.97       5451.63        21.74 o                         
  -1   0   2      14260.28      13324.86        51.14 o                         
   0   0   2       8359.43       8351.91        44.95 o                         
   1   0   2      14682.28      14630.62        40.79 o                         
   2   0   2       8273.11       8128.33        24.45 o                         
   3   0   2       1430.36       1353.61        15.28 o                         
   4   0   2          4.47          7.54         1.65 o                         
   5   0   2        103.61         95.84         5.19 o                         
   6   0   2        109.44        132.08         4.45 o                         
   7   0   2       4813.96       4702.74        53.31 o                         
   8   0   2        745.43        711.01        17.20 o                         
   9   0   2        838.49        877.62        21.48 o                         
  10   0   2         77.67         80.65         7.55 o                         
  11   0   2        372.14        389.23        18.62 o                         
  12   0   2         34.70         43.13        12.27 o                         
 -12   1   2         82.37         87.59         6.83 o                         
 -11   1   2        211.93        209.19         9.09 o                         
 -10   1   2        740.29        738.01        14.54 o                         
  -9   1   2        400.14        388.01         9.89 o                         
  -8   1   2         49.30         38.57         2.89 o                         
  -7   1   2        346.62        361.99         6.92 o                         
  -6   1   2        383.94        364.53         5.44 o                         
  -5   1   2          1.85          6.76         1.17 o                         
  -4   1   2       2360.99       2291.55        12.42 o                         
  -3   1   2        575.02        580.62         3.69 o                         
  -2   1   2       5344.92       5410.34        17.23 o                         
  -1   1   2       3594.31       3475.12         9.36 o                         
   0   1   2       1727.73       1762.09         4.92 o                         
   1   1   2        696.69        669.36         3.00 o                         
   2   1   2       7329.42       7547.77        22.13 o                         
   3   1   2         68.63        113.59         2.33 o                         
   4   1   2         45.57         68.93         2.30 o                         
   5   1   2         15.90         17.72         1.46 o                         
   6   1   2        585.91        552.30         7.00 o                         
   7   1   2        738.95        691.03         9.94 o                         
   8   1   2        379.48        360.01         9.19 o                         
   9   1   2        504.75        502.38        11.36 o                         
  10   1   2          0.84          4.84         2.91 o                         
  11   1   2        264.63        263.26        10.55 o                         
  12   1   2         31.92         40.81        10.38 o                         
 -12   2   2          7.74          6.63         4.55 o                         
 -11   2   2        151.56        158.53         8.75 o                         
 -10   2   2         23.09         21.62         3.16 o                         
  -9   2   2         16.00         16.32         2.94 o                         
  -8   2   2         67.90         69.69         3.97 o                         
  -7   2   2         39.26         33.31         2.34 o                         
  -6   2   2        156.20        141.10         3.74 o                         
  -5   2   2         10.26         10.11         1.32 o                         
  -4   2   2        242.42        263.64         3.69 o                         
  -3   2   2       2085.61       2137.86         8.53 o                         
  -2   2   2       3221.81       3250.67         8.62 o                         
  -1   2   2        441.25        478.98         2.64 o                         
   0   2   2       2215.74       2311.00         6.96 o                         
   1   2   2       2244.16       2549.82        13.31 o                         
   2   2   2        126.77        168.18         1.85 o                         
   3   2   2        398.14        410.62         4.03 o                         
   4   2   2        109.82        141.12         2.76 o                         
   5   2   2        617.78        661.49         7.31 o                         
   6   2   2         30.20         28.55         1.88 o                         
   7   2   2        263.97        258.79         5.90 o                         
   8   2   2        233.04        235.13         7.54 o                         
   9   2   2         15.28         17.95         3.01 o                         
  10   2   2         69.51         68.04         4.68 o                         
  11   2   2        218.19        222.96         9.18 o                         
  12   2   2         14.13         12.42        11.64 o                         
 -12   3   2        108.62        111.22        23.14 o                         
 -11   3   2        162.50        169.90         8.80 o                         
 -10   3   2         52.05         52.45         4.57 o                         
  -9   3   2         69.18         70.75         4.21 o                         
  -8   3   2         52.14         56.99         3.43 o                         
  -7   3   2         31.82         31.16         2.54 o                         
  -6   3   2        521.15        523.65         7.42 o                         
  -5   3   2        582.32        613.42         6.50 o                         
  -4   3   2        285.94        309.70         3.97 o                         
  -3   3   2         65.03         87.80         2.22 o                         
  -2   3   2         69.66         97.08         1.56 o                         
  -1   3   2       1742.82       1872.93         5.93 o                         
   0   3   2        415.01        419.53         2.36 o                         
   1   3   2       1839.23       1945.43         6.84 o                         
   2   3   2         49.58         70.28         1.67 o                         
   4   3   2        405.58        387.76         4.83 o                         
   5   3   2        209.84        214.97         4.05 o                         
   6   3   2          2.53          5.03         1.12 o                         
   7   3   2        114.27        117.56         4.19 o                         
   8   3   2        473.04        446.49        10.07 o                         
   9   3   2          9.39          8.50         2.78 o                         
  10   3   2         81.17         88.15         5.54 o                         
  11   3   2         81.78         92.02         6.34 o                         
 -12   4   2        174.70        148.90        46.22 o                         
 -11   4   2          0.09         -0.18         4.00 o                         
 -10   4   2        103.54         93.02         6.09 o                         
  -9   4   2        162.97        171.26         6.57 o                         
  -8   4   2         40.33         38.17         3.10 o                         
  -7   4   2        305.89        312.75         7.00 o                         
  -6   4   2         51.51         43.20         1.98 o                         
  -5   4   2        826.94        869.32         7.13 o                         
  -4   4   2       2984.82       3043.17        13.80 o                         
  -3   4   2        451.21        444.19         4.22 o                         
  -2   4   2          2.14          9.46         0.68 o                         
  -1   4   2        179.03        190.10         2.02 o                         
   0   4   2        366.10        348.54         3.21 o                         
   1   4   2       1865.62       1903.54         7.77 o                         
   2   4   2       2380.41       2518.94        10.47 o                         
   3   4   2        133.91        145.99         3.08 o                         
   4   4   2        822.33        783.91         7.35 o                         
   5   4   2        528.76        510.82         6.93 o                         
   6   4   2        753.44        741.46         9.91 o                         
   7   4   2         39.28         34.57         2.80 o                         
   8   4   2          0.06          2.80         2.42 o                         
   9   4   2          9.14          5.22         2.65 o                         
  10   4   2        122.86        117.33         6.72 o                         
  11   4   2          6.57         10.40         3.56 o                         
 -11   5   2          6.11          7.93         5.63 o                         
 -10   5   2        121.45        120.15         7.25 o                         
  -9   5   2        215.41        222.04         8.18 o                         
  -8   5   2        237.40        229.02         7.07 o                         
  -7   5   2          8.33          5.46         1.94 o                         
  -6   5   2        955.41        877.50         9.96 o                         
  -5   5   2        199.23        200.95         4.56 o                         
  -4   5   2       8819.55       8707.46        33.64 o                         
  -3   5   2        468.25        435.14         4.26 o                         
  -2   5   2       1234.43       1267.52         6.14 o                         
  -1   5   2          9.65         15.36         0.83 o                         
   0   5   2         11.18          7.32         0.60 o                         
   1   5   2        250.00        223.06         2.68 o                         
   2   5   2         56.49         70.73         1.82 o                         
   3   5   2       1471.98       1483.26        10.07 o                         
   4   5   2        220.75        193.73         4.19 o                         
   5   5   2       1873.49       1871.06        13.81 o                         
   6   5   2        460.20        439.47         7.73 o                         
   7   5   2        657.94        621.03        10.82 o                         
   8   5   2         31.88         21.87         2.93 o                         
   9   5   2        142.87        136.28         6.97 o                         
  10   5   2        348.00        361.30        11.61 o                         
  11   5   2        161.31        145.30        11.60 o                         
 -11   6   2         78.22         27.66         9.92 o                         
 -10   6   2          0.06         -1.05         3.84 o                         
  -9   6   2        144.22        152.90         8.20 o                         
  -8   6   2         54.86         64.54         4.47 o                         
  -7   6   2        877.21        836.77        13.26 o                         
  -6   6   2         13.57         14.64         2.15 o                         
  -5   6   2       1346.11       1274.17        12.59 o                         
  -4   6   2        539.56        524.90         7.61 o                         
  -3   6   2        363.51        370.27         4.04 o                         
  -2   6   2         60.70         75.39         1.51 o                         
  -1   6   2         36.73         43.55         2.52 o                         
   0   6   2        354.17        322.64         4.99 o                         
   1   6   2          1.41          7.49         0.80 o                         
   2   6   2        996.11        961.72         6.12 o                         
   3   6   2        201.77        197.45         3.84 o                         
   4   6   2        324.26        339.64         6.56 o                         
   5   6   2        701.79        693.30        10.02 o                         
   6   6   2          0.25          0.96         1.90 o                         
   7   6   2         68.97         60.38         4.02 o                         
   8   6   2        102.26        108.35         6.08 o                         
   9   6   2        222.92        239.97         9.44 o                         
  10   6   2        164.85        154.77         8.80 o                         
 -10   7   2         58.08         54.76        11.35 o                         
  -9   7   2          9.19          8.28         4.48 o                         
  -8   7   2          2.80          4.33         3.41 o                         
  -7   7   2        144.38        157.77         6.70 o                         
  -6   7   2          0.17          1.81         2.22 o                         
  -5   7   2         99.73        103.30         4.52 o                         
  -4   7   2         95.05         80.89         3.42 o                         
  -3   7   2          0.66          2.31         0.99 o                         
  -2   7   2        178.91        175.89         5.22 o                         
  -1   7   2         14.02         10.50         1.68 o                         
   0   7   2         15.32         17.05         1.53 o                         
   1   7   2        152.31        148.43         3.90 o                         
   2   7   2        110.35        118.45         3.57 o                         
   3   7   2         81.62         88.90         2.96 o                         
   4   7   2         72.28         74.95         3.25 o                         
   5   7   2        159.23        159.64         5.03 o                         
   6   7   2         13.44         11.57         3.66 o                         
   7   7   2         68.04         57.05         4.81 o                         
   8   7   2          8.56          6.64         3.05 o                         
   9   7   2        102.78         80.25         6.91 o                         
  -9   8   2        140.18        140.89        12.57 o                         
  -8   8   2         89.58         82.57         7.74 o                         
  -7   8   2        303.81        332.63        13.32 o                         
  -6   8   2          3.96          2.73         2.97 o                         
  -5   8   2        650.08        646.28        15.14 o                         
  -4   8   2        299.26        294.01         9.26 o                         
  -3   8   2        512.53        510.62        11.76 o                         
  -2   8   2          0.52          4.68         1.79 o                         
  -1   8   2        732.51        733.89        10.43 o                         
   0   8   2          3.68          6.01         1.74 o                         
   1   8   2          1.48          1.60         1.87 o                         
   2   8   2        151.14        144.47         5.51 o                         
   3   8   2          3.02          4.41         2.40 o                         
   4   8   2          8.54          9.90         2.41 o                         
   5   8   2        133.33        139.65         7.06 o                         
   6   8   2        314.57        299.34        11.95 o                         
   7   8   2        106.21        127.31         8.33 o                         
   8   8   2          9.84          8.85         4.31 o                         
   9   8   2         71.01         55.32        25.42 o                         
  -8   9   2        237.34        279.17        15.64 o                         
  -7   9   2          3.98          2.93         3.36 o                         
  -6   9   2         21.35         29.13         5.06 o                         
  -5   9   2         29.00         39.29         5.46 o                         
  -4   9   2        564.23        562.09        16.33 o                         
  -3   9   2         65.02         57.23         4.97 o                         
  -2   9   2         75.12         73.21         5.11 o                         
  -1   9   2        662.20        669.44        14.08 o                         
   0   9   2        201.56        186.18         6.49 o                         
   1   9   2        753.55        745.16        13.84 o                         
   2   9   2          0.54          4.52         2.54 o                         
   3   9   2         14.54         14.90         3.17 o                         
   4   9   2        149.03        172.12         8.21 o                         
   5   9   2         66.54         74.34         6.44 o                         
   6   9   2          0.11          6.99         3.70 o                         
   7   9   2         22.73         20.91         4.51 o                         
   8   9   2        154.79        173.87        23.45 o                         
  -7  10   2        111.11        102.76        11.62 o                         
  -6  10   2         87.72        104.84         8.93 o                         
  -5  10   2          4.85          6.57         5.43 o                         
  -4  10   2          3.07          2.81         3.87 o                         
  -3  10   2        192.86        180.38        11.29 o                         
  -2  10   2         33.13         36.44         4.84 o                         
  -1  10   2          0.05         -1.50         3.18 o                         
   0  10   2        729.06        729.68        16.68 o                         
   1  10   2          0.77         -0.56         2.86 o                         
   2  10   2       1116.53       1078.59        24.27 o                         
   3  10   2          9.23          7.79         3.54 o                         
   4  10   2        409.39        439.55        16.30 o                         
   5  10   2         78.48         73.70         7.89 o                         
   6  10   2         65.39         63.90         7.58 o                         
   7  10   2          5.90         17.24         7.84 o                         
  -5  11   2         34.25         52.05        12.27 o                         
  -4  11   2          0.52         -8.41         8.41 o                         
  -3  11   2          0.17         -4.19         4.19 o                         
  -2  11   2         94.45         91.62         8.36 o                         
  -1  11   2        260.46        256.39        12.11 o                         
   0  11   2        194.17        187.18        11.19 o                         
   1  11   2        710.26        750.13        21.50 o                         
   2  11   2         15.25          4.40         5.49 o                         
   3  11   2         69.57         71.10         8.70 o                         
   4  11   2        180.74        190.54        16.18 o                         
   5  11   2          0.70        -16.46        33.87 o                         
  -3  12   2        108.52         92.58        19.38 o                         
  -2  12   2        111.95        109.47        13.65 o                         
  -1  12   2         60.77         70.38        11.52 o                         
   0  12   2          0.03         -0.04         6.77 o                         
   1  12   2         29.21         24.57         9.42 o                         
   2  12   2          0.14         -2.62        15.02 o                         
 -12   1   3          3.75          3.49         3.42 o                         
 -11   1   3          3.32          2.67         3.04 o                         
 -10   1   3        208.88        209.59         7.80 o                         
  -9   1   3         36.15         35.22         3.11 o                         
  -8   1   3        234.50        232.12         7.03 o                         
  -7   1   3        352.07        325.42         6.16 o                         
  -6   1   3        343.45        353.94         5.43 o                         
  -5   1   3       1048.50       1276.23         9.34 o                         
  -4   1   3       1784.59       1694.77         8.99 o                         
  -3   1   3        169.10        134.14         2.08 o                         
  -2   1   3       6760.18       6690.29        16.46 o                         
  -1   1   3        755.06        689.13         3.10 o                         
   0   1   3         48.76         48.01         0.78 o                         
   1   1   3       5679.53       6189.25        15.55 o                         
   2   1   3       8763.05       9079.28        20.34 o                         
   3   1   3       1068.06       1135.88         7.14 o                         
   4   1   3        108.83        104.01         2.96 o                         
   5   1   3        141.36        149.46         3.92 o                         
   6   1   3        326.92        366.84         5.82 o                         
   7   1   3        144.90        137.49         3.97 o                         
   8   1   3        292.38        287.29         7.45 o                         
   9   1   3        179.28        181.09         6.70 o                         
  10   1   3          8.62          9.38         3.03 o                         
  11   1   3        142.21        140.88         7.82 o                         
  12   1   3         18.67         15.46         9.41 o                         
 -12   2   3          6.05          8.54         4.00 o                         
 -11   2   3         74.53         70.74         5.18 o                         
 -10   2   3        435.77        408.54        10.83 o                         
  -9   2   3        712.74        718.93        13.07 o                         
  -8   2   3        197.84        186.69         6.26 o                         
  -7   2   3          9.08         14.90         1.77 o                         
  -6   2   3          0.79          1.39         1.25 o                         
  -5   2   3        132.31        146.09         3.50 o                         
  -4   2   3          2.67          6.18         1.06 o                         
  -3   2   3       1061.63       1084.23         5.73 o                         
  -2   2   3       3186.87       3281.95         8.07 o                         
  -1   2   3      31182.30      30171.49        52.46 o                         
   0   2   3      16075.83      15564.63        28.93 o                         
   1   2   3      17453.04      17489.37        36.55 o                         
   2   2   3       1420.52       1626.77         7.50 o                         
   3   2   3       2544.07       2619.98        11.21 o                         
   4   2   3        433.21        449.82         5.07 o                         
   5   2   3        765.75        738.39         7.61 o                         
   6   2   3        533.73        556.80         7.31 o                         
   7   2   3        332.21        345.08         6.43 o                         
   8   2   3        424.47        419.64         9.36 o                         
   9   2   3        250.29        251.75         8.38 o                         
  10   2   3        622.18        600.24        13.74 o                         
  11   2   3          0.46         -1.38         3.34 o                         
 -12   3   3        195.93        207.67        16.92 o                         
 -11   3   3          1.87          1.69         2.65 o                         
 -10   3   3        455.03        464.44        11.78 o                         
  -9   3   3         33.63         29.11         2.97 o                         
  -8   3   3         57.67         59.41         3.44 o                         
  -7   3   3        993.70        995.32        12.22 o                         
  -6   3   3         24.09         29.80         2.02 o                         
  -5   3   3       2746.07       2784.77        13.53 o                         
  -4   3   3        199.49        191.46         3.35 o                         
  -3   3   3       1109.15       1136.96         5.96 o                         
  -2   3   3         75.54         61.02         1.41 o                         
  -1   3   3        661.14        600.40         3.56 o                         
   0   3   3         12.05          5.99         0.56 o                         
   1   3   3       1361.31       1480.53         6.75 o                         
   2   3   3        350.72        352.26         3.35 o                         
   3   3   3       1680.41       1640.91         8.78 o                         
   4   3   3       3128.84       3099.24        13.40 o                         
   5   3   3        724.57        727.63         7.36 o                         
   6   3   3       3513.86       3445.42        19.69 o                         
   7   3   3        731.04        700.00         9.06 o                         
   8   3   3        228.90        237.76         7.15 o                         
   9   3   3        582.02        574.17        12.73 o                         
  10   3   3         26.72         26.36         3.94 o                         
  11   3   3        423.78        443.32        13.75 o                         
 -12   4   3          2.71         13.97        10.39 o                         
 -11   4   3          5.36         11.94         3.44 o                         
 -10   4   3          0.20         -1.01         2.71 o                         
  -9   4   3         13.39         12.09         2.74 o                         
  -8   4   3         40.47         43.27         3.02 o                         
  -7   4   3         45.04         49.38         3.12 o                         
  -6   4   3        805.14        820.47         8.19 o                         
  -5   4   3       1521.39       1524.27        10.32 o                         
  -4   4   3        957.97        987.86         8.49 o                         
  -3   4   3        267.76        296.63         3.32 o                         
  -2   4   3        393.41        387.87         3.48 o                         
  -1   4   3          0.09          9.71         0.98 o                         
   0   4   3        563.29        627.39         3.96 o                         
   1   4   3         79.15        129.44         2.13 o                         
   2   4   3          6.32          8.96         0.87 o                         
   3   4   3        126.31        110.43         2.65 o                         
   4   4   3        299.08        325.19         4.89 o                         
   5   4   3        168.57        168.40         3.83 o                         
   6   4   3        308.15        290.42         5.67 o                         
   7   4   3        431.84        447.54         8.73 o                         
   8   4   3        300.86        282.65         8.20 o                         
   9   4   3          5.23          4.70         2.79 o                         
  10   4   3        191.96        196.75         8.55 o                         
  11   4   3          4.32          2.49         3.57 o                         
 -11   5   3          8.79          6.55         3.60 o                         
 -10   5   3         12.62          9.26         3.29 o                         
  -9   5   3        132.05        138.18         6.04 o                         
  -8   5   3        123.22        127.98         5.20 o                         
  -7   5   3         49.74         34.25         2.73 o                         
  -6   5   3        655.42        645.29         8.98 o                         
  -5   5   3       1734.05       1679.39        12.31 o                         
  -4   5   3        339.48        328.88         5.09 o                         
  -3   5   3         19.75         16.94         1.12 o                         
  -2   5   3          4.98          7.04         0.62 o                         
  -1   5   3        813.25        824.54         7.06 o                         
   0   5   3          6.17          3.97         0.70 o                         
   1   5   3         80.93        113.00         1.83 o                         
   2   5   3       2257.98       2306.55        10.11 o                         
   3   5   3        322.09        327.26         5.38 o                         
   4   5   3         28.55         32.02         1.98 o                         
   5   5   3        280.76        269.23         5.39 o                         
   6   5   3        681.71        684.64         9.97 o                         
   7   5   3          6.31          7.05         2.20 o                         
   8   5   3          1.54          1.00         2.49 o                         
   9   5   3         57.32         58.17         4.57 o                         
  10   5   3        221.74        207.90         9.38 o                         
  11   5   3         75.25         58.22        11.17 o                         
 -11   6   3          0.37         -3.48         8.16 o                         
 -10   6   3          0.87         -1.06         3.78 o                         
  -9   6   3         17.27         22.08         3.21 o                         
  -8   6   3        112.10         91.54         4.94 o                         
  -7   6   3         55.26         54.80         3.51 o                         
  -6   6   3        234.30        219.15         5.84 o                         
  -5   6   3          5.35          6.72         1.73 o                         
  -4   6   3        559.22        516.31         6.69 o                         
  -3   6   3        964.55        926.40         6.52 o                         
  -2   6   3          3.68          2.29         0.54 o                         
  -1   6   3        301.11        312.40         4.00 o                         
   0   6   3        271.45        249.00         3.38 o                         
   1   6   3         96.88        107.41         2.37 o                         
   2   6   3         70.28         75.90         1.81 o                         
   3   6   3          1.50          3.58         1.00 o                         
   4   6   3        728.48        738.17         9.30 o                         
   5   6   3        150.76        159.29         4.92 o                         
   6   6   3        328.04        347.51         8.22 o                         
   7   6   3        376.57        381.19         9.75 o                         
   8   6   3        196.81        184.24         7.65 o                         
   9   6   3        552.69        553.92        14.33 o                         
  10   6   3         64.40         81.32         7.45 o                         
 -10   7   3         30.53         59.01        17.95 o                         
  -9   7   3        143.08        158.21         8.94 o                         
  -8   7   3         71.97         77.41         5.80 o                         
  -7   7   3        562.87        543.87        11.65 o                         
  -6   7   3          3.19          3.22         1.88 o                         
  -5   7   3       1005.99       1010.57        13.31 o                         
  -4   7   3       1414.62       1357.49        13.45 o                         
  -3   7   3        236.72        222.23         5.52 o                         
  -2   7   3        782.27        716.68         8.77 o                         
  -1   7   3        432.02        411.09         7.84 o                         
   0   7   3        395.56        385.37         6.47 o                         
   1   7   3         53.57         60.46         2.14 o                         
   2   7   3         23.19         21.90         1.73 o                         
   3   7   3          0.48          3.34         1.43 o                         
   4   7   3        158.99        172.71         4.91 o                         
   5   7   3        577.58        574.43         9.99 o                         
   6   7   3        312.80        334.26         9.47 o                         
   7   7   3        558.41        544.47        13.27 o                         
   8   7   3         14.73         17.53         3.67 o                         
   9   7   3        108.41        113.80         7.68 o                         
  -9   8   3          5.14          6.25         4.00 o                         
  -8   8   3        278.12        267.50        13.34 o                         
  -7   8   3        400.60        404.88        13.78 o                         
  -6   8   3        394.57        410.12        12.75 o                         
  -5   8   3         30.49         35.42         4.16 o                         
  -4   8   3        108.04        108.27         6.12 o                         
  -3   8   3         25.47         21.30         2.99 o                         
  -2   8   3       1340.85       1334.69        15.87 o                         
  -1   8   3          5.69          5.99         1.82 o                         
   0   8   3        140.82        123.12         4.85 o                         
   1   8   3        714.49        684.57        12.82 o                         
   2   8   3        724.15        720.59        13.32 o                         
   3   8   3        202.71        207.69         7.40 o                         
   4   8   3        320.32        311.69         9.91 o                         
   5   8   3        361.20        351.96        10.86 o                         
   6   8   3         54.44         58.68         5.99 o                         
   7   8   3        107.59        131.50         8.48 o                         
   8   8   3         14.81         12.63         4.12 o                         
   9   8   3          4.48         21.09        14.61 o                         
  -8   9   3        239.13        278.72        24.80 o                         
  -7   9   3         33.86         29.55         5.66 o                         
  -6   9   3         80.37         87.58         7.38 o                         
  -5   9   3          7.25          9.87         3.51 o                         
  -4   9   3          4.42          1.89         3.32 o                         
  -3   9   3         19.56         16.70         3.08 o                         
  -2   9   3          0.43          2.24         2.76 o                         
  -1   9   3        171.32        168.50         7.42 o                         
   0   9   3          0.62         -0.61         2.48 o                         
   1   9   3        852.64        818.05        15.06 o                         
   2   9   3          0.06          1.81         2.58 o                         
   3   9   3         56.65         69.54         5.40 o                         
   4   9   3        162.98        166.40         9.12 o                         
   5   9   3        280.73        307.48        12.87 o                         
   6   9   3          8.52          7.28         3.82 o                         
   7   9   3         10.14         19.71         5.11 o                         
   8   9   3         85.92        145.40        31.64 o                         
  -7  10   3         26.24         19.82         6.21 o                         
  -6  10   3         44.58         36.78         6.50 o                         
  -5  10   3         81.88         85.91         8.36 o                         
  -4  10   3         83.00         94.89         8.00 o                         
  -3  10   3         47.59         28.12         5.05 o                         
  -2  10   3         39.72         45.48         6.17 o                         
  -1  10   3          6.99          8.62         3.14 o                         
   0  10   3         18.84         18.70         3.27 o                         
   1  10   3         29.22         19.39         3.63 o                         
   2  10   3         11.77         11.39         4.49 o                         
   3  10   3         21.60         23.08         4.41 o                         
   4  10   3         43.51         37.83         5.42 o                         
   5  10   3         61.26         65.96         7.30 o                         
   6  10   3          9.26         11.42         6.27 o                         
  -6  11   3          5.30          1.30        10.14 o                         
  -5  11   3        137.31        125.29        17.15 o                         
  -4  11   3         90.93         98.90         9.46 o                         
  -3  11   3         17.52         18.98         4.63 o                         
  -2  11   3         80.11         87.86         7.82 o                         
  -1  11   3          3.29          5.96         3.86 o                         
   0  11   3        107.99        104.51         7.93 o                         
   1  11   3          0.01         -1.14         4.15 o                         
   2  11   3        322.57        306.55        15.14 o                         
   3  11   3          1.15          1.34         5.00 o                         
   4  11   3        270.29        266.67        20.08 o                         
   5  11   3          4.00          2.71         8.07 o                         
  -3  12   3         23.22         14.68         7.16 o                         
  -2  12   3        318.74        291.70        21.96 o                         
  -1  12   3          6.25          8.58         6.11 o                         
   0  12   3         20.65         14.88         6.79 o                         
   1  12   3        223.42        219.81        16.76 o                         
   2  12   3        195.88        178.66        24.77 o                         
 -12   0   4         88.89         88.49         8.54 o                         
 -11   0   4        368.07        363.75        15.29 o                         
 -10   0   4       1045.51        998.60        23.61 o                         
  -9   0   4        404.59        420.86        13.27 o                         
  -8   0   4       1598.99       1489.67        26.62 o                         
  -7   0   4        197.51        194.08         7.32 o                         
  -6   0   4       2353.44       2262.69        22.39 o                         
  -5   0   4        646.99        712.18        11.19 o                         
  -4   0   4        821.91        814.28         8.89 o                         
  -3   0   4         18.29         10.44         1.27 o                         
  -2   0   4       5580.05       5639.23        23.79 o                         
  -1   0   4       7977.69       7192.77        24.74 o                         
   0   0   4       1278.38       1200.22         7.21 o                         
   1   0   4        381.41        362.00         4.45 o                         
   2   0   4       9161.38       9478.69        32.59 o                         
   3   0   4       8650.80       9293.35        43.92 o                         
   4   0   4        258.76        365.09         9.06 o                         
   5   0   4        967.33        981.35        14.47 o                         
   6   0   4        783.50        829.05        14.22 o                         
   7   0   4        564.29        546.01        11.54 o                         
   8   0   4        451.72        449.86        14.28 o                         
   9   0   4         50.43         56.42         5.48 o                         
  10   0   4        288.15        281.46        13.35 o                         
  11   0   4        410.94        412.22        19.47 o                         
 -12   1   4         20.96         21.23         4.94 o                         
 -11   1   4        575.25        546.16        13.28 o                         
 -10   1   4         19.77         14.13         2.94 o                         
  -9   1   4        136.85        119.28         5.53 o                         
  -8   1   4       1658.34       1601.58        18.08 o                         
  -7   1   4        179.64        181.36         4.29 o                         
  -6   1   4        213.03        233.60         4.43 o                         
  -5   1   4         34.06         26.30         1.74 o                         
  -4   1   4       4211.50       4021.65        14.65 o                         
  -3   1   4         56.71         64.30         1.54 o                         
  -2   1   4      12439.16      12423.41        26.72 o                         
  -1   1   4       2527.91       2673.10         6.46 o                         
   0   1   4        100.10         97.06         1.18 o                         
   1   1   4       3542.98       3565.55        11.49 o                         
   2   1   4         25.14         46.69         2.03 o                         
   3   1   4         68.46        117.50         2.71 o                         
   4   1   4         79.03         93.02         2.96 o                         
   5   1   4       1459.79       1429.43        12.78 o                         
   6   1   4        254.72        266.84         5.43 o                         
   7   1   4        201.59        204.88         4.90 o                         
   8   1   4         68.51         63.79         3.88 o                         
   9   1   4         21.51         22.79         3.13 o                         
  10   1   4         78.09         67.17         5.49 o                         
  11   1   4         49.23         41.40         5.05 o                         
 -12   2   4         61.15         74.75         5.59 o                         
 -11   2   4         17.77         14.20         3.28 o                         
 -10   2   4          0.04          0.53         2.73 o                         
  -9   2   4        111.12        114.48         5.29 o                         
  -8   2   4         15.24          8.37         2.12 o                         
  -7   2   4        234.16        221.42         4.77 o                         
  -6   2   4         12.31         17.97         1.70 o                         
  -5   2   4         16.29         26.21         1.56 o                         
  -4   2   4        504.46        541.96         5.21 o                         
  -3   2   4       8903.01       9453.10        29.62 o                         
  -2   2   4        294.48        274.73         2.60 o                         
   0   2   4       1063.23       1089.76         4.23 o                         
   1   2   4       3187.12       3411.26        10.30 o                         
   2   2   4       1435.53       1613.51         7.49 o                         
   3   2   4         42.73         46.64         1.61 o                         
   4   2   4        865.61        963.63         8.00 o                         
   5   2   4        347.28        395.71         5.76 o                         
   6   2   4        261.01        240.65         4.66 o                         
   7   2   4        290.98        293.67         6.31 o                         
   8   2   4         69.78         68.77         3.96 o                         
   9   2   4        101.75        103.27         5.33 o                         
  10   2   4          7.56          3.93         2.84 o                         
  11   2   4         14.00         13.93         3.42 o                         
 -12   3   4         23.79         25.13         4.97 o                         
 -11   3   4          3.08          3.36         2.85 o                         
 -10   3   4         17.48         10.99         2.64 o                         
  -9   3   4        201.79        192.74         6.69 o                         
  -8   3   4       2210.45       2091.78        19.58 o                         
  -7   3   4        348.00        349.44         7.30 o                         
  -6   3   4        490.54        476.86         6.95 o                         
  -5   3   4          0.06         11.06         1.78 o                         
  -4   3   4       1713.07       1706.42         9.74 o                         
  -3   3   4       1401.52       1529.09         7.52 o                         
  -2   3   4       3346.76       3604.76        11.48 o                         
  -1   3   4         98.63        129.31         1.88 o                         
   0   3   4        182.44        224.50         2.31 o                         
   1   3   4       4164.07       4238.93        15.68 o                         
   2   3   4        965.73       1008.97         6.10 o                         
   3   3   4        742.25        866.99         6.26 o                         
   4   3   4         67.85         93.72         2.58 o                         
   5   3   4        774.90        851.64         8.03 o                         
   6   3   4        249.67        254.71         5.12 o                         
   7   3   4       3354.79       3275.69        20.29 o                         
   8   3   4         25.06         22.46         2.86 o                         
   9   3   4         16.30         17.75         3.03 o                         
  10   3   4         35.04         40.52         4.29 o                         
  11   3   4         84.94         94.68         8.17 o                         
 -12   4   4          6.40         12.69         6.95 o                         
 -11   4   4        278.22        302.82        10.94 o                         
 -10   4   4          0.24          0.53         2.71 o                         
  -9   4   4        119.09        117.67         5.44 o                         
  -8   4   4        598.27        611.71        10.77 o                         
  -7   4   4       2111.26       2066.27        17.88 o                         
  -6   4   4         15.52         13.91         1.81 o                         
  -5   4   4       3897.02       3843.66        20.02 o                         
  -4   4   4        731.08        791.96         8.05 o                         
  -3   4   4        165.37        177.83         2.77 o                         
  -2   4   4        322.80        311.38         3.45 o                         
  -1   4   4        875.16        788.92         4.99 o                         
   0   4   4       2777.46       2944.74         9.92 o                         
   1   4   4         37.60         31.44         1.27 o                         
   2   4   4        289.00        270.45         3.52 o                         
   3   4   4        120.49        123.00         2.94 o                         
   4   4   4         18.90         27.23         1.64 o                         
   5   4   4          5.70          8.33         1.15 o                         
   6   4   4        162.12        153.80         4.27 o                         
   7   4   4        459.41        463.33         9.10 o                         
   8   4   4          4.70          7.17         2.65 o                         
   9   4   4         69.99         60.89         4.89 o                         
  10   4   4          0.04         -3.00         3.00 o                         
  11   4   4        459.75        458.94        21.18 o                         
 -11   5   4         32.35         37.44         4.73 o                         
 -10   5   4         30.03         26.06         3.45 o                         
  -9   5   4          1.87          0.39         2.23 o                         
  -8   5   4         51.78         41.27         3.29 o                         
  -7   5   4        109.49         89.91         4.16 o                         
  -6   5   4        888.86        885.05        10.82 o                         
  -5   5   4         10.70          8.95         1.19 o                         
  -4   5   4       2687.95       2638.04        13.82 o                         
  -3   5   4        235.50        296.75         3.68 o                         
  -2   5   4        844.04        785.19         5.57 o                         
  -1   5   4        987.04       1002.30         5.61 o                         
   0   5   4        980.26        945.42         6.00 o                         
   1   5   4         28.35         22.03         1.01 o                         
   2   5   4          0.53          5.25         0.74 o                         
   3   5   4       1612.86       1552.35        11.63 o                         
   4   5   4        223.82        232.32         5.13 o                         
   5   5   4        338.91        325.89         5.80 o                         
   6   5   4          0.13          2.81         1.85 o                         
   7   5   4        268.73        265.43         7.48 o                         
   8   5   4        277.20        272.77         9.06 o                         
   9   5   4        291.69        315.29        10.85 o                         
  10   5   4         80.70         84.80         6.00 o                         
 -11   6   4        183.49        189.32        14.84 o                         
 -10   6   4         59.12         62.52         5.31 o                         
  -9   6   4          0.29         -0.43         2.57 o                         
  -8   6   4        519.24        552.47        11.21 o                         
  -7   6   4         34.21         29.53         2.60 o                         
  -6   6   4        398.28        375.30         7.56 o                         
  -5   6   4        183.94        177.06         4.66 o                         
  -4   6   4        359.20        337.41         5.76 o                         
  -3   6   4        424.07        397.72         4.30 o                         
  -2   6   4         85.64         80.10         1.84 o                         
  -1   6   4        181.52        182.74         3.41 o                         
   0   6   4       2681.00       2725.96        12.88 o                         
   1   6   4        297.57        285.15         3.01 o                         
   2   6   4       2040.54       1954.64        10.70 o                         
   3   6   4         12.14         16.27         1.50 o                         
   4   6   4       1825.02       1788.62        15.61 o                         
   5   6   4         32.66         30.05         2.46 o                         
   6   6   4        288.07        284.44         7.45 o                         
   7   6   4         99.48        108.88         5.41 o                         
   8   6   4         69.07         80.73         5.54 o                         
   9   6   4        322.43        322.19        11.09 o                         
  10   6   4        271.35        291.08        13.36 o                         
 -10   7   4         13.23         16.70         5.84 o                         
  -9   7   4        193.49        196.44         9.87 o                         
  -8   7   4        178.88        164.54         8.29 o                         
  -7   7   4          0.90          2.01         2.17 o                         
  -6   7   4         28.03         29.33         2.75 o                         
  -5   7   4        388.38        359.60         7.49 o                         
  -4   7   4        805.40        767.81         9.49 o                         
  -3   7   4        727.83        709.62         8.33 o                         
  -2   7   4         22.23         18.03         1.59 o                         
  -1   7   4        283.68        302.12         5.81 o                         
   0   7   4         24.15         20.42         1.47 o                         
   1   7   4          1.39          6.99         1.05 o                         
   2   7   4          3.73          4.71         1.42 o                         
   3   7   4        932.34        866.07         9.62 o                         
   4   7   4          0.83          1.99         1.47 o                         
   5   7   4         56.79         75.36         4.49 o                         
   6   7   4        530.97        523.38        11.96 o                         
   7   7   4         10.31          7.59         3.00 o                         
   8   7   4         19.83         14.50         3.50 o                         
   9   7   4         72.02         79.51         7.08 o                         
  -9   8   4         53.11         62.51         7.21 o                         
  -8   8   4         61.27         89.71         7.93 o                         
  -7   8   4         41.64         59.05         5.76 o                         
  -6   8   4         18.77         23.52         4.22 o                         
  -5   8   4        127.04        102.46         6.48 o                         
  -4   8   4        237.70        236.81         9.03 o                         
  -3   8   4        902.07        906.66        14.38 o                         
  -2   8   4        301.28        309.75         8.19 o                         
  -1   8   4        215.37        219.35         6.65 o                         
   0   8   4         14.07         13.44         2.51 o                         
   1   8   4         86.73        109.24         5.38 o                         
   2   8   4          0.45          3.06         2.17 o                         
   3   8   4         59.95         68.79         4.66 o                         
   4   8   4         21.23         25.35         3.69 o                         
   5   8   4         38.89         37.44         4.29 o                         
   6   8   4        622.44        670.42        19.96 o                         
   7   8   4        126.36        119.36         9.37 o                         
   8   8   4        114.97        124.35         9.80 o                         
  -8   9   4         14.08          7.82         4.99 o                         
  -7   9   4          0.13          5.74         4.53 o                         
  -6   9   4          9.69          7.99         3.96 o                         
  -5   9   4          1.63         -0.42         3.25 o                         
  -4   9   4         37.10         27.65         3.88 o                         
  -3   9   4          0.05          5.29         3.19 o                         
  -2   9   4        155.46        165.72         7.29 o                         
  -1   9   4        638.31        648.41        14.28 o                         
   0   9   4         91.38         93.01         5.56 o                         
   1   9   4        214.73        210.43         8.67 o                         
   2   9   4         28.56         25.63         3.71 o                         
   3   9   4        432.26        407.42        13.64 o                         
   4   9   4         54.12         67.51         6.03 o                         
   5   9   4         21.64         14.39         4.59 o                         
   6   9   4         13.46          7.42         4.35 o                         
   7   9   4         32.32         30.73         6.16 o                         
  -7  10   4         45.46         44.29         9.88 o                         
  -6  10   4         28.35         26.39         5.27 o                         
  -5  10   4        217.14        211.58        11.34 o                         
  -4  10   4        161.02        167.00        11.31 o                         
  -3  10   4        334.55        343.13        15.65 o                         
  -2  10   4          6.14         17.38         4.24 o                         
  -1  10   4         15.18         14.01         3.33 o                         
   0  10   4        463.56        461.80        13.56 o                         
   1  10   4        147.57        149.94         8.05 o                         
   2  10   4        163.63        173.60        11.94 o                         
   3  10   4          1.51          3.51         3.40 o                         
   4  10   4        389.74        355.92        14.82 o                         
   5  10   4         45.14         33.89         5.88 o                         
   6  10   4        113.66        131.67        12.22 o                         
  -5  11   4          2.56         -2.93        19.30 o                         
  -4  11   4         54.09         41.98         8.35 o                         
  -3  11   4         55.03         52.11         7.71 o                         
  -2  11   4        392.97        439.95        17.33 o                         
  -1  11   4        168.59        176.59        11.14 o                         
   0  11   4        354.80        338.31        16.83 o                         
   1  11   4         97.72        108.28         9.41 o                         
   2  11   4          0.44          0.09         4.10 o                         
   3  11   4        296.82        331.05        18.90 o                         
   4  11   4          4.31         31.30        25.70 o                         
  -3  12   4          0.72          4.15         8.71 o                         
  -2  12   4          1.72         13.37         8.28 o                         
  -1  12   4         10.56         14.66         7.79 o                         
   0  12   4         46.12         44.74        11.22 o                         
   1  12   4        106.02        111.15        13.71 o                         
   2  12   4          2.03          7.97        13.12 o                         
 -12   1   5        289.16        291.06        10.04 o                         
 -11   1   5         98.93        112.11         6.38 o                         
 -10   1   5         85.83         87.23         5.03 o                         
  -9   1   5        163.71        163.03         6.32 o                         
  -8   1   5        257.88        230.98         7.03 o                         
  -7   1   5        195.42        182.51         4.32 o                         
  -6   1   5         36.47         29.74         1.98 o                         
  -5   1   5       1362.02       1342.92         9.61 o                         
  -4   1   5          0.45          2.73         1.09 o                         
  -3   1   5        673.62        818.60         6.22 o                         
  -1   1   5       1245.17       1343.50         5.39 o                         
   0   1   5       1811.54       1752.47         5.86 o                         
   1   1   5        857.56        874.15         4.62 o                         
   2   1   5        205.87        217.10         3.19 o                         
   3   1   5       1317.08       1284.48         8.70 o                         
   4   1   5       1002.02       1056.44         9.68 o                         
   5   1   5          0.00          8.37         1.74 o                         
   6   1   5        411.88        432.53         7.71 o                         
   7   1   5        284.70        290.96         6.35 o                         
   8   1   5        121.80        123.03         5.52 o                         
   9   1   5          2.43         -1.62         2.49 o                         
  10   1   5         55.51         55.46         4.97 o                         
  11   1   5         24.18         30.76         5.34 o                         
 -12   2   5         43.51         38.89         5.36 o                         
 -11   2   5        556.58        559.15        13.37 o                         
 -10   2   5         50.65         34.52         3.39 o                         
  -9   2   5       1223.44       1174.85        16.28 o                         
  -8   2   5        717.32        710.30        11.57 o                         
  -7   2   5        191.57        177.83         4.13 o                         
  -6   2   5        724.44        723.28         7.36 o                         
  -5   2   5        383.98        376.74         5.44 o                         
  -4   2   5          3.47          8.32         1.12 o                         
  -3   2   5       1650.53       1685.97         8.97 o                         
  -2   2   5       2151.07       2067.17         7.36 o                         
  -1   2   5        548.57        577.32         3.60 o                         
   0   2   5        321.06        279.55         2.37 o                         
   1   2   5       3987.32       4166.83        11.52 o                         
   2   2   5       8321.06       8766.41        28.86 o                         
   3   2   5       3284.37       3436.20        13.06 o                         
   4   2   5          1.57          2.68         0.94 o                         
   5   2   5       1328.88       1265.69        10.57 o                         
   6   2   5        580.09        583.85         8.59 o                         
   7   2   5       1913.34       1861.27        15.71 o                         
   8   2   5        206.89        230.46         7.19 o                         
   9   2   5         12.91         14.99         3.00 o                         
  10   2   5        182.22        201.28         8.28 o                         
  11   2   5        293.85        287.14        17.32 o                         
 -12   3   5        124.15        116.35         8.06 o                         
 -11   3   5         28.49         31.18         4.08 o                         
 -10   3   5         11.21          9.09         2.64 o                         
  -9   3   5        196.12        218.98         6.98 o                         
  -8   3   5         34.63         33.16         2.91 o                         
  -7   3   5        291.78        292.06         6.93 o                         
  -6   3   5        110.29        115.88         4.33 o                         
  -5   3   5       1764.76       1762.55        12.60 o                         
  -4   3   5        683.97        794.10         6.77 o                         
  -3   3   5      10282.90      10525.97        31.78 o                         
  -2   3   5        739.76        750.85         4.49 o                         
  -1   3   5       3668.35       3789.63        11.47 o                         
   0   3   5        358.82        329.48         3.05 o                         
   1   3   5        800.39        781.88         5.15 o                         
   2   3   5       1047.05       1090.18         7.08 o                         
   3   3   5         62.47         80.10         2.22 o                         
   4   3   5        463.77        453.12         5.50 o                         
   5   3   5         58.51         71.76         2.52 o                         
   6   3   5       1498.97       1439.62        12.75 o                         
   7   3   5          5.14          8.60         2.08 o                         
   8   3   5        983.74        930.37        14.81 o                         
   9   3   5         17.40         15.86         3.08 o                         
  10   3   5         46.41         51.07         4.88 o                         
  11   3   5        401.56        407.15        25.28 o                         
 -12   4   5          0.10         -6.43         6.43 o                         
 -11   4   5        108.76         96.62         7.31 o                         
 -10   4   5        145.69        143.87         6.48 o                         
  -9   4   5        410.88        385.80         9.61 o                         
  -8   4   5        124.30        113.36         4.85 o                         
  -7   4   5         34.22         29.21         2.62 o                         
  -6   4   5        472.75        464.76         8.22 o                         
  -5   4   5         74.30         80.69         2.97 o                         
  -4   4   5        143.92        156.44         3.26 o                         
  -3   4   5        148.35        172.87         3.06 o                         
  -2   4   5          3.12          6.50         0.70 o                         
  -1   4   5        444.24        400.53         3.55 o                         
   0   4   5         22.46         13.18         0.87 o                         
   1   4   5       1891.78       1932.94         9.45 o                         
   2   4   5          0.96          7.16         0.85 o                         
   3   4   5        103.43        126.13         2.99 o                         
   4   4   5        504.98        519.76         6.64 o                         
   5   4   5          2.61          3.56         1.24 o                         
   6   4   5          5.50          8.17         1.64 o                         
   7   4   5          0.10          3.43         2.04 o                         
   8   4   5          5.46          6.87         2.74 o                         
   9   4   5          9.96         17.87         3.34 o                         
  10   4   5        114.98        120.58         6.87 o                         
  11   4   5          3.74         10.43        17.92 o                         
 -11   5   5         43.14         48.89         4.73 o                         
 -10   5   5        220.83        214.14         8.35 o                         
  -9   5   5          3.76          2.29         2.37 o                         
  -8   5   5         25.98         19.32         2.75 o                         
  -7   5   5        228.04        211.86         6.02 o                         
  -6   5   5        899.82        860.27        11.71 o                         
  -5   5   5        282.42        252.06         5.37 o                         
  -4   5   5          0.13          0.11         0.93 o                         
  -3   5   5          4.39         12.80         1.00 o                         
  -2   5   5          6.27         20.40         1.27 o                         
  -1   5   5         11.95         10.77         0.83 o                         
   0   5   5        168.94        168.65         2.61 o                         
   1   5   5        800.95        868.23         6.38 o                         
   2   5   5         79.24         74.39         2.20 o                         
   3   5   5        179.10        159.64         3.60 o                         
   4   5   5        768.27        777.07         9.48 o                         
   5   5   5        543.10        535.66         8.68 o                         
   6   5   5          2.10          5.30         1.86 o                         
   7   5   5         35.12         26.24         2.85 o                         
   8   5   5        102.05        101.77         5.75 o                         
   9   5   5         85.66         68.21         5.33 o                         
  10   5   5        136.24        128.01         8.75 o                         
 -11   6   5         75.95         69.32         8.04 o                         
 -10   6   5         31.74         27.40         3.65 o                         
  -9   6   5         13.71          7.47         2.63 o                         
  -8   6   5          7.56          5.27         2.19 o                         
  -7   6   5         79.79         75.51         3.86 o                         
  -6   6   5        313.38        298.38         7.03 o                         
  -5   6   5       1071.46       1044.86        12.35 o                         
  -4   6   5       1356.30       1282.79        10.39 o                         
  -3   6   5        210.21        196.32         3.48 o                         
  -2   6   5       1099.55       1026.35         7.02 o                         
  -1   6   5          0.10          1.87         0.72 o                         
   0   6   5       1195.70       1197.80         8.71 o                         
   1   6   5          0.30          4.23         0.77 o                         
   2   6   5          1.46         21.75         1.93 o                         
   3   6   5         13.01         22.42         1.81 o                         
   4   6   5        914.90        922.54        10.96 o                         
   5   6   5        805.23        799.07        11.88 o                         
   6   6   5         15.34         11.22         2.20 o                         
   7   6   5        635.16        654.63        13.34 o                         
   8   6   5          2.72          4.71         2.92 o                         
   9   6   5        220.49        229.47         9.55 o                         
  10   6   5        113.86        108.50        11.76 o                         
 -10   7   5        160.63        167.63        14.74 o                         
  -9   7   5          4.41         -1.99         3.52 o                         
  -8   7   5        594.87        615.19        14.30 o                         
  -7   7   5         98.28        105.93         4.85 o                         
  -6   7   5         33.13         25.16         2.56 o                         
  -5   7   5       1357.88       1294.17        14.20 o                         
  -4   7   5        440.31        457.20         7.65 o                         
  -3   7   5       2004.30       1968.51        12.88 o                         
  -2   7   5        528.53        493.68         5.51 o                         
  -1   7   5        565.89        532.20         7.23 o                         
   0   7   5        150.34        153.04         3.67 o                         
   1   7   5        507.64        496.80         6.95 o                         
   2   7   5        328.31        298.10         6.55 o                         
   3   7   5        428.85        397.73         6.77 o                         
   4   7   5        373.88        396.94         9.36 o                         
   5   7   5         60.14         49.02         4.03 o                         
   6   7   5        689.64        694.61        15.01 o                         
   7   7   5         58.57         48.57         4.79 o                         
   8   7   5        395.01        397.80        14.45 o                         
   9   7   5         62.57         64.76        10.33 o                         
  -9   8   5        643.72        664.32        21.46 o                         
  -8   8   5         16.32         11.86         3.69 o                         
  -7   8   5        204.37        200.76         9.49 o                         
  -6   8   5        137.21        147.24         8.06 o                         
  -5   8   5         15.35         14.63         3.02 o                         
  -4   8   5        395.52        383.25        11.90 o                         
  -3   8   5        479.06        485.80        10.72 o                         
  -2   8   5        122.14        136.08         5.36 o                         
  -1   8   5        331.09        349.63         9.79 o                         
   0   8   5        948.26        944.28        16.67 o                         
   1   8   5         46.43         60.85         4.11 o                         
   2   8   5        546.03        489.43        11.27 o                         
   3   8   5        498.56        515.69        12.55 o                         
   4   8   5          6.24          7.83         2.71 o                         
   5   8   5        627.40        652.45        15.75 o                         
   6   8   5         12.93         17.21         4.33 o                         
   7   8   5         16.36         16.44         4.28 o                         
   8   8   5         36.05         46.92        11.26 o                         
  -8   9   5        199.11        225.55        17.03 o                         
  -7   9   5        118.15        116.36         8.52 o                         
  -6   9   5          5.66          8.51         3.47 o                         
  -5   9   5        113.73        119.21         7.35 o                         
  -4   9   5        306.88        314.12        11.30 o                         
  -3   9   5        102.28         91.30         6.44 o                         
  -2   9   5         32.95         25.61         3.92 o                         
  -1   9   5        191.92        189.54         8.40 o                         
   0   9   5         76.35         79.41         5.22 o                         
   1   9   5        601.11        581.18        14.41 o                         
   2   9   5         73.65         60.04         5.58 o                         
   3   9   5         60.48         38.47         5.75 o                         
   4   9   5         34.75         29.09         5.19 o                         
   5   9   5         98.46         92.61         8.54 o                         
   6   9   5         12.29         18.36         5.34 o                         
   7   9   5          4.27          2.52         5.05 o                         
  -7  10   5          1.18         10.02         7.15 o                         
  -6  10   5          2.44         10.64         5.13 o                         
  -5  10   5          0.02          1.68         3.94 o                         
  -4  10   5         18.80         18.27         4.68 o                         
  -3  10   5         21.77         22.13         4.72 o                         
  -2  10   5        217.54        218.48        11.57 o                         
  -1  10   5         24.90         29.27         4.11 o                         
   0  10   5         19.09         13.13         3.70 o                         
   1  10   5          9.57         10.44         3.84 o                         
   2  10   5         50.46         49.52         5.27 o                         
   3  10   5          0.11         -2.64         3.48 o                         
   4  10   5         99.58        100.75         7.89 o                         
   5  10   5          8.81          3.29         4.04 o                         
   6  10   5         20.16          5.04         9.09 o                         
  -5  11   5          0.13         -4.47         8.44 o                         
  -4  11   5          0.02          2.19         5.65 o                         
  -3  11   5         56.91         57.45         7.23 o                         
  -2  11   5        317.90        338.50        15.33 o                         
  -1  11   5        168.94        180.13        11.27 o                         
   0  11   5        265.71        267.45        14.03 o                         
   1  11   5        100.68         96.97         9.17 o                         
   2  11   5        695.55        746.05        25.70 o                         
   3  11   5        595.19        576.44        27.11 o                         
   4  11   5          2.51         13.51        13.31 o                         
  -2  12   5         30.95         32.07        14.68 o                         
  -1  12   5         74.64         69.32        17.49 o                         
   0  12   5         24.10          4.20         8.61 o                         
   1  12   5        231.59        203.94        25.90 o                         
 -12   0   6        380.91        377.08        16.51 o                         
 -11   0   6         78.73         76.20         7.45 o                         
 -10   0   6        429.65        431.03        15.21 o                         
  -9   0   6          0.52          6.99         3.96 o                         
  -8   0   6        673.75        723.24        19.54 o                         
  -7   0   6         18.73         24.77         2.33 o                         
  -6   0   6        589.41        616.38        11.38 o                         
  -5   0   6        304.96        298.72         7.55 o                         
  -4   0   6         89.20         66.18         3.37 o                         
  -3   0   6        365.09        334.90         6.03 o                         
  -2   0   6       3446.62       3555.72        14.14 o                         
  -1   0   6       7675.87       7496.51        23.14 o                         
   0   0   6       1373.25       1457.96         9.79 o                         
   1   0   6       1195.16       1149.24        10.62 o                         
   2   0   6         19.92         66.53         4.07 o                         
   3   0   6       1000.71        878.76        14.38 o                         
   4   0   6         17.71         22.97         3.30 o                         
   5   0   6        639.09        603.33        12.99 o                         
   6   0   6        429.44        407.81        10.58 o                         
   7   0   6        392.85        409.36        11.04 o                         
   8   0   6         77.20         90.67         7.29 o                         
   9   0   6        356.45        358.88        14.14 o                         
  10   0   6        206.68        214.00        13.98 o                         
  11   0   6        140.38        144.58        17.25 o                         
 -12   1   6        102.74        117.40         6.70 o                         
 -11   1   6        703.79        715.70        15.13 o                         
 -10   1   6        127.01        110.90         5.72 o                         
  -9   1   6        193.38        170.65         6.65 o                         
  -8   1   6          8.03          3.74         2.42 o                         
  -7   1   6        278.23        271.94         5.29 o                         
  -6   1   6         16.76          5.23         1.11 o                         
  -5   1   6          0.36         13.22         1.37 o                         
  -4   1   6       1306.02       1197.44         8.92 o                         
  -3   1   6          4.09         13.54         1.30 o                         
  -2   1   6       5142.19       4917.12        16.77 o                         
  -1   1   6        773.44        789.40         4.47 o                         
   0   1   6          0.17          1.63         0.49 o                         
   1   1   6       1403.47       1591.67         7.54 o                         
   2   1   6        114.85        146.86         2.79 o                         
   3   1   6        522.02        472.32         5.99 o                         
   4   1   6         17.87         30.81         2.00 o                         
   5   1   6       2225.56       2311.12        15.94 o                         
   6   1   6        199.70        207.20         5.44 o                         
   7   1   6        645.32        656.93         9.63 o                         
   8   1   6        900.66        881.72        14.67 o                         
   9   1   6          0.19          2.82         2.74 o                         
  10   1   6         69.53         53.14         4.72 o                         
  11   1   6         11.64          6.15         4.77 o                         
 -12   2   6        329.10        333.34        11.46 o                         
 -11   2   6         23.57         21.74         3.27 o                         
 -10   2   6         93.20         90.09         5.08 o                         
  -9   2   6         33.29         35.21         3.22 o                         
  -8   2   6         23.40         17.11         2.46 o                         
  -7   2   6         98.87         94.95         4.22 o                         
  -6   2   6         41.93         40.69         1.69 o                         
  -5   2   6          3.65          6.99         1.17 o                         
  -4   2   6       1290.08       1406.56         9.68 o                         
  -3   2   6       2498.19       2553.20        10.31 o                         
  -2   2   6        323.51        396.03         3.84 o                         
   0   2   6        332.53        372.13         2.94 o                         
   1   2   6        450.16        467.22         4.02 o                         
   2   2   6        102.33         80.50         2.19 o                         
   3   2   6       1533.51       1702.48        10.34 o                         
   4   2   6       1017.83        996.47         8.58 o                         
   5   2   6         14.14         15.54         1.72 o                         
   6   2   6        602.72        572.90         8.74 o                         
   7   2   6         16.78         15.79         2.22 o                         
   8   2   6        131.81        134.59         6.12 o                         
   9   2   6        108.87        111.61         5.78 o                         
  10   2   6          2.10          4.71         3.23 o                         
  11   2   6         87.25         89.24        11.01 o                         
 -12   3   6         83.61         94.59         7.60 o                         
 -11   3   6          0.05         -1.47         2.95 o                         
 -10   3   6         79.60         84.83         4.77 o                         
  -9   3   6        292.90        278.70         7.86 o                         
  -8   3   6         26.13         15.51         2.67 o                         
  -7   3   6       1445.46       1368.45        14.74 o                         
  -6   3   6         79.72         59.70         2.93 o                         
  -5   3   6          0.82          7.95         1.20 o                         
  -4   3   6        516.17        643.56         6.68 o                         
  -3   3   6         27.58         39.85         1.66 o                         
  -2   3   6        949.64       1042.54         6.86 o                         
  -1   3   6       1044.13        988.56         5.64 o                         
   0   3   6         43.84         29.56         1.12 o                         
   1   3   6        277.85        234.15         3.05 o                         
   2   3   6       6445.08       7017.15        18.66 o                         
   3   3   6       3414.03       3687.73        15.12 o                         
   4   3   6         60.70         65.69         2.44 o                         
   5   3   6        362.97        311.69         5.11 o                         
   6   3   6         37.26         38.93         2.54 o                         
   7   3   6          0.56          6.11         1.89 o                         
   8   3   6        544.10        533.54        12.26 o                         
   9   3   6         40.82         39.66         4.15 o                         
  10   3   6        175.83        187.33         8.54 o                         
  11   3   6         55.48         50.36        10.11 o                         
 -12   4   6        249.17        264.29        17.52 o                         
 -11   4   6          0.54          1.81         2.94 o                         
 -10   4   6        370.45        371.92        10.07 o                         
  -9   4   6          1.19          5.25         2.41 o                         
  -8   4   6        838.09        812.60        12.48 o                         
  -7   4   6         29.71         21.97         2.45 o                         
  -6   4   6        299.40        305.38         5.72 o                         
  -5   4   6         92.72        131.47         3.24 o                         
  -4   4   6          8.25          7.60         1.27 o                         
  -3   4   6         37.80         62.32         2.21 o                         
  -2   4   6       1251.01       1346.35         8.08 o                         
  -1   4   6        304.22        272.36         3.28 o                         
   0   4   6        399.58        427.32         4.12 o                         
   1   4   6        519.19        505.53         5.33 o                         
   2   4   6       3242.00       3211.39        13.78 o                         
   3   4   6        184.83        197.44         3.76 o                         
   4   4   6        235.97        227.38         4.81 o                         
   5   4   6        190.82        204.25         4.88 o                         
   6   4   6          5.55         10.45         1.80 o                         
   7   4   6        174.63        167.17         6.29 o                         
   8   4   6        289.09        291.54         9.34 o                         
   9   4   6         14.49         11.70         3.56 o                         
  10   4   6        225.90        239.73        10.06 o                         
 -11   5   6        118.89        109.48         6.55 o                         
 -10   5   6         52.09         45.56         4.15 o                         
  -9   5   6        105.81        100.57         5.16 o                         
  -8   5   6         56.79         59.59         3.73 o                         
  -7   5   6        407.57        397.97         8.43 o                         
  -6   5   6       1053.81       1109.32        13.83 o                         
  -5   5   6         51.46         57.18         2.78 o                         
  -4   5   6         95.24         76.79         2.25 o                         
  -3   5   6          0.38          2.83         0.92 o                         
  -2   5   6       1002.98        953.12         6.63 o                         
  -1   5   6        519.22        510.63         4.55 o                         
   0   5   6        547.05        547.73         5.08 o                         
   1   5   6         77.36         73.71         2.24 o                         
   2   5   6          0.33         11.72         1.71 o                         
   3   5   6        400.36        366.46         4.95 o                         
   4   5   6          3.73          5.21         1.29 o                         
   5   5   6        378.74        404.19         7.74 o                         
   6   5   6        161.07        164.68         5.55 o                         
   7   5   6        309.23        336.93         9.38 o                         
   8   5   6         18.96         15.73         3.03 o                         
   9   5   6        425.22        405.17        12.44 o                         
  10   5   6        190.13        214.13        11.11 o                         
 -11   6   6         15.73         12.36         7.17 o                         
 -10   6   6         21.89         22.02         3.76 o                         
  -9   6   6         73.26         66.83         4.63 o                         
  -8   6   6        166.07        164.46         6.09 o                         
  -7   6   6        608.94        619.03        10.90 o                         
  -6   6   6        676.84        678.66        10.87 o                         
  -5   6   6        283.11        284.43         6.36 o                         
  -4   6   6       1007.37        989.73         9.23 o                         
  -3   6   6        390.27        383.80         5.34 o                         
  -2   6   6        371.00        355.05         4.47 o                         
  -1   6   6        792.26        776.85         5.89 o                         
   0   6   6          0.15          0.14         0.73 o                         
   1   6   6       1365.30       1324.52         8.90 o                         
   2   6   6        551.08        503.62         6.67 o                         
   3   6   6         55.85         59.37         2.79 o                         
   4   6   6        533.38        512.08         8.71 o                         
   5   6   6         78.00         68.33         3.91 o                         
   6   6   6         23.57         20.75         2.67 o                         
   7   6   6          0.51         -0.29         2.38 o                         
   8   6   6        205.50        203.90         8.58 o                         
   9   6   6        246.72        255.43         9.90 o                         
 -10   7   6          0.32          0.20         5.80 o                         
  -9   7   6         70.80        101.18         7.72 o                         
  -8   7   6        190.99        205.62         7.47 o                         
  -7   7   6          0.02          0.83         2.05 o                         
  -6   7   6        219.25        242.18         6.82 o                         
  -5   7   6          3.18          8.46         1.88 o                         
  -4   7   6        168.75        178.43         4.62 o                         
  -3   7   6        430.62        428.58         6.06 o                         
  -2   7   6         10.66         14.22         1.22 o                         
  -1   7   6        168.47        174.49         3.96 o                         
   0   7   6        469.72        469.30         7.16 o                         
   1   7   6         11.14         21.12         2.03 o                         
   2   7   6         18.31         34.22         2.61 o                         
   3   7   6        131.87        110.14         4.43 o                         
   4   7   6         21.64         26.76         2.68 o                         
   5   7   6         45.36         37.56         3.42 o                         
   6   7   6         53.02         61.17         5.04 o                         
   7   7   6          1.02          0.67         3.14 o                         
   8   7   6          5.57         14.80         3.64 o                         
   9   7   6         25.67         45.59         9.73 o                         
  -9   8   6          0.44          6.57         4.28 o                         
  -8   8   6         19.50         16.69         3.75 o                         
  -7   8   6        138.65        142.56         8.18 o                         
  -6   8   6         10.80         11.65         3.33 o                         
  -5   8   6          4.95          6.60         3.56 o                         
  -4   8   6        622.80        580.65        14.55 o                         
  -3   8   6       1355.07       1337.07        18.14 o                         
  -2   8   6         38.15         30.07         4.31 o                         
  -1   8   6        470.11        482.12        11.58 o                         
   0   8   6        125.55        107.89         5.33 o                         
   1   8   6        152.05        141.63         6.60 o                         
   2   8   6         57.19         56.06         4.69 o                         
   3   8   6        203.07        199.25         8.53 o                         
   4   8   6         20.36         18.70         3.53 o                         
   5   8   6         24.13         28.27         3.93 o                         
   6   8   6         94.92         83.85         7.13 o                         
   7   8   6         51.49         31.30         6.45 o                         
   8   8   6        332.00        363.87        34.36 o                         
  -8   9   6        252.82        262.76        18.36 o                         
  -7   9   6        116.63        124.26         7.95 o                         
  -6   9   6        197.71        202.25         9.82 o                         
  -5   9   6        155.99        178.20         9.02 o                         
  -4   9   6        191.24        184.13         9.33 o                         
  -3   9   6        126.23        133.97         8.52 o                         
  -2   9   6        160.81        163.00         8.29 o                         
  -1   9   6         32.57         36.30         4.55 o                         
   0   9   6          0.07          0.61         2.78 o                         
   1   9   6        145.29        140.08         7.13 o                         
   2   9   6         17.73         16.71         3.77 o                         
   3   9   6         17.12         21.34         3.87 o                         
   4   9   6         41.08         30.79         4.58 o                         
   5   9   6         95.41         98.12         9.03 o                         
   6   9   6        115.95        121.42        10.59 o                         
   7   9   6        129.07        127.20        15.23 o                         
  -7  10   6        178.87        226.49        22.44 o                         
  -6  10   6        223.50        255.18        13.02 o                         
  -5  10   6        167.40        166.67        10.35 o                         
  -4  10   6         74.55         79.04         7.38 o                         
  -3  10   6        117.74        125.83         9.19 o                         
  -2  10   6          0.10          1.72         3.66 o                         
  -1  10   6        128.42        141.37         7.81 o                         
   0  10   6        355.12        334.57        13.36 o                         
   1  10   6          0.24         -1.38         4.54 o                         
   2  10   6        339.70        337.57        14.44 o                         
   3  10   6        131.26        133.24         9.39 o                         
   4  10   6        644.38        681.80        21.04 o                         
   5  10   6         74.56         57.76         7.68 o                         
   6  10   6        244.25        289.76        55.93 o                         
  -5  11   6         66.29         64.71        15.34 o                         
  -4  11   6        126.42        138.43        11.88 o                         
  -3  11   6          0.14         10.77         4.77 o                         
  -2  11   6        217.34        230.81        12.83 o                         
  -1  11   6          5.31          4.13         4.24 o                         
   0  11   6        319.11        316.86        15.63 o                         
   1  11   6          1.17         -4.23         4.23 o                         
   2  11   6        116.86        120.38         9.53 o                         
   3  11   6        208.00        231.56        17.56 o                         
   4  11   6        224.11        275.57        44.67 o                         
  -2  12   6         13.66         -8.32        14.54 o                         
  -1  12   6         67.57         43.67        16.48 o                         
   0  12   6          0.00         -1.30         6.69 o                         
 -12   1   7         75.98         80.86         5.47 o                         
 -11   1   7          2.74          0.64         3.32 o                         
 -10   1   7          5.26          5.10         2.71 o                         
  -9   1   7        468.91        446.45        10.99 o                         
  -8   1   7       1773.75       1675.16        17.88 o                         
  -7   1   7        501.26        486.14         8.36 o                         
  -6   1   7         85.83         93.55         2.86 o                         
  -5   1   7       1643.25       1643.12        11.83 o                         
  -4   1   7        301.50        265.96         4.84 o                         
  -3   1   7       1163.55       1110.41         8.36 o                         
  -2   1   7       1395.02       1422.41         8.01 o                         
  -1   1   7          1.85          8.73         0.92 o                         
   0   1   7       4199.63       4329.77        13.18 o                         
   1   1   7       3480.79       3690.46        12.19 o                         
   2   1   7        518.69        493.78         5.27 o                         
   3   1   7       1163.03       1253.62         9.29 o                         
   4   1   7       1051.11       1113.40         9.76 o                         
   5   1   7       1020.17       1056.01        10.87 o                         
   6   1   7         53.30         55.35         3.04 o                         
   7   1   7        104.27        110.31         4.48 o                         
   8   1   7        157.47        150.17         6.54 o                         
   9   1   7         10.51         10.34         2.82 o                         
  10   1   7         90.81         88.67         5.96 o                         
  11   1   7         59.86         57.73         9.15 o                         
 -12   2   7          1.31         -1.11         3.63 o                         
 -11   2   7        162.19        175.04         7.56 o                         
 -10   2   7        263.68        273.59         8.59 o                         
  -9   2   7        235.25        227.36         7.31 o                         
  -8   2   7          4.89         13.12         2.62 o                         
  -7   2   7       3377.77       3089.32        23.80 o                         
  -6   2   7       1015.64       1015.93        10.13 o                         
  -5   2   7       1110.33       1081.35         9.81 o                         
  -4   2   7        268.59        287.31         4.50 o                         
  -3   2   7         39.81         61.35         1.89 o                         
  -2   2   7       3778.63       3748.50        13.86 o                         
  -1   2   7          6.95         11.97         0.94 o                         
   0   2   7          0.19          5.91         0.71 o                         
   1   2   7        633.43        607.20         4.77 o                         
   2   2   7      10280.45      10745.63        27.86 o                         
   3   2   7          0.33          3.93         1.17 o                         
   4   2   7       1637.31       1655.76        10.69 o                         
   5   2   7         66.60         62.66         2.50 o                         
   6   2   7        576.89        597.14         9.02 o                         
   7   2   7       1053.76       1046.25        13.74 o                         
   8   2   7         37.67         41.24         3.72 o                         
   9   2   7          4.82          5.03         2.86 o                         
  10   2   7        234.77        226.35         9.30 o                         
  11   2   7         89.39         76.27        11.64 o                         
 -12   3   7        136.81        134.52         8.96 o                         
 -11   3   7          6.95          8.32         3.13 o                         
 -10   3   7         55.57         60.34         4.13 o                         
  -9   3   7        609.72        579.86        11.97 o                         
  -8   3   7        395.87        352.87         8.16 o                         
  -7   3   7          1.29          8.33         1.84 o                         
  -6   3   7        121.19        137.21         4.04 o                         
  -5   3   7        968.90        991.04         8.88 o                         
  -4   3   7       1771.99       1977.58        11.65 o                         
  -3   3   7       2257.35       2239.90        11.30 o                         
  -2   3   7       5137.36       5607.43        20.42 o                         
  -1   3   7        451.93        403.00         3.79 o                         
   0   3   7         90.02         92.86         1.96 o                         
   1   3   7       2445.52       2509.59        10.49 o                         
   2   3   7          0.27          2.09         0.96 o                         
   3   3   7          7.90          7.52         1.17 o                         
   4   3   7        350.43        334.81         5.60 o                         
   5   3   7          1.48          2.58         1.42 o                         
   6   3   7        683.83        648.41         9.14 o                         
   7   3   7          0.98          3.54         2.51 o                         
   8   3   7        507.30        537.08        13.15 o                         
   9   3   7         43.57         42.44         4.30 o                         
  10   3   7        394.98        396.93        12.35 o                         
 -12   4   7         81.68         32.86        14.63 o                         
 -11   4   7          9.88         14.28         3.36 o                         
 -10   4   7         23.83         19.44         3.23 o                         
  -9   4   7        312.20        331.17         8.77 o                         
  -8   4   7        312.41        267.84         7.35 o                         
  -7   4   7        118.38        127.31         4.80 o                         
  -6   4   7         69.28         70.72         3.23 o                         
  -5   4   7          1.99          2.94         1.22 o                         
  -4   4   7       1288.48       1309.66         9.73 o                         
  -3   4   7        755.57        792.76         7.08 o                         
  -2   4   7         16.49         25.87         1.41 o                         
  -1   4   7       2128.15       2079.38         9.79 o                         
   0   4   7        146.23        152.23         2.93 o                         
   1   4   7       1300.44       1424.17         9.09 o                         
   2   4   7          0.14          8.42         1.03 o                         
   3   4   7         14.48         11.54         1.25 o                         
   4   4   7         13.74         17.87         1.77 o                         
   5   4   7        184.18        182.92         4.85 o                         
   6   4   7        144.99        157.07         5.26 o                         
   7   4   7          1.05          1.32         2.17 o                         
   8   4   7        102.40         99.26         5.84 o                         
   9   4   7        302.89        321.07        11.12 o                         
  10   4   7         39.36         33.91         5.02 o                         
 -11   5   7         76.86         70.10         5.18 o                         
 -10   5   7          4.83          4.85         2.64 o                         
  -9   5   7        189.34        199.67         7.05 o                         
  -8   5   7         29.66         17.26         2.63 o                         
  -7   5   7        650.99        606.69        11.07 o                         
  -6   5   7         64.24         60.81         3.43 o                         
  -5   5   7        497.35        480.85         7.37 o                         
  -4   5   7       1648.16       1591.48        10.90 o                         
  -3   5   7        308.86        331.38         4.40 o                         
  -2   5   7        118.12        142.05         3.18 o                         
  -1   5   7         20.61         15.20         1.23 o                         
   0   5   7        417.02        434.30         4.56 o                         
   1   5   7          0.02         -0.37         0.94 o                         
   2   5   7         96.29        107.22         2.95 o                         
   3   5   7         51.09         44.15         2.24 o                         
   4   5   7        174.88        212.95         5.48 o                         
   5   5   7        666.93        662.03        10.17 o                         
   6   5   7        421.57        384.19         9.00 o                         
   7   5   7         21.38         21.49         3.15 o                         
   8   5   7          3.47          3.74         2.47 o                         
   9   5   7         84.09         75.84         5.52 o                         
  10   5   7         39.76         47.59         7.23 o                         
 -11   6   7        304.79        335.61        13.46 o                         
 -10   6   7          7.42          2.99         3.15 o                         
  -9   6   7         79.45         86.67         4.90 o                         
  -8   6   7         13.81         13.11         2.40 o                         
  -7   6   7          0.81          1.45         2.11 o                         
  -6   6   7       1994.16       1864.93        18.77 o                         
  -5   6   7        101.41        102.08         4.14 o                         
  -4   6   7        312.38        292.87         5.31 o                         
  -3   6   7         29.53         28.57         1.87 o                         
  -2   6   7       4508.11       4374.10        17.03 o                         
  -1   6   7        494.21        515.30         5.51 o                         
   0   6   7         31.67         17.29         1.18 o                         
   1   6   7         95.45        105.45         2.85 o                         
   2   6   7         26.35         33.08         2.00 o                         
   3   6   7        722.70        700.91         9.47 o                         
   4   6   7          5.14          7.03         1.78 o                         
   5   6   7         19.55         21.51         2.58 o                         
   6   6   7         44.29         34.96         3.09 o                         
   7   6   7        591.42        633.05        12.92 o                         
   8   6   7        212.52        232.01         9.01 o                         
   9   6   7         39.55         38.13         4.87 o                         
 -10   7   7        528.47        574.05        26.73 o                         
  -9   7   7        133.07        127.02         8.73 o                         
  -8   7   7         19.27         10.01         2.39 o                         
  -7   7   7        100.42         95.51         4.70 o                         
  -6   7   7         29.34         32.26         2.78 o                         
  -5   7   7        258.62        240.24         6.28 o                         
  -4   7   7          1.21          1.67         1.38 o                         
  -3   7   7        532.50        531.46         7.01 o                         
  -2   7   7        226.76        238.92         4.82 o                         
  -1   7   7       2488.74       2441.14        16.29 o                         
   0   7   7         20.93         24.31         1.95 o                         
   1   7   7        539.52        516.20         8.36 o                         
   2   7   7       1320.15       1302.87        15.43 o                         
   3   7   7        420.18        405.06         8.89 o                         
   4   7   7        623.25        597.97        11.40 o                         
   5   7   7          0.02          0.54         2.10 o                         
   6   7   7        124.14        141.68         6.68 o                         
   7   7   7         64.59         64.93         5.68 o                         
   8   7   7        491.53        522.97        15.80 o                         
  -9   8   7        400.50        403.67        17.21 o                         
  -8   8   7         63.20         66.65         6.27 o                         
  -7   8   7         26.41         20.15         4.00 o                         
  -6   8   7         46.72         53.27         5.59 o                         
  -5   8   7        118.08         97.16         6.58 o                         
  -4   8   7        337.72        359.68        11.17 o                         
  -3   8   7         56.40         51.05         3.95 o                         
  -2   8   7          0.27          3.82         2.79 o                         
  -1   8   7          6.51          9.33         2.54 o                         
   0   8   7        476.03        487.05        10.98 o                         
   1   8   7        150.34        169.68         7.11 o                         
   2   8   7         11.99         19.98         3.46 o                         
   3   8   7        802.87        845.58        18.16 o                         
   4   8   7        690.83        694.51        17.20 o                         
   5   8   7         36.45         31.14         4.39 o                         
   6   8   7          6.90          3.13         3.88 o                         
   7   8   7        272.94        266.51        15.02 o                         
   8   8   7         10.83          3.76         8.80 o                         
  -8   9   7         55.39         60.22         7.43 o                         
  -7   9   7         10.46         14.20         4.07 o                         
  -6   9   7          1.26         -3.86         3.86 o                         
  -5   9   7          0.36         -4.75         4.75 o                         
  -4   9   7        105.46        101.97         7.30 o                         
  -3   9   7         76.22         78.04         6.19 o                         
  -2   9   7          2.58          5.39         3.21 o                         
  -1   9   7        178.41        184.46         9.14 o                         
   0   9   7        381.29        363.88        10.94 o                         
   1   9   7        190.54        190.92         8.80 o                         
   2   9   7         93.13        100.70         6.59 o                         
   3   9   7         20.07         27.33         4.23 o                         
   4   9   7         15.92         20.73         4.15 o                         
   5   9   7        275.45        294.69        13.87 o                         
   6   9   7        233.01        253.86        16.74 o                         
   7   9   7        122.51        106.24        15.82 o                         
  -7  10   7         14.18         11.52         9.61 o                         
  -6  10   7          9.86         16.64         4.61 o                         
  -5  10   7          0.83          9.63         4.82 o                         
  -4  10   7         50.12         43.52         5.81 o                         
  -3  10   7          1.05          4.51         3.99 o                         
  -2  10   7         41.73         44.37         5.90 o                         
  -1  10   7        197.52        177.34         9.43 o                         
   0  10   7         55.55         60.44         6.27 o                         
   1  10   7         11.20          9.18         4.10 o                         
   2  10   7         71.33         72.83         6.98 o                         
   3  10   7         86.07         73.91         7.29 o                         
   4  10   7         12.89          4.13         4.17 o                         
   5  10   7          0.16         -2.96         4.98 o                         
  -5  11   7         26.55         31.12        11.82 o                         
  -4  11   7         25.51         17.32         6.25 o                         
  -3  11   7         23.91         21.42         5.69 o                         
  -2  11   7          0.21          7.04         4.80 o                         
  -1  11   7         33.61         31.78         7.11 o                         
   0  11   7        218.85        221.03        14.27 o                         
   1  11   7        253.11        263.37        13.65 o                         
   2  11   7          4.27          4.59         4.62 o                         
   3  11   7        416.58        434.81        23.57 o                         
 -12   0   8        830.78        832.20        24.47 o                         
 -11   0   8        539.98        514.99        19.28 o                         
 -10   0   8        387.06        390.13        15.81 o                         
  -9   0   8        244.70        219.55        11.87 o                         
  -8   0   8        810.32        792.23        18.49 o                         
  -7   0   8          1.29          4.74         2.12 o                         
  -6   0   8       1419.91       1358.40        16.58 o                         
  -5   0   8        795.71        795.40        12.96 o                         
  -4   0   8         63.52         51.34         3.38 o                         
  -3   0   8       1667.90       1758.95        16.32 o                         
  -2   0   8        271.25        349.61         7.41 o                         
  -1   0   8       5999.40       6411.59        35.76 o                         
   0   0   8       4385.45       4560.68        29.55 o                         
   1   0   8         32.05         11.29         1.52 o                         
   2   0   8        116.81        106.98         4.93 o                         
   3   0   8        567.18        529.39         9.32 o                         
   4   0   8       5373.66       5426.85        43.92 o                         
   5   0   8        263.29        234.03         7.01 o                         
   6   0   8       3507.25       3322.70        33.28 o                         
   7   0   8        244.17        208.85         8.93 o                         
   8   0   8        383.25        389.09        15.45 o                         
   9   0   8        375.75        363.59        15.97 o                         
  10   0   8         51.12         64.74         8.26 o                         
 -12   1   8        295.54        302.31        10.52 o                         
 -11   1   8        197.08        196.01         8.17 o                         
 -10   1   8         21.46         24.01         4.06 o                         
  -9   1   8         12.66         12.69         2.68 o                         
  -8   1   8        639.89        600.18        10.71 o                         
  -7   1   8          0.19          1.45         1.12 o                         
  -6   1   8        350.52        353.28         5.90 o                         
  -5   1   8       1146.79       1123.57        10.18 o                         
  -4   1   8       1244.19       1224.74        10.53 o                         
  -3   1   8        769.24        761.22         7.41 o                         
  -2   1   8       1862.78       1932.74        10.63 o                         
  -1   1   8        673.61        712.21         5.48 o                         
   0   1   8         25.81         14.94         0.94 o                         
   1   1   8        174.65        209.24         3.25 o                         
   2   1   8        983.83       1137.64         8.39 o                         
   3   1   8        746.35        810.51         7.35 o                         
   4   1   8        706.52        813.98         7.89 o                         
   5   1   8       1333.22       1289.56        13.17 o                         
   6   1   8         47.37         53.30         3.45 o                         
   7   1   8       1298.05       1301.47        15.83 o                         
   8   1   8          0.95         12.17         2.91 o                         
   9   1   8         90.56         89.55         5.53 o                         
  10   1   8         22.43         24.40         3.67 o                         
 -12   2   8         66.93         66.79         5.56 o                         
 -11   2   8         30.80         24.93         3.36 o                         
 -10   2   8          9.94          6.66         2.61 o                         
  -9   2   8        173.69        182.32         7.10 o                         
  -8   2   8        397.63        413.02         9.01 o                         
  -7   2   8         49.44         51.97         2.79 o                         
  -6   2   8          3.00          1.83         1.64 o                         
  -5   2   8       2110.01       2165.53        14.03 o                         
  -4   2   8        451.14        451.44         5.43 o                         
  -3   2   8        727.70        707.62         6.43 o                         
  -2   2   8        460.58        542.61         5.34 o                         
  -1   2   8       1677.15       1760.60         8.38 o                         
   0   2   8         25.25         34.39         1.30 o                         
   1   2   8         14.75          7.59         0.90 o                         
   2   2   8        150.69        136.75         2.83 o                         
   3   2   8        104.07         97.15         3.10 o                         
   4   2   8         15.79         18.00         1.61 o                         
   5   2   8        233.32        267.71         6.32 o                         
   6   2   8         31.03         39.06         2.85 o                         
   7   2   8        106.68        105.18         4.67 o                         
   8   2   8         60.46         56.42         4.56 o                         
   9   2   8          0.83          4.54         2.99 o                         
  10   2   8         54.46         53.81         4.98 o                         
 -12   3   8         49.15         45.55         6.18 o                         
 -11   3   8         11.22         10.62         3.66 o                         
 -10   3   8         78.83         69.32         4.44 o                         
  -9   3   8         92.65         92.39         4.67 o                         
  -8   3   8        648.96        604.24        10.70 o                         
  -7   3   8        280.34        250.47         5.84 o                         
  -6   3   8        327.94        274.06         4.62 o                         
  -5   3   8        312.88        270.39         4.97 o                         
  -4   3   8       1627.73       1704.63        11.93 o                         
  -3   3   8        198.75        236.93         4.06 o                         
  -2   3   8       1037.76       1132.02         8.77 o                         
  -1   3   8        360.83        419.91         4.42 o                         
   0   3   8        758.93        773.36         5.38 o                         
   1   3   8        397.04        404.47         4.58 o                         
   2   3   8        112.57         84.11         2.48 o                         
   3   3   8        665.49        643.87         7.28 o                         
   4   3   8        635.90        694.25         9.09 o                         
   5   3   8         50.88         42.22         2.63 o                         
   6   3   8         32.91         26.00         2.36 o                         
   7   3   8        408.16        412.11         8.85 o                         
   8   3   8         17.53         15.52         3.04 o                         
   9   3   8        280.74        296.67        10.33 o                         
  10   3   8         59.66         90.21         7.89 o                         
 -12   4   8         98.69         98.82        18.39 o                         
 -11   4   8        257.13        265.43         9.48 o                         
 -10   4   8        196.85        219.84         7.98 o                         
  -9   4   8         30.75         20.08         2.75 o                         
  -8   4   8        269.47        256.93         7.39 o                         
  -7   4   8        542.87        506.00         9.26 o                         
  -6   4   8        101.62        100.84         3.43 o                         
  -5   4   8        463.99        417.46         6.03 o                         
  -4   4   8        766.40        834.83         8.64 o                         
  -3   4   8       1138.17       1067.45         8.92 o                         
  -2   4   8        704.78        725.08         7.19 o                         
  -1   4   8       1317.68       1327.84         8.88 o                         
   0   4   8         59.86         69.46         2.22 o                         
   1   4   8       2626.49       2662.09        13.73 o                         
   2   4   8         58.78         62.80         2.19 o                         
   3   4   8          0.23          2.70         1.20 o                         
   4   4   8        938.97       1006.62        11.22 o                         
   5   4   8        627.45        593.40         9.24 o                         
   6   4   8        844.41        842.19        12.19 o                         
   7   4   8          7.69          5.76         2.31 o                         
   8   4   8        285.82        288.92        10.47 o                         
   9   4   8        211.49        231.09         9.75 o                         
  10   4   8        288.77        317.37        17.62 o                         
 -11   5   8         97.55         93.22         6.03 o                         
 -10   5   8        159.03        144.15         6.57 o                         
  -9   5   8        151.80        144.31         6.03 o                         
  -8   5   8         23.23         22.03         2.71 o                         
  -7   5   8         13.90         21.95         2.45 o                         
  -6   5   8        616.26        620.12         9.54 o                         
  -5   5   8        105.98        105.51         3.66 o                         
  -4   5   8        265.64        270.34         4.75 o                         
  -3   5   8        292.45        291.89         4.58 o                         
  -2   5   8       2809.82       2800.63        14.97 o                         
  -1   5   8         26.85         25.79         1.67 o                         
   0   5   8       1721.46       1715.73        10.62 o                         
   1   5   8         29.15         35.55         1.80 o                         
   2   5   8        462.10        435.36         6.65 o                         
   3   5   8        627.63        644.29         8.46 o                         
   4   5   8        486.97        449.83         7.72 o                         
   5   5   8         65.81         84.10         4.09 o                         
   6   5   8          9.57         12.64         2.40 o                         
   7   5   8        437.48        431.62        10.67 o                         
   8   5   8         26.04         18.46         3.74 o                         
   9   5   8        621.05        668.21        16.43 o                         
 -11   6   8          1.25         -0.29         4.12 o                         
 -10   6   8        194.97        212.60         8.88 o                         
  -9   6   8         19.84         15.70         3.05 o                         
  -8   6   8        200.71        192.90         6.80 o                         
  -7   6   8          9.63          8.47         2.18 o                         
  -6   6   8        306.24        326.44         7.68 o                         
  -5   6   8         22.96         21.47         2.28 o                         
  -4   6   8        395.33        386.60         6.64 o                         
  -3   6   8       1822.26       1732.58        12.47 o                         
  -2   6   8          8.10          9.96         1.36 o                         
  -1   6   8        790.70        740.87         7.83 o                         
   0   6   8          0.55          0.06         0.88 o                         
   1   6   8        996.40        992.25         9.20 o                         
   2   6   8        394.01        437.23         6.80 o                         
   3   6   8        682.31        622.41         9.09 o                         
   4   6   8         71.18         76.10         3.62 o                         
   5   6   8        237.40        262.03         7.02 o                         
   6   6   8          3.31          5.18         2.40 o                         
   7   6   8         43.85         49.39         3.96 o                         
   8   6   8         91.51         86.58         5.79 o                         
   9   6   8          9.78         -6.64         7.40 o                         
 -10   7   8         77.93         73.85         9.68 o                         
  -9   7   8        158.98        167.39         8.91 o                         
  -8   7   8         43.36         38.53         3.62 o                         
  -7   7   8        512.51        542.61        11.04 o                         
  -6   7   8         11.33         11.22         2.34 o                         
  -5   7   8          8.28          8.29         1.87 o                         
  -4   7   8        110.26        104.94         3.74 o                         
  -3   7   8        148.98        146.78         4.31 o                         
  -2   7   8         12.73         18.14         1.76 o                         
  -1   7   8         34.16         36.35         2.63 o                         
   0   7   8        496.37        465.75         8.14 o                         
   1   7   8        145.00        140.75         4.82 o                         
   2   7   8        278.15        248.46         7.26 o                         
   3   7   8        186.57        165.44         6.20 o                         
   4   7   8         65.37         84.89         4.53 o                         
   5   7   8        105.59        109.12         5.57 o                         
   6   7   8         53.30         59.92         4.72 o                         
   7   7   8         24.49         21.29         4.83 o                         
   8   7   8         16.45          9.74         4.15 o                         
  -9   8   8          0.11          1.32         4.46 o                         
  -8   8   8         98.22        110.30         8.00 o                         
  -7   8   8        164.35        190.28         9.74 o                         
  -6   8   8         31.88         38.37         4.65 o                         
  -5   8   8          6.78          7.44         3.10 o                         
  -4   8   8        117.42        120.17         6.73 o                         
  -3   8   8         22.61         18.97         3.08 o                         
  -2   8   8        548.11        524.39        12.08 o                         
  -1   8   8         98.70        111.44         6.53 o                         
   0   8   8         16.69         14.02         2.89 o                         
   1   8   8         15.70         17.52         3.11 o                         
   2   8   8         70.77         60.32         4.95 o                         
   3   8   8          1.75          3.17         2.98 o                         
   4   8   8        318.54        303.06        10.47 o                         
   5   8   8         18.08         18.26         3.75 o                         
   6   8   8        469.57        468.55        16.41 o                         
   7   8   8         55.25         61.06         7.80 o                         
  -8   9   8          6.30          3.60         5.00 o                         
  -7   9   8        400.57        446.40        15.70 o                         
  -6   9   8         39.19         23.14         4.56 o                         
  -5   9   8        297.28        291.81        12.34 o                         
  -4   9   8        238.68        240.46        10.89 o                         
  -3   9   8          0.92          6.40         3.09 o                         
  -2   9   8        739.45        737.82        18.33 o                         
  -1   9   8        469.75        488.01        14.90 o                         
   0   9   8        163.34        164.30         8.36 o                         
   1   9   8        435.85        436.61        13.46 o                         
   2   9   8        365.24        392.40        13.52 o                         
   3   9   8        135.44        156.29         8.86 o                         
   4   9   8         46.84         50.92         5.72 o                         
   5   9   8        184.05        183.75        10.80 o                         
   6   9   8         83.14         85.31         9.30 o                         
  -7  10   8         87.74         94.75        17.86 o                         
  -6  10   8        283.34        278.26        14.36 o                         
  -5  10   8        207.84        240.51        12.72 o                         
  -4  10   8        459.31        494.26        17.59 o                         
  -3  10   8         61.27         68.55         7.22 o                         
  -2  10   8        283.87        285.96        13.78 o                         
  -1  10   8        381.75        410.00        14.71 o                         
   0  10   8          5.38          8.01         4.25 o                         
   1  10   8        376.14        384.24        15.01 o                         
   2  10   8         25.01         26.80         4.33 o                         
   3  10   8        831.16        883.71        22.91 o                         
   4  10   8         67.27         83.08         9.25 o                         
   5  10   8        261.39        275.21        21.08 o                         
  -5  11   8        194.63        191.31        36.71 o                         
  -4  11   8         78.64         90.36        41.51 o                         
  -3  11   8          4.32         18.36         6.09 o                         
  -2  11   8         30.55         30.04         5.21 o                         
  -1  11   8         24.95         26.56         5.32 o                         
   0  11   8        227.10        219.79        14.23 o                         
   1  11   8         44.20         47.17         7.44 o                         
   2  11   8        116.35        109.63         9.68 o                         
   3  11   8        291.05        292.07        19.60 o                         
 -12   1   9          0.74          3.01         3.95 o                         
 -11   1   9          7.88         10.28         2.90 o                         
 -10   1   9        758.09        761.31        15.44 o                         
  -9   1   9         10.98         11.51         2.41 o                         
  -8   1   9       1100.76       1063.37        13.46 o                         
  -7   1   9          1.88          6.54         1.51 o                         
  -6   1   9       3434.74       3277.29        18.71 o                         
  -5   1   9        215.42        177.28         4.37 o                         
  -4   1   9        600.10        639.84         7.96 o                         
  -3   1   9        762.22        769.79         7.47 o                         
  -2   1   9        287.99        308.10         4.76 o                         
  -1   1   9       2069.31       2018.67         9.88 o                         
   0   1   9         32.72         38.58         2.00 o                         
   1   1   9        242.33        251.24         3.63 o                         
   2   1   9         15.67          6.05         1.23 o                         
   3   1   9       2356.27       2489.15        14.10 o                         
   4   1   9         46.09         61.90         3.10 o                         
   5   1   9          0.05          4.03         2.00 o                         
   6   1   9         11.63         19.55         2.80 o                         
   7   1   9         33.94         34.43         3.09 o                         
   8   1   9        526.28        543.54        12.21 o                         
   9   1   9        886.52        874.62        17.07 o                         
  10   1   9          6.36          2.94         6.60 o                         
 -12   2   9          6.01          3.80         3.12 o                         
 -11   2   9        161.89        162.54         7.53 o                         
 -10   2   9         25.25         20.83         2.98 o                         
  -9   2   9        549.00        605.27        12.56 o                         
  -8   2   9        201.42        205.44         6.16 o                         
  -7   2   9       1139.38       1101.55        12.03 o                         
  -6   2   9        470.24        468.02         6.93 o                         
  -5   2   9        454.26        413.62         5.57 o                         
  -4   2   9        104.47         94.02         2.72 o                         
  -3   2   9        565.32        579.01         6.28 o                         
  -2   2   9        524.24        545.22         5.48 o                         
  -1   2   9        140.22        151.79         2.64 o                         
   0   2   9       2935.37       2992.90        12.32 o                         
   1   2   9         11.84         25.00         1.48 o                         
   2   2   9        170.45        122.00         2.89 o                         
   3   2   9         60.88         95.37         3.65 o                         
   4   2   9       1349.69       1345.28        11.16 o                         
   5   2   9          5.69          6.54         1.92 o                         
   6   2   9        140.37        136.81         5.02 o                         
   7   2   9          2.01          3.48         2.26 o                         
   8   2   9         10.73          9.69         2.82 o                         
   9   2   9        537.64        539.16        14.27 o                         
  10   2   9         22.13         22.29         7.05 o                         
 -12   3   9         46.35         35.59         5.12 o                         
 -11   3   9        138.96        149.60         6.99 o                         
 -10   3   9        272.57        283.46         8.84 o                         
  -9   3   9        210.07        188.58         6.80 o                         
  -8   3   9        179.46        168.29         5.68 o                         
  -7   3   9         46.81         52.12         2.88 o                         
  -6   3   9        113.90        132.30         3.68 o                         
  -5   3   9         95.83         90.37         3.13 o                         
  -4   3   9        127.52        130.05         3.05 o                         
  -3   3   9        319.79        293.59         4.51 o                         
  -2   3   9        161.90        172.09         3.67 o                         
  -1   3   9       2900.62       2793.69        11.63 o                         
   0   3   9        643.71        667.94         5.41 o                         
   1   3   9        183.60        177.09         3.06 o                         
   2   3   9        331.13        364.90         5.39 o                         
   3   3   9       1044.54       1007.46        10.36 o                         
   4   3   9        174.43        175.04         4.81 o                         
   5   3   9        202.72        201.02         5.74 o                         
   6   3   9        132.18        138.82         4.90 o                         
   7   3   9          7.61          9.65         2.34 o                         
   8   3   9        506.98        516.40        13.30 o                         
   9   3   9         34.94         32.57         5.23 o                         
  10   3   9        129.84        145.58        22.63 o                         
 -12   4   9        269.42        238.33        38.10 o                         
 -11   4   9         46.78         47.94         4.19 o                         
 -10   4   9         27.62         31.24         3.51 o                         
  -9   4   9        338.06        304.64         8.65 o                         
  -8   4   9          5.73         -0.67         2.15 o                         
  -7   4   9        100.75        104.69         4.06 o                         
  -6   4   9        188.20        182.52         4.84 o                         
  -5   4   9       1123.28       1063.22        10.41 o                         
  -4   4   9         13.40         21.77         1.71 o                         
  -3   4   9        176.79        178.13         3.82 o                         
  -2   4   9       1001.67       1029.45         9.20 o                         
  -1   4   9          2.19         19.96         2.01 o                         
   0   4   9        660.94        666.61         6.33 o                         
   1   4   9         28.96         42.72         1.94 o                         
   2   4   9        400.65        385.68         5.67 o                         
   3   4   9       2079.73       2066.03        15.13 o                         
   4   4   9         52.11         45.38         2.62 o                         
   5   4   9          0.97          2.68         1.93 o                         
   6   4   9         67.67         77.08         4.09 o                         
   7   4   9        243.44        229.28         8.03 o                         
   8   4   9        159.56        151.35         7.81 o                         
   9   4   9        183.21        197.64         9.38 o                         
 -11   5   9         70.82         61.83         5.43 o                         
 -10   5   9          0.67          5.59         2.64 o                         
  -9   5   9         54.78         52.83         3.90 o                         
  -8   5   9          2.87          7.98         2.20 o                         
  -7   5   9          6.29          7.66         1.95 o                         
  -6   5   9        119.24         98.05         4.02 o                         
  -5   5   9        103.15        121.82         4.07 o                         
  -4   5   9        148.39        155.59         3.55 o                         
  -3   5   9        134.05        169.87         3.72 o                         
  -2   5   9         34.80         37.97         2.03 o                         
  -1   5   9          0.37          2.16         1.26 o                         
   0   5   9        465.05        476.71         5.67 o                         
   1   5   9         66.06         76.16         2.25 o                         
   2   5   9         88.86         82.36         3.50 o                         
   3   5   9       1889.94       1990.23        16.18 o                         
   4   5   9        125.06        104.96         4.20 o                         
   5   5   9         13.23          7.16         2.04 o                         
   6   5   9         63.92         47.92         3.78 o                         
   7   5   9        529.59        571.27        12.81 o                         
   8   5   9        126.16        122.60         6.97 o                         
   9   5   9        141.52        140.78         9.25 o                         
 -11   6   9        362.99        380.83        15.00 o                         
 -10   6   9        122.61        139.07         6.69 o                         
  -9   6   9        124.87        124.93         5.62 o                         
  -8   6   9          4.34          4.95         2.46 o                         
  -7   6   9         96.04         94.11         4.71 o                         
  -6   6   9          0.10         -0.66         1.84 o                         
  -5   6   9          7.89         13.60         1.86 o                         
  -4   6   9        932.42        875.24        10.43 o                         
  -3   6   9       1047.09        954.11        10.42 o                         
  -2   6   9       1088.21        997.75         8.83 o                         
  -1   6   9       1017.88        963.04         9.81 o                         
   0   6   9        699.76        672.25         8.27 o                         
   1   6   9          6.87          3.61         1.26 o                         
   2   6   9        353.69        342.37         6.64 o                         
   3   6   9        230.10        210.67         5.52 o                         
   4   6   9        326.37        291.91         6.95 o                         
   5   6   9        109.19        118.06         4.88 o                         
   6   6   9         15.25         13.83         2.45 o                         
   7   6   9         77.07         76.71         4.73 o                         
   8   6   9         40.68         34.72         4.06 o                         
 -10   7   9         71.61         75.72         9.48 o                         
  -9   7   9         29.35         30.58         4.52 o                         
  -8   7   9        495.11        526.83        13.23 o                         
  -7   7   9        258.50        229.66         7.40 o                         
  -6   7   9        676.42        690.56        11.52 o                         
  -5   7   9        177.93        179.68         5.85 o                         
  -4   7   9         30.21         25.01         2.11 o                         
  -3   7   9        518.72        500.37         8.08 o                         
  -2   7   9       2629.91       2543.46        17.56 o                         
  -1   7   9          2.12          1.69         1.84 o                         
   0   7   9        101.53        113.16         4.11 o                         
   1   7   9        172.96        183.06         5.95 o                         
   2   7   9          5.42          6.37         2.16 o                         
   3   7   9        159.04        141.30         5.86 o                         
   4   7   9         59.64         54.80         4.01 o                         
   5   7   9          5.50          3.93         2.88 o                         
   6   7   9        414.55        408.70        12.09 o                         
   7   7   9         29.34         26.87         3.93 o                         
   8   7   9         11.53          9.19         6.97 o                         
  -9   8   9          8.08          3.92         4.99 o                         
  -8   8   9         91.32         89.54         7.28 o                         
  -7   8   9        815.60        814.33        19.75 o                         
  -6   8   9         54.69         48.34         5.13 o                         
  -5   8   9        392.93        402.60        12.41 o                         
  -4   8   9          3.83          4.79         2.99 o                         
  -3   8   9        567.53        593.85        13.13 o                         
  -2   8   9        202.32        226.72         8.43 o                         
  -1   8   9        256.51        261.74         9.90 o                         
   0   8   9         28.80         18.91         3.17 o                         
   1   8   9        722.16        679.57        16.02 o                         
   2   8   9        398.43        402.51        11.95 o                         
   3   8   9        342.70        335.84        11.21 o                         
   4   8   9        183.28        185.01         8.64 o                         
   5   8   9         72.38         68.80         5.82 o                         
   6   8   9        114.50        124.13         8.83 o                         
   7   8   9         85.65         98.33        11.55 o                         
  -8   9   9         42.09         50.25         8.13 o                         
  -7   9   9          4.32         -4.12         4.12 o                         
  -6   9   9          1.64         -0.67         3.39 o                         
  -5   9   9          7.04         15.41         4.12 o                         
  -4   9   9          2.24          2.43         3.16 o                         
  -3   9   9        590.94        596.20        17.20 o                         
  -2   9   9          9.87         10.94         3.13 o                         
  -1   9   9         31.90         40.80         4.97 o                         
   0   9   9          2.07          6.01         3.28 o                         
   1   9   9         62.07         63.03         5.28 o                         
   2   9   9        448.43        455.51        14.13 o                         
   3   9   9          4.02          7.02         3.84 o                         
   4   9   9        154.35        161.57         9.85 o                         
   5   9   9        195.22        207.65        13.12 o                         
   6   9   9        262.64        269.64        24.29 o                         
  -7  10   9          2.38         26.13        11.53 o                         
  -6  10   9         12.54         15.61         6.05 o                         
  -5  10   9         65.09         78.73         7.61 o                         
  -4  10   9         41.77         35.16         5.25 o                         
  -3  10   9        107.99         98.18         8.49 o                         
  -2  10   9         66.92         78.59         7.16 o                         
  -1  10   9         18.58         25.14         4.64 o                         
   0  10   9        152.72        158.71        10.87 o                         
   1  10   9        632.60        622.95        19.20 o                         
   2  10   9         32.92         32.42         6.83 o                         
   3  10   9          4.46          4.84         5.00 o                         
   4  10   9         22.62         18.56         7.79 o                         
  -4  11   9         78.46         50.43        14.33 o                         
  -3  11   9          4.98          9.77         6.56 o                         
  -2  11   9        116.17        102.39         9.38 o                         
  -1  11   9          0.69          3.07         4.72 o                         
   0  11   9         13.51          4.09         4.45 o                         
   1  11   9        100.68        111.64        11.62 o                         
   2  11   9         42.44         45.68         6.60 o                         
 -12   0  10        177.64        174.09        12.29 o                         
 -11   0  10         15.88         17.23         4.46 o                         
 -10   0  10         69.73         73.22         7.62 o                         
  -9   0  10        141.79        147.81         8.88 o                         
  -8   0  10          9.30         15.33         2.96 o                         
  -7   0  10        443.72        397.16         9.99 o                         
  -6   0  10       3945.29       3743.34        30.05 o                         
  -5   0  10       3055.19       2961.40        26.42 o                         
  -4   0  10       2760.21       2735.46        23.38 o                         
  -3   0  10        395.00        393.73         8.70 o                         
  -2   0  10        124.96        110.02         4.94 o                         
  -1   0  10        599.59        583.68        11.15 o                         
   0   0  10       3436.86       3605.03        23.45 o                         
   1   0  10       1157.36       1057.69        12.66 o                         
   2   0  10        171.45        182.62         5.29 o                         
   3   0  10       4824.12       4803.55        35.56 o                         
   4   0  10         74.25         67.85         4.81 o                         
   5   0  10       3215.28       3121.75        40.72 o                         
   6   0  10         23.02         50.21         5.28 o                         
   7   0  10        750.00        734.19        19.03 o                         
   8   0  10         69.53         79.50         7.69 o                         
   9   0  10        247.49        232.65        18.62 o                         
  10   0  10          2.16         -6.05         6.05 o                         
 -12   1  10         34.62         27.50         3.77 o                         
 -11   1  10          0.29         -0.31         3.04 o                         
 -10   1  10         91.98         93.47         5.65 o                         
  -9   1  10        276.77        270.00         7.80 o                         
  -8   1  10         13.78         13.94         2.28 o                         
  -7   1  10         12.54         10.06         1.66 o                         
  -6   1  10        333.75        331.15         6.23 o                         
  -5   1  10       1758.26       1756.57        14.32 o                         
  -4   1  10        789.88        776.88         8.69 o                         
  -3   1  10       1088.08       1157.21         9.33 o                         
  -2   1  10         90.19         81.74         2.82 o                         
  -1   1  10        240.06        251.56         3.56 o                         
   0   1  10        327.18        321.86         5.40 o                         
   1   1  10         16.00         15.36         1.36 o                         
   2   1  10        867.11        876.57         8.21 o                         
   3   1  10         85.43         79.86         2.92 o                         
   4   1  10       1533.98       1534.06        12.99 o                         
   5   1  10        410.33        406.06         8.22 o                         
   6   1  10         78.07         79.96         4.02 o                         
   7   1  10         65.44         79.09         4.36 o                         
   8   1  10          2.15          8.79         2.69 o                         
   9   1  10         18.52         20.86         3.78 o                         
  10   1  10          7.45          5.63         7.98 o                         
 -12   2  10          6.36          8.05         3.57 o                         
 -11   2  10          2.23          4.78         2.73 o                         
 -10   2  10         37.12         39.95         3.82 o                         
  -9   2  10        142.21        149.28         6.05 o                         
  -8   2  10        103.36        111.74         4.69 o                         
  -7   2  10         15.91         17.44         1.88 o                         
  -6   2  10         11.41         16.19         1.74 o                         
  -5   2  10        164.25        182.44         4.22 o                         
  -4   2  10       1936.88       1977.65        13.56 o                         
  -3   2  10         14.64         14.01         1.20 o                         
  -2   2  10        175.62        174.23         3.20 o                         
  -1   2  10        486.10        503.85         5.22 o                         
   0   2  10         74.62         78.13         2.10 o                         
   1   2  10        205.51        207.87         3.95 o                         
   2   2  10        116.11        112.63         3.18 o                         
   3   2  10        305.88        300.07         5.29 o                         
   4   2  10        592.30        550.36         8.16 o                         
   5   2  10         40.14         30.68         2.59 o                         
   6   2  10        396.12        411.80         8.66 o                         
   7   2  10        100.30         97.64         4.77 o                         
   8   2  10          1.12          1.38         2.82 o                         
   9   2  10          3.12         -2.17         3.10 o                         
  10   2  10         24.32          8.55         8.16 o                         
 -12   3  10        255.64        223.97        37.78 o                         
 -11   3  10         23.11         28.78         3.44 o                         
 -10   3  10         54.56         46.21         3.70 o                         
  -9   3  10        309.00        285.78         8.11 o                         
  -8   3  10        498.82        507.71         9.78 o                         
  -7   3  10        345.95        318.78         6.78 o                         
  -6   3  10         12.37         12.30         1.78 o                         
  -5   3  10        115.27         95.40         3.35 o                         
  -4   3  10        353.79        339.63         5.27 o                         
  -3   3  10         53.21         74.00         2.50 o                         
  -2   3  10        115.86        106.29         2.94 o                         
  -1   3  10         71.16         76.44         2.11 o                         
   0   3  10        716.89        774.08         6.57 o                         
   1   3  10        704.54        704.41         6.54 o                         
   2   3  10        535.59        535.37         7.16 o                         
   3   3  10          5.79          8.25         1.76 o                         
   4   3  10        248.51        301.08         6.21 o                         
   5   3  10        249.24        250.57         6.52 o                         
   6   3  10         11.04         17.88         2.55 o                         
   7   3  10          8.75         12.69         2.44 o                         
   8   3  10         77.89         73.70         5.42 o                         
   9   3  10         69.92         63.72         6.02 o                         
 -12   4  10          4.13         -8.24        14.32 o                         
 -11   4  10        158.23        180.16         7.53 o                         
 -10   4  10        335.10        353.95        10.08 o                         
  -9   4  10         58.92         63.02         4.02 o                         
  -8   4  10        575.77        604.17        11.00 o                         
  -7   4  10          3.38         10.86         2.01 o                         
  -6   4  10       1070.55        986.36        11.45 o                         
  -5   4  10        156.67        154.76         4.77 o                         
  -4   4  10         13.88         10.97         1.48 o                         
  -3   4  10        355.11        348.07         5.49 o                         
  -2   4  10       1392.08       1340.87        10.80 o                         
  -1   4  10       1140.20       1067.54         8.68 o                         
   0   4  10        131.34        122.32         2.73 o                         
   1   4  10        618.48        604.73         7.24 o                         
   2   4  10         55.39         50.33         2.31 o                         
   3   4  10        532.82        561.52         8.22 o                         
   4   4  10        653.28        658.88         9.33 o                         
   5   4  10         17.16         26.75         2.57 o                         
   6   4  10        689.99        696.27        12.44 o                         
   7   4  10        615.88        631.91        13.43 o                         
   8   4  10        850.09        868.18        19.36 o                         
   9   4  10          0.01          7.25         4.93 o                         
 -11   5  10        228.33        260.61         9.77 o                         
 -10   5  10        195.06        200.36         7.81 o                         
  -9   5  10        233.69        257.51         8.27 o                         
  -8   5  10          2.18          5.67         2.24 o                         
  -7   5  10        110.71        128.48         4.85 o                         
  -6   5  10         41.12         31.99         2.52 o                         
  -5   5  10          7.58          8.63         1.67 o                         
  -4   5  10        266.85        269.42         5.83 o                         
  -3   5  10        565.26        614.81         7.81 o                         
  -2   5  10        134.33        135.50         3.39 o                         
  -1   5  10       1631.59       1627.30        11.62 o                         
   0   5  10       3303.30       3287.77        16.43 o                         
   1   5  10         10.68         13.03         1.45 o                         
   2   5  10       1080.76       1060.79        12.14 o                         
   3   5  10        190.30        198.73         5.61 o                         
   4   5  10          7.09          8.35         1.96 o                         
   5   5  10        514.25        501.28         9.87 o                         
   6   5  10         17.43         21.71         2.73 o                         
   7   5  10        516.76        508.37        11.75 o                         
   8   5  10        119.99        145.59         8.29 o                         
   9   5  10        426.30        427.78        27.01 o                         
 -11   6  10         19.23         14.80         5.04 o                         
 -10   6  10         42.41         35.92         3.70 o                         
  -9   6  10        136.86        152.35         6.45 o                         
  -8   6  10        199.09        191.02         7.24 o                         
  -7   6  10        124.13        113.61         5.21 o                         
  -6   6  10         31.80         22.40         2.30 o                         
  -5   6  10          3.11          7.74         1.73 o                         
  -4   6  10         33.85         44.58         2.64 o                         
  -3   6  10         13.45         16.69         1.89 o                         
  -2   6  10          6.77         10.92         1.80 o                         
  -1   6  10        114.68        133.00         3.89 o                         
   0   6  10         46.74         40.62         2.24 o                         
   1   6  10        851.31        859.43        10.09 o                         
   2   6  10         54.29         77.61         3.57 o                         
   3   6  10        150.84        161.53         5.20 o                         
   4   6  10        230.76        220.54         6.28 o                         
   5   6  10         12.76         16.15         2.55 o                         
   6   6  10         14.06         11.06         2.61 o                         
   7   6  10         32.66         25.64         3.14 o                         
   8   6  10         31.38         25.34         5.30 o                         
 -10   7  10        217.40        238.08        18.14 o                         
  -9   7  10         88.59         89.66         6.75 o                         
  -8   7  10        333.71        314.54        10.86 o                         
  -7   7  10         18.14         20.26         3.53 o                         
  -6   7  10         17.89         27.83         3.17 o                         
  -5   7  10        129.64        129.90         4.82 o                         
  -4   7  10         29.14         25.44         2.51 o                         
  -3   7  10        164.29        153.71         4.74 o                         
  -2   7  10        414.52        421.47         9.03 o                         
  -1   7  10         23.20         16.68         2.24 o                         
   0   7  10        101.57         91.47         4.11 o                         
   1   7  10         28.49         23.08         2.60 o                         
   2   7  10          5.31          2.72         2.21 o                         
   3   7  10         27.34         22.58         2.83 o                         
   4   7  10        281.94        283.28         8.79 o                         
   5   7  10         40.98         39.76         3.96 o                         
   6   7  10          0.00          5.67         3.01 o                         
   7   7  10         98.84         96.93         6.57 o                         
  -9   8  10          0.34         -3.26         4.93 o                         
  -8   8  10         84.81         80.30         6.96 o                         
  -7   8  10        154.76        138.19         8.46 o                         
  -6   8  10         21.32         23.50         3.88 o                         
  -5   8  10        153.54        160.81         8.10 o                         
  -4   8  10         60.10         59.58         5.21 o                         
  -3   8  10        501.14        498.46        12.31 o                         
  -2   8  10          0.59          8.61         3.00 o                         
  -1   8  10        209.75        201.72         8.94 o                         
   0   8  10        123.71        112.72         6.81 o                         
   1   8  10         19.90         15.02         3.47 o                         
   2   8  10         81.32         77.15         5.84 o                         
   3   8  10        236.49        244.23        10.25 o                         
   4   8  10          9.68         14.82         3.40 o                         
   5   8  10         12.58         11.22         3.73 o                         
   6   8  10         49.52         57.91         5.82 o                         
   7   8  10         35.95         30.45         9.51 o                         
  -8   9  10          6.88         -1.25         6.28 o                         
  -7   9  10        308.53        312.51        13.85 o                         
  -6   9  10          3.16          2.15         3.85 o                         
  -5   9  10        176.15        187.98         9.69 o                         
  -4   9  10         93.73         99.80         6.99 o                         
  -3   9  10        295.44        307.78        12.68 o                         
  -2   9  10        341.53        325.25        11.59 o                         
  -1   9  10          1.97          3.28         3.35 o                         
   0   9  10        675.20        703.74        19.31 o                         
   1   9  10         14.97         12.42         3.36 o                         
   2   9  10        856.33        867.59        19.79 o                         
   3   9  10         70.78         71.71         6.34 o                         
   4   9  10        425.99        436.42        16.00 o                         
   5   9  10        344.96        424.31        22.72 o                         
  -6  10  10        688.62        688.01        34.08 o                         
  -5  10  10          2.85         -3.34         4.01 o                         
  -4  10  10        342.38        365.52        15.61 o                         
  -3  10  10        161.96        142.46        10.82 o                         
  -2  10  10         18.95         10.98         4.04 o                         
  -1  10  10         54.97         52.87         8.81 o                         
   0  10  10          6.26          8.36         4.07 o                         
   1  10  10        140.44        150.36         9.82 o                         
   2  10  10         27.99         11.30         3.78 o                         
   3  10  10        175.36        180.69        12.10 o                         
   4  10  10          3.53          3.25         6.62 o                         
  -4  11  10          7.37         29.18        16.16 o                         
  -3  11  10         13.99         20.30         7.50 o                         
  -2  11  10        102.03        104.45        13.77 o                         
  -1  11  10         36.75         24.44         8.37 o                         
   0  11  10         37.39         67.94        14.21 o                         
   1  11  10         36.22         31.80         7.83 o                         
 -12   1  11          3.94          9.50         4.43 o                         
 -11   1  11        169.68        187.65         8.75 o                         
 -10   1  11        214.11        213.09         8.41 o                         
  -9   1  11        599.36        592.28        12.07 o                         
  -8   1  11         47.86         53.26         3.38 o                         
  -7   1  11       1301.78       1267.94        12.59 o                         
  -6   1  11       2602.08       2461.67        18.14 o                         
  -5   1  11        846.36        834.59         9.86 o                         
  -4   1  11         25.69         24.49         1.93 o                         
  -3   1  11        206.54        226.18         4.49 o                         
  -2   1  11         44.74         44.06         2.16 o                         
  -1   1  11       1693.16       1804.16        12.69 o                         
   0   1  11        188.74        195.38         4.50 o                         
   1   1  11         11.43          8.74         1.30 o                         
   2   1  11        940.04        932.89         8.22 o                         
   3   1  11        960.75        992.17        10.03 o                         
   4   1  11         22.03         29.80         2.15 o                         
   5   1  11        373.44        391.01         7.74 o                         
   6   1  11        791.38        792.86        12.34 o                         
   7   1  11        302.89        314.60         8.84 o                         
   8   1  11        252.19        255.26         9.74 o                         
   9   1  11         17.78         19.11         4.16 o                         
 -12   2  11        332.80        342.77        15.72 o                         
 -11   2  11         91.95         98.26         5.94 o                         
 -10   2  11        543.74        538.43        12.71 o                         
  -9   2  11        312.65        328.09         8.66 o                         
  -8   2  11          0.13          4.82         2.19 o                         
  -7   2  11        700.67        713.62         9.35 o                         
  -6   2  11        432.24        400.96         6.11 o                         
  -5   2  11        286.03        256.41         5.13 o                         
  -4   2  11        118.35        135.42         3.31 o                         
  -3   2  11        777.31        717.44         7.10 o                         
  -2   2  11        140.81        158.32         3.24 o                         
  -1   2  11         32.70         38.97         1.66 o                         
   0   2  11         12.80          7.79         0.92 o                         
   1   2  11         64.00         60.93         2.18 o                         
   2   2  11          1.16          1.75         1.19 o                         
   3   2  11        596.54        565.71         7.85 o                         
   4   2  11        180.59        178.91         5.26 o                         
   5   2  11        859.05        787.02        11.36 o                         
   6   2  11        296.09        289.75         7.61 o                         
   7   2  11         74.11         79.30         4.78 o                         
   8   2  11         18.79         21.71         4.23 o                         
   9   2  11        224.16        264.12        11.77 o                         
 -12   3  11         26.98         38.70        13.56 o                         
 -11   3  11        207.40        214.80         8.27 o                         
 -10   3  11        100.58        100.25         5.21 o                         
  -9   3  11        143.26        127.25         5.49 o                         
  -8   3  11          5.33         15.09         2.49 o                         
  -7   3  11         25.85         44.82         3.01 o                         
  -6   3  11        661.78        643.51         9.01 o                         
  -5   3  11          9.41         10.02         1.64 o                         
  -4   3  11        287.27        298.05         5.35 o                         
  -3   3  11       1377.03       1314.35        10.60 o                         
  -2   3  11        762.51        719.03         8.20 o                         
  -1   3  11       1133.69       1066.63         7.56 o                         
   0   3  11       2466.57       2516.93        12.69 o                         
   1   3  11        150.02        176.56         3.49 o                         
   2   3  11        258.68        224.91         4.81 o                         
   3   3  11          1.67          4.46         1.53 o                         
   4   3  11          0.14          4.59         1.63 o                         
   5   3  11        144.12        151.80         4.99 o                         
   6   3  11        353.25        344.06         8.21 o                         
   7   3  11         30.23         33.81         3.42 o                         
   8   3  11        355.12        376.62        13.65 o                         
   9   3  11         24.41         19.63         6.30 o                         
 -12   4  11         37.42         17.78        12.78 o                         
 -11   4  11         30.29         27.05         3.67 o                         
 -10   4  11        123.11        136.59         6.56 o                         
  -9   4  11          1.92          2.91         2.37 o                         
  -8   4  11          1.83          4.68         2.34 o                         
  -7   4  11        350.30        346.55         7.67 o                         
  -6   4  11         59.85         57.65         3.10 o                         
  -5   4  11        626.71        629.53         9.59 o                         
  -4   4  11          7.81          5.41         1.77 o                         
  -3   4  11        108.17        110.11         3.39 o                         
  -2   4  11        411.38        423.23         6.71 o                         
  -1   4  11       2157.39       2119.26        12.86 o                         
   0   4  11        427.84        427.97         5.87 o                         
   1   4  11         28.52         41.99         2.22 o                         
   2   4  11        920.95        880.58         9.75 o                         
   3   4  11        116.54        113.48         4.00 o                         
   4   4  11        838.51        779.75        10.22 o                         
   5   4  11        165.99        175.60         5.86 o                         
   6   4  11         23.35         20.54         2.69 o                         
   7   4  11        303.10        293.05         9.62 o                         
   8   4  11         10.04         10.87         4.28 o                         
   9   4  11          0.14          4.07         6.08 o                         
 -11   5  11          0.79          8.01         3.18 o                         
 -10   5  11         29.66         24.50         3.12 o                         
  -9   5  11         26.38         20.49         2.81 o                         
  -8   5  11         76.93         81.94         4.50 o                         
  -7   5  11         10.00         15.57         2.57 o                         
  -6   5  11        326.15        281.66         6.86 o                         
  -5   5  11          7.17         12.31         2.01 o                         
  -4   5  11        320.85        284.06         6.40 o                         
  -3   5  11       1016.23       1035.13        11.45 o                         
  -2   5  11        162.92        145.05         4.40 o                         
  -1   5  11        170.35        161.92         3.66 o                         
   0   5  11          6.56          7.97         1.49 o                         
   1   5  11        275.35        257.51         5.90 o                         
   2   5  11         65.03         56.75         3.11 o                         
   3   5  11          6.72          9.07         1.97 o                         
   4   5  11        119.88        128.21         5.01 o                         
   5   5  11         20.41         19.06         2.47 o                         
   6   5  11         18.94         16.08         2.55 o                         
   7   5  11          0.01          3.16         2.74 o                         
   8   5  11          0.64          2.15         3.31 o                         
 -10   6  11        356.26        376.99        10.79 o                         
  -9   6  11        107.43        121.59         6.38 o                         
  -8   6  11         34.38         41.80         3.64 o                         
  -7   6  11         51.15         36.87         3.09 o                         
  -6   6  11         72.21         71.14         3.70 o                         
  -5   6  11         42.13         33.04         2.50 o                         
  -4   6  11        538.13        543.90         8.92 o                         
  -3   6  11       1049.72        972.65        11.78 o                         
  -2   6  11        428.54        421.79         7.56 o                         
  -1   6  11       1239.91       1178.35        12.32 o                         
   0   6  11        692.11        685.62         9.17 o                         
   1   6  11        252.66        251.67         6.07 o                         
   2   6  11         49.13         45.81         3.03 o                         
   3   6  11         36.26         38.86         2.83 o                         
   4   6  11         51.58         48.72         3.58 o                         
   5   6  11       1286.72       1216.34        16.14 o                         
   6   6  11         77.68         86.18         4.86 o                         
   7   6  11         10.08         11.51         3.15 o                         
   8   6  11         42.09         27.05         9.35 o                         
 -10   7  11          3.39          8.36         6.98 o                         
  -9   7  11         71.50         64.81         6.36 o                         
  -8   7  11        365.40        365.50        11.73 o                         
  -7   7  11          0.07          1.53         2.92 o                         
  -6   7  11         72.08         75.99         4.66 o                         
  -5   7  11         61.25         62.21         3.86 o                         
  -4   7  11        675.12        673.41        11.36 o                         
  -3   7  11         52.49         54.34         3.45 o                         
  -2   7  11         12.22         12.53         2.47 o                         
  -1   7  11        398.50        413.30         9.21 o                         
   0   7  11          7.26         10.63         2.15 o                         
   1   7  11        806.18        788.31        13.42 o                         
   2   7  11          7.32          7.97         2.31 o                         
   3   7  11        106.36        124.63         5.78 o                         
   4   7  11        452.04        468.77        11.94 o                         
   5   7  11        448.29        472.27        12.43 o                         
   6   7  11         32.30         24.34         3.81 o                         
   7   7  11         36.04         32.84         5.14 o                         
  -9   8  11        161.10        168.28        16.62 o                         
  -8   8  11          9.47         19.72         4.14 o                         
  -7   8  11        186.54        189.10         9.91 o                         
  -6   8  11          6.59          7.33         3.86 o                         
  -5   8  11        540.90        588.63        15.52 o                         
  -4   8  11        230.81        220.04         9.52 o                         
  -3   8  11         16.80         23.78         3.30 o                         
  -2   8  11         17.92         17.38         2.98 o                         
  -1   8  11          0.41         -2.69         3.03 o                         
   0   8  11        633.71        620.61        17.64 o                         
   1   8  11         18.78         22.33         3.67 o                         
   2   8  11        972.12        954.07        20.03 o                         
   3   8  11         18.35         16.00         3.58 o                         
   4   8  11        751.23        825.80        20.46 o                         
   5   8  11         28.20         24.02         5.05 o                         
   6   8  11        352.78        333.97        20.60 o                         
  -8   9  11        107.78         95.48        15.92 o                         
  -7   9  11          8.95          5.33         4.55 o                         
  -6   9  11         26.66         26.50         4.33 o                         
  -5   9  11         42.89         50.11         5.40 o                         
  -4   9  11        281.94        291.40        12.68 o                         
  -3   9  11          1.02          5.58         3.50 o                         
  -2   9  11         92.35        111.10         6.98 o                         
  -1   9  11        187.34        193.04         9.63 o                         
   0   9  11          9.35         12.22         3.91 o                         
   1   9  11        406.12        373.52        12.69 o                         
   2   9  11         30.28         36.10         4.76 o                         
   3   9  11         41.10         42.15         5.10 o                         
   4   9  11         28.58         19.29         4.26 o                         
   5   9  11        549.97        612.38        60.93 o                         
  -6  10  11        115.12        119.63        21.17 o                         
  -5  10  11         26.96         29.00         7.59 o                         
  -4  10  11         59.44         57.68         6.49 o                         
  -3  10  11         99.41         98.17         8.14 o                         
  -2  10  11          0.00          1.13         3.95 o                         
  -1  10  11        318.11        302.45        14.57 o                         
   0  10  11         11.15         14.08         4.72 o                         
   1  10  11         18.57         10.76         4.43 o                         
   2  10  11          0.16         -0.82         4.25 o                         
   3  10  11        178.24        182.09        12.77 o                         
  -3  11  11        119.65         84.09        20.02 o                         
  -2  11  11         18.61          5.90         8.48 o                         
  -1  11  11        110.73        147.19        32.60 o                         
   0  11  11         12.62         28.79        12.25 o                         
 -12   0  12        110.02         93.08        14.58 o                         
 -11   0  12        145.18        156.55        12.92 o                         
 -10   0  12        133.17        141.39         9.42 o                         
  -9   0  12          7.19          9.55         4.08 o                         
  -8   0  12        208.10        215.85         9.72 o                         
  -7   0  12        391.58        376.90        10.59 o                         
  -6   0  12       1035.61       1061.76        17.55 o                         
  -5   0  12        353.40        344.34         9.39 o                         
  -4   0  12       3480.99       3311.51        29.90 o                         
  -3   0  12        327.74        349.30         9.22 o                         
  -2   0  12         62.19         64.64         3.20 o                         
  -1   0  12        637.01        689.09        13.50 o                         
   0   0  12         61.77         71.86         4.08 o                         
   1   0  12        219.89        221.58         6.43 o                         
   2   0  12        554.62        499.40        11.60 o                         
   3   0  12       2736.71       2524.01        20.81 o                         
   4   0  12        339.60        327.38         9.02 o                         
   5   0  12       1805.32       1788.10        26.86 o                         
   6   0  12         52.21         39.47         4.55 o                         
   7   0  12          3.68          3.17         3.62 o                         
   8   0  12          7.20          9.22         4.51 o                         
   9   0  12        978.86       1007.41        53.53 o                         
 -12   1  12          0.11          5.18         5.31 o                         
 -11   1  12        198.37        205.70         9.12 o                         
 -10   1  12        276.34        281.63         9.33 o                         
  -9   1  12         17.21         20.82         3.36 o                         
  -8   1  12          0.73         -0.53         1.86 o                         
  -7   1  12       1095.46       1086.84        11.84 o                         
  -6   1  12        276.64        267.10         6.27 o                         
  -5   1  12       1119.48       1114.49        11.73 o                         
  -4   1  12        466.12        427.60         6.85 o                         
  -3   1  12         57.32         85.41         3.03 o                         
  -2   1  12       1624.59       1705.82        11.21 o                         
  -1   1  12        553.56        563.36         8.11 o                         
   0   1  12          7.43          9.17         1.61 o                         
   1   1  12          0.04          0.53         1.07 o                         
   2   1  12       2764.84       2638.91        22.97 o                         
   3   1  12        598.46        598.82         8.01 o                         
   4   1  12       1143.64       1102.93        13.33 o                         
   5   1  12         13.68         19.70         2.25 o                         
   6   1  12          0.09         -0.25         2.44 o                         
   7   1  12        160.49        166.52         7.27 o                         
   8   1  12         19.48         21.06         3.66 o                         
   9   1  12         81.23        106.57        11.81 o                         
 -12   2  12         65.67         71.10        11.22 o                         
 -11   2  12         90.35        100.51         5.88 o                         
 -10   2  12          9.47         12.52         2.75 o                         
  -9   2  12         17.69         19.53         3.26 o                         
  -8   2  12         70.27         77.42         4.05 o                         
  -7   2  12         99.22        106.08         3.74 o                         
  -6   2  12       1313.00       1321.55        11.66 o                         
  -5   2  12          1.84          3.26         1.42 o                         
  -4   2  12         23.98         19.33         1.55 o                         
  -3   2  12        752.20        752.69         7.40 o                         
  -2   2  12          4.48          2.88         0.96 o                         
  -1   2  12         27.47         22.87         1.41 o                         
   0   2  12         83.16         78.73         2.68 o                         
   1   2  12         74.10         71.23         2.21 o                         
   2   2  12          3.61          8.43         1.42 o                         
   3   2  12       2179.02       2079.09        16.39 o                         
   4   2  12          1.32          3.01         1.86 o                         
   5   2  12          0.75          3.85         1.82 o                         
   6   2  12         40.21         33.13         3.06 o                         
   7   2  12         33.60         30.80         3.52 o                         
   8   2  12         16.39         12.77         3.56 o                         
   9   2  12         79.66         80.11        13.63 o                         
 -12   3  12          3.97          4.41        20.82 o                         
 -11   3  12        171.67        165.98         7.57 o                         
 -10   3  12         29.61         26.77         3.40 o                         
  -9   3  12        379.83        352.30         8.99 o                         
  -8   3  12          6.23          8.10         2.16 o                         
  -7   3  12        278.51        278.81         6.38 o                         
  -6   3  12        270.32        244.57         5.86 o                         
  -5   3  12         19.67         29.03         2.21 o                         
  -4   3  12         34.18         34.64         2.14 o                         
  -3   3  12         37.36         38.78         2.19 o                         
  -2   3  12        445.06        461.39         5.68 o                         
  -1   3  12         26.57         31.35         1.57 o                         
   0   3  12       1369.08       1336.14        10.09 o                         
   1   3  12        332.09        325.65         5.46 o                         
   2   3  12       1268.27       1258.15        12.64 o                         
   3   3  12        262.62        253.70         5.88 o                         
   4   3  12         75.13         72.61         3.63 o                         
   5   3  12          1.44          2.15         1.74 o                         
   6   3  12        447.56        461.83        10.11 o                         
   7   3  12         46.84         41.81         4.18 o                         
   8   3  12         24.80         21.42         4.38 o                         
   9   3  12        199.40        197.31        26.27 o                         
 -11   4  12        251.62        270.75         9.76 o                         
 -10   4  12        141.45        155.11         7.02 o                         
  -9   4  12        139.28        166.51         6.35 o                         
  -8   4  12        123.64        132.81         5.60 o                         
  -7   4  12        317.04        304.13         7.37 o                         
  -6   4  12        323.74        315.95         7.09 o                         
  -5   4  12        678.57        721.80        10.31 o                         
  -4   4  12       1339.07       1235.64        12.83 o                         
  -3   4  12        416.82        426.10         7.49 o                         
  -2   4  12       1183.91       1080.08        10.95 o                         
  -1   4  12       3014.50       2854.73        17.82 o                         
   0   4  12       1894.33       1845.17        14.75 o                         
   1   4  12       2096.10       1971.66        14.94 o                         
   2   4  12         29.49         34.44         2.42 o                         
   3   4  12         84.67         93.42         3.74 o                         
   4   4  12          5.39         10.45         2.00 o                         
   5   4  12        856.83        875.87        13.05 o                         
   6   4  12          1.86          0.32         2.47 o                         
   7   4  12        224.42        234.18         8.52 o                         
   8   4  12        210.35        218.46         9.96 o                         
 -11   5  12         41.34         49.30         5.21 o                         
 -10   5  12        409.80        469.54        12.27 o                         
  -9   5  12        448.90        488.90        12.62 o                         
  -8   5  12        186.15        189.50         6.59 o                         
  -7   5  12        181.67        166.05         5.67 o                         
  -6   5  12         24.20         13.10         2.21 o                         
  -5   5  12         10.66          8.02         2.02 o                         
  -4   5  12        740.99        730.72        10.45 o                         
  -3   5  12        671.96        667.78         9.53 o                         
  -2   5  12         68.31         72.93         3.33 o                         
  -1   5  12       1975.64       1984.07        15.03 o                         
   0   5  12        766.56        732.82        10.07 o                         
   1   5  12        669.43        667.45         9.43 o                         
   2   5  12         91.16         99.51         4.18 o                         
   3   5  12        599.08        586.14        10.08 o                         
   4   5  12        308.48        286.38         7.50 o                         
   5   5  12        194.09        174.60         6.24 o                         
   6   5  12         89.44         93.35         5.18 o                         
   7   5  12        244.63        256.12         9.10 o                         
   8   5  12        102.44         80.22         7.41 o                         
 -10   6  12        227.13        222.83         8.92 o                         
  -9   6  12          5.08          7.98         2.88 o                         
  -8   6  12        590.52        548.99        11.98 o                         
  -7   6  12          0.01          2.52         2.08 o                         
  -6   6  12        546.44        527.71         9.81 o                         
  -5   6  12         71.82         73.46         3.64 o                         
  -4   6  12        107.77        108.50         4.29 o                         
  -3   6  12          7.59          8.66         1.69 o                         
  -2   6  12        961.98        971.91        11.75 o                         
  -1   6  12         29.99         26.33         2.31 o                         
   0   6  12        124.62        124.86         4.73 o                         
   1   6  12         57.26         64.95         3.34 o                         
   2   6  12        143.10        134.86         4.92 o                         
   3   6  12         52.72         58.94         3.64 o                         
   4   6  12        135.96        131.37         5.63 o                         
   5   6  12         54.26         44.07         3.81 o                         
   6   6  12         43.23         37.95         4.21 o                         
   7   6  12        127.79        139.69         7.59 o                         
 -10   7  12          2.83         19.10        18.70 o                         
  -9   7  12        123.61        143.12         9.07 o                         
  -8   7  12        177.54        190.84         8.40 o                         
  -7   7  12         49.76         47.31         4.24 o                         
  -6   7  12         19.66         13.10         2.49 o                         
  -5   7  12         17.84         19.95         2.67 o                         
  -4   7  12         55.90         47.43         3.48 o                         
  -3   7  12        361.44        356.28         8.79 o                         
  -2   7  12         11.86         10.85         2.24 o                         
  -1   7  12         18.89         19.95         2.65 o                         
   0   7  12          1.87          7.95         2.31 o                         
   1   7  12          0.05          1.63         2.28 o                         
   2   7  12        102.68        104.94         5.40 o                         
   3   7  12        864.87        839.38        15.63 o                         
   4   7  12         10.13          2.99         2.74 o                         
   5   7  12         13.34         13.09         3.70 o                         
   6   7  12         82.27         68.42         6.35 o                         
   7   7  12        234.61        208.26        12.28 o                         
  -9   8  12         14.81          6.18        24.89 o                         
  -8   8  12         18.50         11.10         5.20 o                         
  -7   8  12          5.13          6.24         3.40 o                         
  -6   8  12         66.21         53.85         5.56 o                         
  -5   8  12        226.44        230.76        10.04 o                         
  -4   8  12        146.56        132.57         7.59 o                         
  -3   8  12        164.02        156.53         7.35 o                         
  -2   8  12         16.41         11.06         3.22 o                         
  -1   8  12         61.98         60.88         5.56 o                         
   0   8  12        442.61        449.21        15.43 o                         
   1   8  12          0.07          1.03         3.10 o                         
   2   8  12        117.83        127.80         7.73 o                         
   3   8  12          0.07          1.29         3.30 o                         
   4   8  12         76.09         75.75         7.42 o                         
   5   8  12          7.23          4.73         4.33 o                         
   6   8  12         31.54         34.90        18.96 o                         
  -7   9  12        234.03        230.92        17.68 o                         
  -6   9  12        148.57        160.45        10.60 o                         
  -5   9  12        800.14        838.68        20.64 o                         
  -4   9  12         50.75         42.84         5.44 o                         
  -3   9  12        297.98        280.07        11.91 o                         
  -2   9  12        115.76        116.56         7.33 o                         
  -1   9  12         88.03         97.98         7.04 o                         
   0   9  12         98.55         95.37         7.88 o                         
   1   9  12        149.75        147.80         8.52 o                         
   2   9  12        199.45        199.09         9.66 o                         
   3   9  12          5.53          8.28         3.66 o                         
   4   9  12        698.70        685.08        31.98 o                         
  -6  10  12        221.05        265.47        44.25 o                         
  -5  10  12        123.86        101.81        13.09 o                         
  -4  10  12        219.20        223.69        13.06 o                         
  -3  10  12         31.28         43.12         5.77 o                         
  -2  10  12        428.86        469.58        17.49 o                         
  -1  10  12         61.68         64.59         6.97 o                         
   0  10  12         82.91         80.04         8.52 o                         
   1  10  12        313.99        327.63        18.84 o                         
   2  10  12          4.28          2.45         4.11 o                         
   3  10  12        293.08        298.55        31.53 o                         
 -12   1  13          1.59          7.51         8.63 o                         
 -11   1  13         81.89         80.56         5.99 o                         
 -10   1  13          6.97          7.64         2.63 o                         
  -9   1  13          0.62          1.36         2.52 o                         
  -8   1  13        539.91        523.39        10.29 o                         
  -7   1  13         17.54         22.42         2.43 o                         
  -6   1  13          7.24          5.93         1.93 o                         
  -5   1  13       1050.01       1050.73        11.43 o                         
  -4   1  13       1074.63       1024.05        10.84 o                         
  -3   1  13         19.77         19.36         1.72 o                         
  -2   1  13        416.80        398.58         5.40 o                         
  -1   1  13          3.84          6.35         1.74 o                         
   0   1  13        201.02        201.73         5.05 o                         
   1   1  13       1354.26       1342.49        11.16 o                         
   2   1  13        426.60        418.75         6.95 o                         
   3   1  13         78.55         77.01         3.47 o                         
   4   1  13         24.04         24.36         2.73 o                         
   5   1  13        195.35        207.61         7.28 o                         
   6   1  13          4.29          8.30         2.56 o                         
   7   1  13         14.88         15.67         3.07 o                         
   8   1  13          0.23          0.30         3.23 o                         
   9   1  13         27.93         14.06         8.00 o                         
 -12   2  13         31.78         38.08         8.78 o                         
 -11   2  13         19.12         19.88         3.46 o                         
 -10   2  13        132.19        150.42         6.56 o                         
  -9   2  13         78.95         90.62         4.78 o                         
  -8   2  13        105.17         99.07         4.52 o                         
  -7   2  13        216.79        227.97         5.75 o                         
  -6   2  13         37.92         35.50         2.58 o                         
  -5   2  13       3262.54       3171.12        18.41 o                         
  -4   2  13         10.46         21.57         1.81 o                         
  -3   2  13        258.46        240.19         4.46 o                         
  -2   2  13         15.01         20.88         1.45 o                         
  -1   2  13        138.01        116.76         3.19 o                         
   0   2  13        553.91        504.37         7.17 o                         
   1   2  13        333.59        325.04         5.39 o                         
   2   2  13        246.30        232.16         5.33 o                         
   3   2  13         35.78         24.53         2.23 o                         
   4   2  13       1003.54        964.69        14.05 o                         
   5   2  13        136.34        131.41         5.61 o                         
   6   2  13        556.35        581.67        12.16 o                         
   7   2  13         23.12         13.33         2.91 o                         
   8   2  13        172.55        183.13         9.49 o                         
   9   2  13         53.97         44.50        13.59 o                         
 -12   3  13         25.00         39.51        17.59 o                         
 -11   3  13        427.72        457.92        12.51 o                         
 -10   3  13         60.14         65.87         4.72 o                         
  -9   3  13        420.26        413.66        10.41 o                         
  -8   3  13         10.49         16.81         2.50 o                         
  -7   3  13        223.89        228.43         5.82 o                         
  -6   3  13          0.50          7.35         1.81 o                         
  -5   3  13         49.02         62.36         3.17 o                         
  -4   3  13         57.05         64.54         2.91 o                         
  -3   3  13         61.21         54.90         2.69 o                         
  -2   3  13         14.05         15.78         1.52 o                         
  -1   3  13        173.76        165.21         3.64 o                         
   0   3  13        321.34        297.35         5.41 o                         
   1   3  13       1005.24        978.80        11.51 o                         
   2   3  13        144.01        137.40         4.45 o                         
   3   3  13          7.86          8.64         1.68 o                         
   4   3  13        302.09        317.78         8.04 o                         
   5   3  13        284.01        277.68         7.86 o                         
   6   3  13        534.16        524.56        11.70 o                         
   7   3  13        105.22        106.50         6.20 o                         
   8   3  13         47.03         50.78         5.53 o                         
 -11   4  13         33.64         31.24         4.26 o                         
 -10   4  13        498.50        519.99        12.10 o                         
  -9   4  13         46.51         46.16         3.89 o                         
  -8   4  13        201.90        209.86         7.07 o                         
  -7   4  13         42.61         42.82         3.16 o                         
  -6   4  13          0.01          0.43         1.86 o                         
  -5   4  13          7.25         19.51         2.28 o                         
  -4   4  13         62.92         61.02         3.10 o                         
  -3   4  13        295.43        297.15         6.47 o                         
  -2   4  13         11.75         21.05         1.99 o                         
  -1   4  13          7.07         13.09         1.69 o                         
   0   4  13         35.87         32.87         2.62 o                         
   1   4  13        679.86        657.52         9.87 o                         
   2   4  13        250.53        246.00         6.46 o                         
   3   4  13        222.86        212.74         6.08 o                         
   4   4  13         77.72         63.63         3.88 o                         
   5   4  13        281.01        299.01         8.69 o                         
   6   4  13        517.65        518.28        11.58 o                         
   7   4  13         25.33         22.12         3.16 o                         
   8   4  13         20.44         21.78         5.52 o                         
 -11   5  13         47.48         61.74         6.61 o                         
 -10   5  13         19.94         24.72         4.32 o                         
  -9   5  13        141.24        136.15         6.35 o                         
  -8   5  13        255.37        223.36         7.45 o                         
  -7   5  13         31.97         31.77         2.93 o                         
  -6   5  13         10.30          9.96         2.20 o                         
  -5   5  13        691.79        604.61        10.25 o                         
  -4   5  13         36.48         43.39         2.90 o                         
  -3   5  13        225.66        200.79         5.59 o                         
  -2   5  13        549.70        549.35         8.93 o                         
  -1   5  13        250.24        254.12         5.89 o                         
   0   5  13        428.42        414.28         7.93 o                         
   1   5  13        265.57        274.89         6.53 o                         
   2   5  13        379.40        375.48         7.98 o                         
   3   5  13         11.39         17.36         2.28 o                         
   4   5  13        144.86        145.63         5.97 o                         
   5   5  13         54.79         53.55         4.17 o                         
   6   5  13        111.52        124.91         6.35 o                         
   7   5  13         82.80         83.65         5.39 o                         
 -10   6  13        384.26        425.51        13.33 o                         
  -9   6  13          2.78          4.30         2.64 o                         
  -8   6  13         48.56         47.60         3.78 o                         
  -7   6  13         23.69         19.61         2.60 o                         
  -6   6  13          0.30         -0.19         2.04 o                         
  -5   6  13        213.80        217.76         6.49 o                         
  -4   6  13         19.64         13.38         2.05 o                         
  -3   6  13         26.69         26.12         2.41 o                         
  -2   6  13        165.84        156.78         5.04 o                         
  -1   6  13        174.39        168.93         5.39 o                         
   0   6  13          0.03          2.55         1.90 o                         
   1   6  13         11.03         15.20         2.20 o                         
   2   6  13         75.17         80.47         4.20 o                         
   3   6  13         37.67         41.16         3.30 o                         
   4   6  13        599.15        603.11        12.87 o                         
   5   6  13          2.51          4.66         3.15 o                         
   6   6  13         67.89         81.14         5.55 o                         
   7   6  13        240.80        229.99        12.86 o                         
  -9   7  13         63.18         76.23         7.60 o                         
  -8   7  13         56.99         64.35         5.46 o                         
  -7   7  13         23.04         20.56         3.57 o                         
  -6   7  13        492.22        507.80        11.79 o                         
  -5   7  13         16.42         11.38         2.35 o                         
  -4   7  13        505.87        515.52        11.27 o                         
  -3   7  13         57.36         62.06         3.91 o                         
  -2   7  13        263.16        253.91         7.74 o                         
  -1   7  13        682.42        678.25        12.51 o                         
   0   7  13        541.70        553.54        12.37 o                         
   1   7  13        689.89        699.33        13.16 o                         
   2   7  13          7.36          7.13         2.32 o                         
   3   7  13        619.41        615.63        15.64 o                         
   4   7  13          0.04          1.60         3.63 o                         
   5   7  13        151.64        194.42         9.55 o                         
   6   7  13         73.54         69.22         7.43 o                         
  -8   8  13          3.37          2.80         4.37 o                         
  -7   8  13        241.49        273.44        12.75 o                         
  -6   8  13         53.26         73.49         6.03 o                         
  -5   8  13        285.15        325.99        12.01 o                         
  -4   8  13        104.37        116.42         7.30 o                         
  -3   8  13         83.46         90.94         5.71 o                         
  -2   8  13          4.51          5.43         3.13 o                         
  -1   8  13          0.06          1.49         3.10 o                         
   0   8  13        304.77        300.28        12.83 o                         
   1   8  13         14.34         11.80         3.46 o                         
   2   8  13        253.19        272.06        11.16 o                         
   3   8  13         37.95         35.14         6.92 o                         
   4   8  13         53.05         48.07         6.26 o                         
   5   8  13        144.44        126.54        12.96 o                         
  -7   9  13         17.54         24.76         8.05 o                         
  -6   9  13         11.60         11.28         4.20 o                         
  -5   9  13        130.89        133.49         8.48 o                         
  -4   9  13         63.85         54.08         6.73 o                         
  -3   9  13         84.35         95.25         7.37 o                         
  -2   9  13         93.98         93.62         7.04 o                         
  -1   9  13        243.38        246.43        11.55 o                         
   0   9  13          6.85          6.92         3.91 o                         
   1   9  13          1.94         -1.64         3.42 o                         
   2   9  13          7.79          9.79         4.08 o                         
   3   9  13         79.62         80.39         9.94 o                         
   4   9  13          4.89          3.87         6.63 o                         
  -5  10  13         69.97         67.18        11.58 o                         
  -4  10  13        176.68        162.00        16.50 o                         
  -3  10  13         49.16         53.32         8.56 o                         
  -2  10  13          5.74          5.92         4.85 o                         
  -1  10  13          4.67          4.93         4.58 o                         
   0  10  13        188.89        205.00        13.85 o                         
   1  10  13          0.02          1.77         5.36 o                         
   2  10  13         11.71          0.43         7.85 o                         
 -12   0  14         20.83          0.50         6.74 o                         
 -11   0  14        279.74        277.02        16.07 o                         
 -10   0  14         72.48         60.25         7.23 o                         
  -9   0  14          2.82          2.75         3.83 o                         
  -8   0  14       1698.02       1701.58        28.89 o                         
  -7   0  14         49.08         47.53         4.50 o                         
  -6   0  14        112.90        123.72         6.81 o                         
  -5   0  14        567.27        516.71        12.17 o                         
  -4   0  14        856.92        806.19        14.83 o                         
  -3   0  14         37.01         31.93         2.83 o                         
  -2   0  14          0.78          6.57         2.76 o                         
  -1   0  14       1043.30       1089.50        17.60 o                         
   0   0  14         59.57         51.64         3.60 o                         
   1   0  14        498.22        480.57         9.79 o                         
   2   0  14          7.24          6.18         3.03 o                         
   3   0  14       1657.76       1687.62        22.21 o                         
   4   0  14         72.41         72.62         5.99 o                         
   5   0  14        377.98        385.38        14.48 o                         
   6   0  14        105.53        117.04         8.05 o                         
   7   0  14         78.98         85.23         8.46 o                         
   8   0  14        257.01        238.30        22.00 o                         
 -12   1  14        185.70        178.66        17.06 o                         
 -11   1  14         14.87          9.79         3.58 o                         
 -10   1  14         70.53         66.66         4.73 o                         
  -9   1  14         21.00         13.68         2.98 o                         
  -8   1  14        230.79        233.46         7.40 o                         
  -7   1  14       1012.83        993.57        13.70 o                         
  -6   1  14       2285.68       2205.39        18.37 o                         
  -5   1  14        334.46        328.94         6.48 o                         
  -4   1  14         73.85         81.41         3.33 o                         
  -3   1  14        349.94        342.00         6.15 o                         
  -2   1  14         21.44         29.74         1.95 o                         
  -1   1  14        682.71        696.05         9.77 o                         
   0   1  14        147.90        147.45         4.28 o                         
   1   1  14        226.78        211.67         5.25 o                         
   2   1  14        759.09        747.76        10.54 o                         
   3   1  14        666.42        641.83        10.68 o                         
   4   1  14         33.88         30.94         3.10 o                         
   5   1  14        110.73        114.76         5.59 o                         
   6   1  14        102.33        102.63         5.47 o                         
   7   1  14         10.58          8.85         3.03 o                         
   8   1  14         22.60         23.60         4.91 o                         
 -12   2  14          0.47         -0.12        12.23 o                         
 -11   2  14         15.64         18.71         3.56 o                         
 -10   2  14        186.16        189.69         7.63 o                         
  -9   2  14         18.13         16.15         2.69 o                         
  -8   2  14        271.30        267.25         7.32 o                         
  -7   2  14        692.68        710.97        10.37 o                         
  -6   2  14        982.57        992.31        12.25 o                         
  -5   2  14          4.13          6.26         1.83 o                         
  -4   2  14         37.01         41.01         2.24 o                         
  -3   2  14         35.45         38.10         2.17 o                         
  -2   2  14        236.90        251.40         4.34 o                         
  -1   2  14        421.87        376.59         5.58 o                         
   0   2  14         10.18         10.20         1.56 o                         
   1   2  14        181.91        170.74         4.84 o                         
   2   2  14        795.45        780.31        11.63 o                         
   3   2  14        146.71        154.01         5.75 o                         
   4   2  14         28.61         30.01         2.95 o                         
   5   2  14         80.15         79.40         4.90 o                         
   6   2  14        343.95        304.83         9.29 o                         
   7   2  14         15.59         17.19         3.83 o                         
   8   2  14         12.75         15.52         5.97 o                         
 -11   3  14         97.61         95.95         6.19 o                         
 -10   3  14        322.24        333.19        10.06 o                         
  -9   3  14         81.75         83.31         4.96 o                         
  -8   3  14         33.85         22.36         2.78 o                         
  -7   3  14          6.38          5.70         2.00 o                         
  -6   3  14        238.72        213.56         6.02 o                         
  -5   3  14        523.38        511.68         8.30 o                         
  -4   3  14        594.50        558.29         8.13 o                         
  -3   3  14        325.48        287.86         5.81 o                         
  -2   3  14         46.08         47.08         2.39 o                         
  -1   3  14       1147.25       1162.22        12.75 o                         
   0   3  14        461.58        490.52         8.23 o                         
   1   3  14        244.88        236.77         6.37 o                         
   2   3  14         28.82         22.15         2.64 o                         
   3   3  14         28.65         33.71         2.96 o                         
   4   3  14         87.90         88.72         4.51 o                         
   5   3  14         31.67         29.27         3.20 o                         
   6   3  14        164.55        167.54         7.41 o                         
   7   3  14         12.56         16.34         3.45 o                         
   8   3  14        131.70        131.84        17.92 o                         
 -11   4  14        280.11        303.41        13.09 o                         
 -10   4  14         16.66         10.68         2.99 o                         
  -9   4  14        696.15        717.63        14.22 o                         
  -8   4  14        174.93        167.05         6.47 o                         
  -7   4  14          3.28          0.79         2.03 o                         
  -6   4  14        156.47        163.11         5.66 o                         
  -5   4  14         62.13         49.58         2.94 o                         
  -4   4  14       1888.61       1822.66        16.36 o                         
  -3   4  14        325.39        301.90         6.70 o                         
  -2   4  14       1783.28       1717.60        14.79 o                         
  -1   4  14        129.66        119.63         4.34 o                         
   0   4  14       2241.50       2163.46        18.30 o                         
   1   4  14        279.82        269.76         7.27 o                         
   2   4  14         45.84         46.09         3.47 o                         
   3   4  14          0.14          2.39         2.32 o                         
   4   4  14         17.26          9.52         2.58 o                         
   5   4  14        881.87        847.02        15.26 o                         
   6   4  14         37.51         35.78         3.72 o                         
   7   4  14        155.92        156.47         8.46 o                         
 -11   5  14          1.12         -1.99        10.42 o                         
 -10   5  14        375.69        377.24        10.92 o                         
  -9   5  14         24.07         22.20         3.14 o                         
  -8   5  14        178.78        190.74         7.02 o                         
  -7   5  14         11.98          4.01         2.16 o                         
  -6   5  14          2.43          6.37         2.18 o                         
  -5   5  14        306.53        301.63         7.32 o                         
  -4   5  14          2.46          3.33         1.76 o                         
  -3   5  14        698.97        697.66        10.53 o                         
  -2   5  14       1055.56       1015.34        12.90 o                         
  -1   5  14        819.34        808.57        11.22 o                         
   0   5  14          8.82          6.97         1.94 o                         
   1   5  14        532.62        509.67         9.80 o                         
   2   5  14         35.69         33.67         3.21 o                         
   3   5  14          0.05          0.69         2.37 o                         
   4   5  14         39.59         40.97         3.42 o                         
   5   5  14        207.01        217.05         7.74 o                         
   6   5  14        179.52        173.61         7.48 o                         
   7   5  14        168.94        170.05        10.13 o                         
 -10   6  14          3.38          3.66         3.42 o                         
  -9   6  14         56.02         59.78         4.65 o                         
  -8   6  14         28.97         38.38         3.58 o                         
  -7   6  14         27.45         14.42         2.43 o                         
  -6   6  14        187.27        184.31         6.47 o                         
  -5   6  14          9.35          9.64         2.35 o                         
  -4   6  14          0.07          1.00         1.82 o                         
  -3   6  14        107.23        105.46         4.26 o                         
  -2   6  14        345.86        347.89         7.85 o                         
  -1   6  14        451.45        430.86         8.52 o                         
   0   6  14         98.82        102.69         4.59 o                         
   1   6  14        599.71        617.18        11.06 o                         
   2   6  14          3.91          5.54         2.16 o                         
   3   6  14        427.54        443.28        11.38 o                         
   4   6  14         86.67        105.48         5.80 o                         
   5   6  14        503.15        533.71        13.00 o                         
   6   6  14          0.88          1.55         3.05 o                         
  -9   7  14          3.92          4.81         5.63 o                         
  -8   7  14         12.98         17.11         4.17 o                         
  -7   7  14         11.86         16.97         4.20 o                         
  -6   7  14          2.10          4.35         2.54 o                         
  -5   7  14        117.90         98.87         5.35 o                         
  -4   7  14         25.29         27.61         3.00 o                         
  -3   7  14         14.94         20.76         2.67 o                         
  -2   7  14         66.20         71.95         4.39 o                         
  -1   7  14        138.96        123.03         5.87 o                         
   0   7  14        324.75        323.08        10.10 o                         
   1   7  14          4.42          7.90         2.81 o                         
   2   7  14         13.10         18.31         3.31 o                         
   3   7  14         31.25         21.31         3.78 o                         
   4   7  14        166.87        169.68         8.82 o                         
   5   7  14         38.97         56.63         5.96 o                         
   6   7  14         37.52         56.22         7.76 o                         
  -8   8  14          2.77         11.05         7.00 o                         
  -7   8  14         40.10         31.32         5.00 o                         
  -6   8  14         39.38         39.30         4.92 o                         
  -5   8  14        208.79        210.52         9.93 o                         
  -4   8  14        156.79        136.39         7.88 o                         
  -3   8  14        195.63        190.34         8.26 o                         
  -2   8  14         47.69         41.98         4.77 o                         
  -1   8  14         10.76          7.08         3.55 o                         
   0   8  14        453.81        472.16        16.48 o                         
   1   8  14         41.76         37.68         5.03 o                         
   2   8  14        209.18        238.59        12.14 o                         
   3   8  14          0.02          5.08         4.28 o                         
   4   8  14          3.20          5.43         4.78 o                         
   5   8  14        196.77        178.09        35.37 o                         
  -7   9  14         43.57         29.82        12.69 o                         
  -6   9  14         22.22         35.98         8.85 o                         
  -5   9  14        319.08        318.54        13.16 o                         
  -4   9  14        103.87        121.35         8.36 o                         
  -3   9  14        144.89        149.24         8.97 o                         
  -2   9  14         56.13         50.58         5.90 o                         
  -1   9  14         84.33         92.49         7.87 o                         
   0   9  14         23.57         19.89         4.42 o                         
   1   9  14        213.04        220.32        11.90 o                         
   2   9  14        164.17        176.86        11.48 o                         
   3   9  14         34.61         35.03         9.45 o                         
  -4  10  14         27.99         76.61        13.79 o                         
  -3  10  14         10.14          5.56         6.05 o                         
  -2  10  14         57.47         40.35        10.14 o                         
  -1  10  14         43.78         61.60        10.40 o                         
   0  10  14        222.79        225.39        19.19 o                         
   1  10  14        149.66        171.66        19.70 o                         
 -12   1  15          5.07          3.30         7.49 o                         
 -11   1  15        246.98        271.02        10.99 o                         
 -10   1  15         27.24         23.06         3.41 o                         
  -9   1  15         39.79         30.24         3.53 o                         
  -8   1  15        130.16        131.22         5.99 o                         
  -7   1  15        533.16        534.26        10.84 o                         
  -6   1  15         74.02         73.65         3.39 o                         
  -5   1  15         86.65         90.83         3.74 o                         
  -4   1  15         54.95         68.03         2.93 o                         
  -3   1  15          6.57         14.46         1.77 o                         
  -2   1  15          1.73          5.63         1.90 o                         
  -1   1  15          4.09          9.62         2.03 o                         
   0   1  15          0.04          2.13         1.67 o                         
   1   1  15       1466.98       1395.24        14.66 o                         
   2   1  15        495.74        480.20         9.40 o                         
   3   1  15        232.46        216.00         7.03 o                         
   4   1  15         13.85         18.27         3.05 o                         
   5   1  15        312.82        321.76         9.45 o                         
   6   1  15         25.70         23.81         3.18 o                         
   7   1  15        262.69        265.49        10.66 o                         
   8   1  15         28.58         24.14         8.63 o                         
 -11   2  15          6.44          7.24         3.20 o                         
 -10   2  15        180.59        185.17         7.64 o                         
  -9   2  15          1.28          2.36         2.52 o                         
  -8   2  15        292.84        289.85         7.74 o                         
  -7   2  15         59.47         57.89         3.40 o                         
  -6   2  15         24.33         25.65         2.45 o                         
  -5   2  15        621.79        609.05         9.04 o                         
  -4   2  15        478.67        413.52         7.15 o                         
  -3   2  15        659.50        650.52         8.17 o                         
  -2   2  15        110.35         99.88         3.31 o                         
  -1   2  15       1041.39       1007.13        11.56 o                         
   0   2  15        296.56        283.83         6.10 o                         
   1   2  15         46.07         45.30         3.24 o                         
   2   2  15       1885.41       1823.65        18.32 o                         
   3   2  15          9.54         14.53         2.70 o                         
   4   2  15       1200.79       1192.31        16.60 o                         
   5   2  15        149.13        130.03         6.15 o                         
   6   2  15        406.44        445.67        11.97 o                         
   7   2  15         40.62         38.49         4.60 o                         
   8   2  15        487.49        509.70        52.66 o                         
 -11   3  15         81.21         86.21         6.64 o                         
 -10   3  15        101.51        110.01         6.01 o                         
  -9   3  15        481.28        538.13        12.21 o                         
  -8   3  15         71.39         87.95         4.87 o                         
  -7   3  15         89.07        103.58         4.66 o                         
  -6   3  15         20.82         21.97         2.33 o                         
  -5   3  15        370.10        327.76         7.26 o                         
  -4   3  15        594.42        580.75         9.13 o                         
  -3   3  15        941.70        995.81        11.67 o                         
  -2   3  15        928.93        949.49        10.86 o                         
  -1   3  15        135.22        127.33         4.56 o                         
   0   3  15        836.89        781.11        10.74 o                         
   1   3  15        275.98        273.93         6.91 o                         
   2   3  15       1280.03       1248.02        15.37 o                         
   3   3  15         30.42         29.52         2.94 o                         
   4   3  15        108.73         96.25         5.11 o                         
   5   3  15        195.14        206.64         8.06 o                         
   6   3  15        176.67        171.24         7.67 o                         
   7   3  15         56.20         58.44         5.67 o                         
 -11   4  15          0.27          6.38         6.64 o                         
 -10   4  15         15.29          8.22         3.05 o                         
  -9   4  15         27.64         23.79         3.58 o                         
  -8   4  15         24.19         25.70         2.91 o                         
  -7   4  15         79.47         83.38         4.41 o                         
  -6   4  15        100.36        117.03         5.02 o                         
  -5   4  15        317.88        303.12         7.01 o                         
  -4   4  15        159.46        158.36         5.03 o                         
  -3   4  15        780.24        799.75        11.06 o                         
  -2   4  15        232.11        224.02         5.86 o                         
  -1   4  15          6.61          6.83         2.01 o                         
   0   4  15         59.21         62.23         3.51 o                         
   1   4  15         97.77         88.07         4.39 o                         
   2   4  15          0.21          2.91         2.37 o                         
   3   4  15         21.82         23.98         2.86 o                         
   4   4  15          8.99         20.19         3.08 o                         
   5   4  15          2.01          3.26         2.66 o                         
   6   4  15         95.77        108.00         7.99 o                         
   7   4  15          0.42          0.06         3.92 o                         
 -10   5  15          2.05          3.35         3.05 o                         
  -9   5  15        129.78        153.59         6.66 o                         
  -8   5  15        134.35        124.78         5.96 o                         
  -7   5  15         28.71         29.31         3.02 o                         
  -6   5  15         37.73         38.67         3.36 o                         
  -5   5  15         79.45         82.44         4.12 o                         
  -4   5  15        120.81        115.83         4.57 o                         
  -3   5  15        339.09        350.29         7.75 o                         
  -2   5  15          5.56          6.12         1.93 o                         
  -1   5  15        341.16        358.10         8.65 o                         
   0   5  15         67.32         52.30         3.45 o                         
   1   5  15        593.44        584.47        11.32 o                         
   2   5  15        348.71        351.65         8.97 o                         
   3   5  15         68.98         70.05         4.65 o                         
   4   5  15         16.97         13.91         3.01 o                         
   5   5  15         13.80         13.24         2.93 o                         
   6   5  15         46.15         41.75         4.44 o                         
   7   5  15         35.12         40.46         8.23 o                         
 -10   6  15         50.44         50.49         6.88 o                         
  -9   6  15          3.33          8.62         3.25 o                         
  -8   6  15         78.71         78.35         5.62 o                         
  -7   6  15        138.58        124.29         5.92 o                         
  -6   6  15          0.10          2.70         2.34 o                         
  -5   6  15        168.19        171.27         6.04 o                         
  -4   6  15          0.10          2.21         1.95 o                         
  -3   6  15        183.65        167.19         5.56 o                         
  -2   6  15        551.49        567.34        10.31 o                         
  -1   6  15        497.98        482.11        10.20 o                         
   0   6  15         79.91         82.86         4.41 o                         
   1   6  15        463.07        476.08        10.26 o                         
   2   6  15         94.92         98.82         5.05 o                         
   3   6  15         79.93         92.80         5.57 o                         
   4   6  15          1.16         -0.18         2.64 o                         
   5   6  15        199.95        179.96         8.12 o                         
   6   6  15        137.52        122.51        10.82 o                         
  -9   7  15        721.02        852.49        32.84 o                         
  -8   7  15         88.67         90.92         7.15 o                         
  -7   7  15        320.32        334.40        11.05 o                         
  -6   7  15        119.59        111.56         5.98 o                         
  -5   7  15        406.23        425.02        11.37 o                         
  -4   7  15        421.35        440.85        11.00 o                         
  -3   7  15         22.77         24.87         2.89 o                         
  -2   7  15        109.94        112.13         5.48 o                         
  -1   7  15          1.49          1.88         2.64 o                         
   0   7  15        322.15        330.21        10.55 o                         
   1   7  15        214.64        211.98         8.39 o                         
   2   7  15        272.58        311.70        10.64 o                         
   3   7  15        209.84        223.52         9.70 o                         
   4   7  15        460.10        470.46        14.92 o                         
   5   7  15        456.60        427.47        17.30 o                         
  -8   8  15         92.64         93.46        15.82 o                         
  -7   8  15        336.86        346.14        19.33 o                         
  -6   8  15        284.13        277.88        11.56 o                         
  -5   8  15         23.52         22.40         4.08 o                         
  -4   8  15        241.56        262.23        10.50 o                         
  -3   8  15        395.91        402.30        12.80 o                         
  -2   8  15        112.24        105.99         6.86 o                         
  -1   8  15          0.37         -1.14         4.21 o                         
   0   8  15        351.01        357.99        14.74 o                         
   1   8  15          6.64         11.57         4.22 o                         
   2   8  15        158.46        137.46         9.49 o                         
   3   8  15         74.29         64.03         7.52 o                         
   4   8  15         15.16         11.75         7.14 o                         
  -6   9  15         87.34        101.29        15.18 o                         
  -5   9  15         19.79         22.11         8.71 o                         
  -4   9  15         58.96         60.47         6.08 o                         
  -3   9  15        189.03        197.70        10.45 o                         
  -2   9  15         64.05         60.93         6.24 o                         
  -1   9  15          4.32          9.22         4.04 o                         
   0   9  15         15.26         14.32         4.06 o                         
   1   9  15          6.55         -1.15         4.79 o                         
   2   9  15         10.49          0.97         8.55 o                         
  -1  10  15          8.71          3.52        10.20 o                         
 -11   0  16         12.49         14.20         4.48 o                         
 -10   0  16        343.34        333.21        16.11 o                         
  -9   0  16        211.64        215.95        11.74 o                         
  -8   0  16        357.06        364.51        15.26 o                         
  -7   0  16        359.01        342.72        13.71 o                         
  -6   0  16       4378.75       4312.08        37.97 o                         
  -5   0  16        866.34        804.73        16.13 o                         
  -4   0  16        442.09        443.04         9.72 o                         
  -3   0  16        942.25        947.39        18.18 o                         
  -2   0  16          3.38          8.40         3.03 o                         
  -1   0  16        305.53        318.32         9.61 o                         
   0   0  16        204.02        208.83         7.63 o                         
   1   0  16         95.86         97.34         5.92 o                         
   2   0  16          1.76          4.98         3.97 o                         
   3   0  16        300.06        291.36        12.47 o                         
   4   0  16         25.79         19.12         4.37 o                         
   5   0  16        208.24        213.21        11.60 o                         
   6   0  16          4.62         -0.99         3.77 o                         
   7   0  16         24.40         29.20         7.92 o                         
 -11   1  16          9.63          9.44         4.05 o                         
 -10   1  16          7.97          6.46         2.93 o                         
  -9   1  16        177.95        195.70         8.09 o                         
  -8   1  16       1414.27       1431.33        18.88 o                         
  -7   1  16         24.45         22.05         2.70 o                         
  -6   1  16        147.43        140.83         4.89 o                         
  -5   1  16         27.74         34.55         2.71 o                         
  -4   1  16        803.03        776.35         9.86 o                         
  -3   1  16          2.98          3.27         1.87 o                         
  -2   1  16         41.41         52.10         3.25 o                         
  -1   1  16         18.33         24.20         2.54 o                         
   0   1  16        349.48        337.78         7.24 o                         
   1   1  16       4825.25       4779.26        28.87 o                         
   2   1  16          0.22          0.72         2.05 o                         
   3   1  16         11.99         12.71         2.81 o                         
   4   1  16        199.39        198.53         7.49 o                         
   5   1  16         20.97         28.63         3.32 o                         
   6   1  16          1.08          5.42         2.97 o                         
   7   1  16          7.61          0.36         4.03 o                         
 -11   2  16         52.69         46.56         9.43 o                         
 -10   2  16        271.70        295.83         9.92 o                         
  -9   2  16        294.01        292.30         9.20 o                         
  -8   2  16        116.94        116.67         5.31 o                         
  -7   2  16        220.72        233.90         6.85 o                         
  -6   2  16        187.26        190.02         5.78 o                         
  -5   2  16          1.17          5.21         1.72 o                         
  -4   2  16         87.73        101.50         3.68 o                         
  -3   2  16          1.02          1.06         1.53 o                         
  -2   2  16        393.07        354.03         7.37 o                         
  -1   2  16        279.05        261.59         6.21 o                         
   0   2  16        432.02        428.88         7.69 o                         
   1   2  16          0.01          3.73         2.11 o                         
   2   2  16        870.75        828.18        12.44 o                         
   3   2  16         33.14         21.71         2.68 o                         
   4   2  16          3.46          6.30         2.55 o                         
   5   2  16        287.55        292.42         9.30 o                         
   6   2  16        145.48        160.60         7.37 o                         
   7   2  16          1.44         18.77         5.85 o                         
 -11   3  16         28.78         32.89         7.49 o                         
 -10   3  16          0.01          2.55         2.72 o                         
  -9   3  16         98.68         92.23         5.52 o                         
  -8   3  16         17.71         16.16         2.55 o                         
  -7   3  16        216.23        223.06         6.91 o                         
  -6   3  16        142.19        138.39         5.29 o                         
  -5   3  16        204.03        174.76         5.51 o                         
  -4   3  16       1652.09       1570.14        15.28 o                         
  -3   3  16        763.51        767.27        10.53 o                         
  -2   3  16        332.86        323.00         7.34 o                         
  -1   3  16          8.26          8.21         1.91 o                         
   0   3  16         72.39         70.76         3.67 o                         
   1   3  16        168.62        176.37         5.98 o                         
   2   3  16        142.14        136.64         5.51 o                         
   3   3  16          3.38          0.25         2.53 o                         
   4   3  16         20.15         18.65         2.96 o                         
   5   3  16        268.32        285.18         9.73 o                         
   6   3  16         59.07         50.34         4.65 o                         
   7   3  16          0.41         10.33         7.48 o                         
 -11   4  16        403.71        413.72        26.19 o                         
 -10   4  16        314.88        367.26        11.25 o                         
  -9   4  16        159.79        163.97         7.05 o                         
  -8   4  16         52.73         50.46         3.94 o                         
  -7   4  16         10.92          8.60         2.41 o                         
  -6   4  16        276.40        258.99         7.10 o                         
  -5   4  16       1075.56       1073.89        13.31 o                         
  -4   4  16         53.29         63.76         3.48 o                         
  -3   4  16          0.41          2.28         1.94 o                         
  -2   4  16       1090.91       1022.66        13.91 o                         
  -1   4  16        150.41        135.91         5.15 o                         
   0   4  16         19.08         14.70         2.19 o                         
   1   4  16          0.05          1.14         2.06 o                         
   2   4  16          4.08          6.66         2.28 o                         
   3   4  16        196.00        191.47         7.05 o                         
   4   4  16        576.26        566.13        12.75 o                         
   5   4  16        235.47        233.19         8.84 o                         
   6   4  16         10.75         10.18         3.24 o                         
 -10   5  16        340.58        347.68        13.21 o                         
  -9   5  16         67.00         56.52         4.24 o                         
  -8   5  16         56.64         61.65         4.49 o                         
  -7   5  16          0.06          2.23         2.38 o                         
  -6   5  16        188.56        178.75         6.61 o                         
  -5   5  16        142.93        146.75         5.51 o                         
  -4   5  16         20.70         21.75         2.34 o                         
  -3   5  16        258.57        270.85         7.00 o                         
  -2   5  16        137.95        125.77         5.43 o                         
  -1   5  16        961.07        908.78        14.11 o                         
   0   5  16        181.64        194.48         6.40 o                         
   1   5  16         63.10         69.79         4.21 o                         
   2   5  16         12.75          9.98         2.59 o                         
   3   5  16         63.44         50.62         4.43 o                         
   4   5  16          6.24          9.84         2.99 o                         
   5   5  16         20.28         16.53         3.45 o                         
   6   5  16        270.13        269.51        12.82 o                         
  -9   6  16         49.99         57.15         5.21 o                         
  -8   6  16         36.99         37.99         3.65 o                         
  -7   6  16         64.26         63.60         4.23 o                         
  -6   6  16         15.89         22.72         2.88 o                         
  -5   6  16        174.90        187.53         6.48 o                         
  -4   6  16        659.37        676.47        11.29 o                         
  -3   6  16         41.37         42.49         3.31 o                         
  -2   6  16        255.20        251.70         7.66 o                         
  -1   6  16         51.09         53.55         3.79 o                         
   0   6  16        127.65        124.03         5.62 o                         
   1   6  16          2.20          3.99         2.28 o                         
   2   6  16         48.65         51.25         4.07 o                         
   3   6  16          0.03          2.42         2.53 o                         
   4   6  16         20.13         10.86         2.88 o                         
   5   6  16        389.43        377.22        16.31 o                         
  -8   7  16        173.81        174.61        16.41 o                         
  -7   7  16          0.51          2.03         3.05 o                         
  -6   7  16          1.76          0.95         2.92 o                         
  -5   7  16          0.60         -0.01         2.69 o                         
  -4   7  16         35.75         46.33         4.04 o                         
  -3   7  16         21.81         19.98         3.01 o                         
  -2   7  16          5.99          6.91         2.70 o                         
  -1   7  16        353.41        343.93        11.01 o                         
   0   7  16          2.28          3.49         2.67 o                         
   1   7  16         70.12         60.11         4.66 o                         
   2   7  16         18.71         12.31         3.27 o                         
   3   7  16         67.72         72.72         6.04 o                         
   4   7  16         63.86         58.02         6.44 o                         
  -7   8  16        125.81        120.77        14.39 o                         
  -6   8  16         15.08          8.78         3.86 o                         
  -5   8  16        131.44        152.39         8.68 o                         
  -4   8  16         92.19        105.00         7.70 o                         
  -3   8  16         58.51         59.00         6.05 o                         
  -2   8  16         86.53         90.64         7.46 o                         
  -1   8  16        104.69        109.48         8.29 o                         
   0   8  16          9.34          9.88         4.91 o                         
   1   8  16         65.25         67.39         7.55 o                         
   2   8  16        122.00        120.83        10.31 o                         
   3   8  16          2.80          7.40         9.96 o                         
  -5   9  16         68.35         40.40        13.45 o                         
  -4   9  16        156.12        170.67        19.56 o                         
  -3   9  16         11.99          9.26         8.36 o                         
  -2   9  16         59.16         47.44         8.18 o                         
  -1   9  16        193.74        240.73        20.51 o                         
   0   9  16         25.58         13.86         7.22 o                         
   1   9  16         25.60         16.69         6.43 o                         
 -11   1  17          0.08          6.84         6.29 o                         
 -10   1  17          2.24          2.81         2.79 o                         
  -9   1  17         70.71         75.31         5.24 o                         
  -8   1  17         38.38         44.48         4.21 o                         
  -7   1  17        213.96        201.42         6.67 o                         
  -6   1  17        136.24        140.92         5.25 o                         
  -5   1  17          3.74          1.97         1.69 o                         
  -4   1  17        162.07        156.80         5.29 o                         
  -3   1  17        124.42        127.56         4.92 o                         
  -2   1  17        296.78        291.83         7.05 o                         
  -1   1  17          0.11         22.72         2.50 o                         
   0   1  17        625.89        607.44        10.27 o                         
   1   1  17         35.99         58.26         3.72 o                         
   2   1  17         89.97         77.11         4.43 o                         
   3   1  17        113.60        119.69         6.06 o                         
   4   1  17        256.40        260.64         8.75 o                         
   5   1  17        153.41        153.04         6.90 o                         
   6   1  17          7.10          7.56         2.70 o                         
   7   1  17         38.16         28.69         9.24 o                         
 -11   2  17        131.68        124.97        13.32 o                         
 -10   2  17         11.29         10.31         3.70 o                         
  -9   2  17          1.91         -0.79         2.81 o                         
  -8   2  17        171.19        180.96         6.75 o                         
  -7   2  17        683.06        674.66        11.72 o                         
  -6   2  17          4.23          9.25         2.06 o                         
  -5   2  17        123.39        129.69         4.91 o                         
  -4   2  17        509.38        493.34         9.11 o                         
  -3   2  17       1467.17       1426.10        15.48 o                         
  -2   2  17       1042.99       1016.16        12.77 o                         
  -1   2  17         59.05         45.19         2.86 o                         
   0   2  17        771.65        749.48        11.67 o                         
   1   2  17        442.84        421.39         8.81 o                         
   2   2  17        842.04        849.46        14.00 o                         
   3   2  17         49.72         53.55         4.11 o                         
   4   2  17        783.85        798.17        15.12 o                         
   5   2  17        105.66        109.25         6.05 o                         
   6   2  17        603.01        617.43        14.91 o                         
   7   2  17        140.33        160.33        34.54 o                         
 -11   3  17         71.53         71.87        13.07 o                         
 -10   3  17          0.20          5.81         2.92 o                         
  -9   3  17        369.80        377.77        10.89 o                         
  -8   3  17          0.59          6.00         2.36 o                         
  -7   3  17        709.66        725.68        12.51 o                         
  -6   3  17          7.62          8.68         2.16 o                         
  -5   3  17        216.58        227.43         6.37 o                         
  -4   3  17        661.14        673.58        11.21 o                         
  -3   3  17          1.05          1.11         2.26 o                         
  -2   3  17        911.66        888.46        12.76 o                         
  -1   3  17          8.41          5.37         2.08 o                         
   0   3  17        363.09        373.50         8.92 o                         
   1   3  17          0.93          2.93         2.05 o                         
   2   3  17        139.22        138.15         6.05 o                         
   3   3  17        119.34        131.08         6.05 o                         
   4   3  17         32.47         32.02         3.52 o                         
   5   3  17         25.79         19.40         3.28 o                         
   6   3  17         11.61         13.37         3.37 o                         
 -10   4  17          0.06          0.19         3.24 o                         
  -9   4  17          0.39         -0.02         2.78 o                         
  -8   4  17        212.99        231.03         8.17 o                         
  -7   4  17         33.96         32.63         3.35 o                         
  -6   4  17         54.49         45.08         3.35 o                         
  -5   4  17        260.84        259.13         7.39 o                         
  -4   4  17         32.51         27.08         2.73 o                         
  -3   4  17        174.68        176.49         6.41 o                         
  -2   4  17         91.07         93.54         4.51 o                         
  -1   4  17        233.29        235.60         6.94 o                         
   0   4  17        123.94        119.98         5.12 o                         
   1   4  17          7.71          5.18         2.20 o                         
   2   4  17          1.04          1.44         2.39 o                         
   3   4  17         79.82         77.90         4.86 o                         
   4   4  17        170.84        180.31         7.74 o                         
   5   4  17         72.57         97.05         6.02 o                         
   6   4  17         13.88          8.50         4.60 o                         
 -10   5  17        105.07         86.91         8.00 o                         
  -9   5  17         63.72         64.30         4.82 o                         
  -8   5  17         33.71         35.96         3.78 o                         
  -7   5  17         11.57          5.60         2.44 o                         
  -6   5  17        126.22        125.01         5.79 o                         
  -5   5  17        131.06        123.80         5.29 o                         
  -4   5  17         26.48         30.47         2.99 o                         
  -3   5  17          0.79          3.76         2.28 o                         
  -2   5  17          4.65          9.84         2.45 o                         
  -1   5  17         70.72         66.15         4.22 o                         
   0   5  17          8.27          6.50         2.45 o                         
   1   5  17          2.11          1.63         2.32 o                         
   2   5  17        145.37        139.41         6.40 o                         
   3   5  17          0.03          2.50         2.64 o                         
   4   5  17         30.54         25.47         3.24 o                         
   5   5  17          1.71          1.45         3.56 o                         
  -9   6  17        101.51        102.32         6.89 o                         
  -8   6  17         90.61        108.85         5.88 o                         
  -7   6  17         38.92         37.62         3.70 o                         
  -6   6  17         36.09         32.23         3.32 o                         
  -5   6  17          1.56          2.25         2.41 o                         
  -4   6  17          5.28          9.16         2.33 o                         
  -3   6  17        542.88        549.95        11.61 o                         
  -2   6  17          0.60          5.05         2.50 o                         
  -1   6  17        502.81        507.56        11.49 o                         
   0   6  17          3.05          1.70         2.22 o                         
   1   6  17        244.05        265.13         8.20 o                         
   2   6  17         12.54         16.22         2.85 o                         
   3   6  17        161.35        192.75         7.98 o                         
   4   6  17          5.75          3.11         3.94 o                         
   5   6  17         67.26         70.23        10.47 o                         
  -8   7  17         87.42        121.51        13.93 o                         
  -7   7  17        121.26        149.43         9.94 o                         
  -6   7  17          0.12         -2.03         3.25 o                         
  -5   7  17        413.10        433.18        12.90 o                         
  -4   7  17         49.01         44.16         4.20 o                         
  -3   7  17         31.37         28.10         3.30 o                         
  -2   7  17       1074.16       1147.54        20.35 o                         
  -1   7  17         63.00         42.30         4.18 o                         
   0   7  17        306.39        323.86        11.08 o                         
   1   7  17          7.71          5.49         2.92 o                         
   2   7  17        705.77        746.45        17.46 o                         
   3   7  17         10.76         12.57         5.41 o                         
   4   7  17        655.73        703.44        27.12 o                         
  -7   8  17         10.52          4.65        10.11 o                         
  -6   8  17        323.44        304.19        45.29 o                         
  -5   8  17         12.60          3.42         6.23 o                         
  -4   8  17          5.99          5.58         3.83 o                         
  -3   8  17         29.84         30.42         4.96 o                         
  -2   8  17         32.33         40.44         7.28 o                         
  -1   8  17        393.49        420.03        16.53 o                         
   0   8  17         60.10         60.70         6.90 o                         
   1   8  17        222.63        226.24        16.15 o                         
   2   8  17        108.99         81.83        24.33 o                         
  -4   9  17         50.65         70.48        22.54 o                         
  -3   9  17          2.34         -2.05        14.41 o                         
  -2   9  17         12.61         18.37         9.88 o                         
  -1   9  17          2.69         -3.17         5.56 o                         
   0   9  17          0.16          2.49         6.06 o                         
 -10   0  18        325.27        359.48        18.61 o                         
  -9   0  18       1242.48       1252.62        28.73 o                         
  -8   0  18        163.98        150.71        11.08 o                         
  -7   0  18         67.23         58.32         6.38 o                         
  -6   0  18        286.36        277.86        11.13 o                         
  -5   0  18        480.92        468.38        14.11 o                         
  -4   0  18         63.91         48.28         4.46 o                         
  -3   0  18         40.45         44.92         5.20 o                         
  -2   0  18        191.29        202.58         8.85 o                         
  -1   0  18          1.32          1.20         2.77 o                         
   0   0  18        334.45        316.82        11.30 o                         
   1   0  18        506.43        451.80        14.02 o                         
   2   0  18        152.95        145.08         8.75 o                         
   3   0  18       2284.23       2307.78        35.06 o                         
   4   0  18         33.97         25.65         5.17 o                         
   5   0  18        181.80        204.25        12.00 o                         
   6   0  18         63.42         44.62         9.00 o                         
 -11   1  18          0.46          6.36         6.77 o                         
 -10   1  18        359.01        378.09        11.17 o                         
  -9   1  18        214.16        222.09         8.99 o                         
  -8   1  18        701.40        778.55        16.65 o                         
  -7   1  18         32.17         30.89         3.28 o                         
  -6   1  18         50.45         53.49         3.87 o                         
  -5   1  18         23.97         24.70         3.30 o                         
  -4   1  18         18.90         19.64         2.44 o                         
  -3   1  18        143.49        123.24         4.98 o                         
  -2   1  18         82.05         76.38         3.91 o                         
  -1   1  18        483.18        467.91         9.73 o                         
   0   1  18         39.52         44.89         3.42 o                         
   1   1  18       1381.73       1353.99        16.01 o                         
   2   1  18          5.02          3.85         2.54 o                         
   3   1  18        278.71        278.66         9.31 o                         
   4   1  18         19.19         14.45         3.08 o                         
   5   1  18          4.55          6.17         2.93 o                         
   6   1  18          5.74          8.69         4.89 o                         
 -11   2  18          0.27          2.31         6.35 o                         
 -10   2  18         25.87         22.58         3.44 o                         
  -9   2  18          1.27          1.86         2.71 o                         
  -8   2  18        128.48        128.19         6.21 o                         
  -7   2  18          4.67          6.37         2.31 o                         
  -6   2  18         49.28         45.22         3.59 o                         
  -5   2  18         20.50         17.12         2.50 o                         
  -4   2  18          3.96          3.65         1.99 o                         
  -3   2  18         12.50         15.99         2.47 o                         
  -2   2  18         50.85         54.87         3.50 o                         
  -1   2  18        183.98        190.27         5.89 o                         
   0   2  18        539.11        538.66        10.27 o                         
   1   2  18        331.71        332.52         8.38 o                         
   2   2  18          8.76         16.15         2.54 o                         
   3   2  18         32.97         32.01         3.30 o                         
   4   2  18          7.78          5.84         2.76 o                         
   5   2  18        299.35        310.84        10.57 o                         
   6   2  18          0.00          0.15         4.20 o                         
 -10   3  18         23.77         19.66         4.06 o                         
  -9   3  18          2.11          7.93         3.00 o                         
  -8   3  18         22.25         31.03         3.67 o                         
  -7   3  18        139.20        125.48         5.95 o                         
  -6   3  18          0.92          5.86         2.21 o                         
  -5   3  18         74.58         68.91         4.08 o                         
  -4   3  18          0.86          0.89         2.10 o                         
  -3   3  18          7.78          5.91         2.27 o                         
  -2   3  18         78.25         75.70         4.24 o                         
  -1   3  18        295.80        267.77         7.48 o                         
   0   3  18        121.32        110.77         5.27 o                         
   1   3  18        141.78        141.37         5.63 o                         
   2   3  18         53.99         59.64         4.25 o                         
   3   3  18         64.40         64.53         4.95 o                         
   4   3  18         79.43         87.35         5.71 o                         
   5   3  18         75.35         66.34         5.15 o                         
   6   3  18        132.23        121.81        12.78 o                         
 -10   4  18         49.23         43.33         7.11 o                         
  -9   4  18          0.44         10.28         4.09 o                         
  -8   4  18        194.87        214.02         8.51 o                         
  -7   4  18          2.30         -0.25         2.49 o                         
  -6   4  18          5.82         -1.11         2.35 o                         
  -5   4  18        242.79        254.04         7.82 o                         
  -4   4  18        314.15        281.93         7.99 o                         
  -3   4  18        436.32        422.46        10.09 o                         
  -2   4  18        518.20        519.15        11.42 o                         
  -1   4  18          6.06          7.38         2.32 o                         
   0   4  18         36.65         44.80         3.67 o                         
   1   4  18         11.51         14.75         2.54 o                         
   2   4  18        193.08        190.65         7.14 o                         
   3   4  18          0.77         -2.65         2.65 o                         
   4   4  18         64.94         62.57         5.02 o                         
   5   4  18         50.65         49.48         5.31 o                         
  -9   5  18         96.58        115.79         8.02 o                         
  -8   5  18        376.52        407.03        11.75 o                         
  -7   5  18          1.33          3.17         2.60 o                         
  -6   5  18        142.62        146.11         6.62 o                         
  -5   5  18         41.51         37.35         3.64 o                         
  -4   5  18        255.47        260.19         7.63 o                         
  -3   5  18       1066.97       1067.50        16.30 o                         
  -2   5  18          0.02          3.98         2.57 o                         
  -1   5  18        164.16        163.12         6.53 o                         
   0   5  18        156.14        146.55         6.34 o                         
   1   5  18        373.64        354.76         9.65 o                         
   2   5  18         19.31         14.52         2.74 o                         
   3   5  18        320.53        336.42        10.37 o                         
   4   5  18          5.32          4.40         3.05 o                         
   5   5  18          6.91          4.95         5.16 o                         
  -8   6  18         19.43         18.50         3.81 o                         
  -7   6  18        134.55        138.85         7.02 o                         
  -6   6  18          0.44         -2.69         2.69 o                         
  -5   6  18        175.45        179.45         7.28 o                         
  -4   6  18        316.78        316.68         8.99 o                         
  -3   6  18        654.63        653.70        13.03 o                         
  -2   6  18         64.27         67.54         4.59 o                         
  -1   6  18         40.33         44.26         3.80 o                         
   0   6  18          2.90          6.64         2.69 o                         
   1   6  18         24.97         13.31         2.57 o                         
   2   6  18         32.08         23.67         3.13 o                         
   3   6  18          2.22          3.82         3.22 o                         
   4   6  18         28.57         35.75         6.11 o                         
  -7   7  18         10.38         18.47         9.21 o                         
  -6   7  18         65.89         56.62         5.85 o                         
  -5   7  18        139.83        160.24         7.83 o                         
  -4   7  18        174.83        167.40         7.96 o                         
  -3   7  18          0.02         -1.29         2.75 o                         
  -2   7  18        150.75        154.64         7.90 o                         
  -1   7  18          8.68          5.67         2.87 o                         
   0   7  18          8.11          8.67         3.04 o                         
   1   7  18          2.51          1.72         3.18 o                         
   2   7  18         39.18         47.26         6.02 o                         
   3   7  18         75.69         70.48         8.84 o                         
  -6   8  18         47.74         70.51        16.11 o                         
  -5   8  18          0.28          0.09         5.84 o                         
  -4   8  18         55.68         58.21         9.04 o                         
  -3   8  18          1.16         10.19         8.12 o                         
  -2   8  18         35.40         38.06         6.09 o                         
  -1   8  18         55.45         80.60        11.05 o                         
   0   8  18         48.14         46.45         9.95 o                         
 -10   1  19         43.33         55.07         9.25 o                         
  -9   1  19        529.49        538.42        14.68 o                         
  -8   1  19         90.34        100.25         6.76 o                         
  -7   1  19        406.32        404.78        11.17 o                         
  -6   1  19         79.97         86.48         4.88 o                         
  -5   1  19        807.50        807.02        13.12 o                         
  -4   1  19         12.26          4.87         2.01 o                         
  -3   1  19        977.40        939.18        14.35 o                         
  -2   1  19          0.94         -0.96         1.99 o                         
  -1   1  19         43.37         44.27         3.64 o                         
   0   1  19        286.62        283.60         7.80 o                         
   1   1  19        744.25        753.17        12.83 o                         
   2   1  19        220.19        222.48         7.91 o                         
   3   1  19        328.93        328.98        10.37 o                         
   4   1  19        108.87        122.10         6.49 o                         
   5   1  19          3.37         10.55         3.19 o                         
   6   1  19         55.25         60.36        12.36 o                         
 -10   2  19         52.20         45.25        10.87 o                         
  -9   2  19          5.19          6.89         2.94 o                         
  -8   2  19         41.25         39.86         4.32 o                         
  -7   2  19        700.25        704.46        13.85 o                         
  -6   2  19       1877.90       1849.79        20.77 o                         
  -5   2  19        387.35        378.38         9.33 o                         
  -4   2  19        264.85        291.77         7.51 o                         
  -3   2  19         43.91         40.92         3.23 o                         
  -2   2  19       1074.91       1047.23        14.13 o                         
  -1   2  19         41.95         50.05         3.56 o                         
   0   2  19        110.48        101.95         4.89 o                         
   1   2  19          1.27          6.73         2.25 o                         
   2   2  19          3.06          4.59         2.57 o                         
   3   2  19        669.51        699.01        14.79 o                         
   4   2  19        124.01        128.44         6.67 o                         
   5   2  19        339.42        373.52        14.34 o                         
 -10   3  19          4.06         -1.13         7.28 o                         
  -9   3  19        116.86        107.73         7.16 o                         
  -8   3  19        129.05        139.95         6.94 o                         
  -7   3  19        176.41        186.42         7.34 o                         
  -6   3  19         29.61         34.41         3.36 o                         
  -5   3  19        239.90        243.55         7.71 o                         
  -4   3  19          4.32         10.75         2.34 o                         
  -3   3  19         71.98         81.54         4.64 o                         
  -2   3  19        631.57        613.83        12.13 o                         
  -1   3  19         28.43         33.45         3.32 o                         
   0   3  19       1979.27       1991.52        21.94 o                         
   1   3  19         13.16         12.97         2.55 o                         
   2   3  19        353.61        352.35         9.65 o                         
   3   3  19        119.36        116.16         6.36 o                         
   4   3  19        282.77        313.98        10.62 o                         
   5   3  19          4.40          5.64         4.06 o                         
  -9   4  19        274.72        276.40        12.90 o                         
  -8   4  19         27.55         39.31         4.31 o                         
  -7   4  19         30.38         26.57         3.61 o                         
  -6   4  19          3.74          1.67         2.35 o                         
  -5   4  19          3.50         13.71         2.86 o                         
  -4   4  19        661.84        656.09        12.39 o                         
  -3   4  19         80.90         72.76         4.59 o                         
  -2   4  19        107.62        117.84         5.76 o                         
  -1   4  19        334.84        338.86         9.51 o                         
   0   4  19        138.79        144.96         6.43 o                         
   1   4  19        119.06        105.67         5.67 o                         
   2   4  19         25.17         20.82         3.09 o                         
   3   4  19          0.74          4.89         2.99 o                         
   4   4  19        105.15        116.95         7.00 o                         
   5   4  19        201.85        212.91        21.39 o                         
  -9   5  19         62.06         59.26         6.14 o                         
  -8   5  19          1.07          1.51         3.14 o                         
  -7   5  19        106.40        101.33         6.16 o                         
  -6   5  19          5.06          5.80         2.66 o                         
  -5   5  19         17.41         19.67         3.34 o                         
  -4   5  19        121.05        151.87         6.04 o                         
  -3   5  19        110.82        107.04         5.53 o                         
  -2   5  19        122.97        128.91         6.18 o                         
  -1   5  19         78.24         79.72         5.26 o                         
   0   5  19        180.98        175.83         7.12 o                         
   1   5  19         65.93         63.17         4.68 o                         
   2   5  19        152.17        147.99         6.80 o                         
   3   5  19          6.65          6.27         3.20 o                         
   4   5  19          9.31         13.99         6.44 o                         
  -8   6  19        100.91         93.28         7.92 o                         
  -7   6  19         18.42         17.14         5.02 o                         
  -6   6  19        314.50        318.11        10.59 o                         
  -5   6  19         87.02        102.75         5.74 o                         
  -4   6  19         22.55         24.52         2.99 o                         
  -3   6  19        823.92        821.06        14.97 o                         
  -2   6  19         82.02         94.46         5.48 o                         
  -1   6  19         91.08         84.93         5.27 o                         
   0   6  19          5.96          2.53         2.65 o                         
   1   6  19        197.15        210.15         8.15 o                         
   2   6  19        128.54        136.59         7.77 o                         
   3   6  19        346.33        350.96        16.85 o                         
  -6   7  19        166.98        181.19        13.06 o                         
  -5   7  19         84.41         81.82         6.14 o                         
  -4   7  19          1.82          1.32         3.41 o                         
  -3   7  19        166.97        188.06         7.98 o                         
  -2   7  19        250.24        272.02        10.56 o                         
  -1   7  19        126.91        141.10         8.16 o                         
   0   7  19         98.70        103.46         6.72 o                         
   1   7  19          2.37         -4.54         4.54 o                         
   2   7  19        127.80        121.87        16.81 o                         
  -5   8  19          4.22          2.88         8.18 o                         
  -4   8  19         54.01         25.23        18.13 o                         
  -3   8  19        157.26        155.29        18.71 o                         
  -2   8  19          0.71          4.88         7.96 o                         
  -1   8  19        173.90        213.15        22.18 o                         
   0   8  19         23.88         12.25        12.12 o                         
 -10   0  20        256.37        345.95        50.38 o                         
  -9   0  20          8.75          8.86         4.49 o                         
  -8   0  20         22.49         22.15         6.03 o                         
  -7   0  20        796.82        812.00        23.83 o                         
  -6   0  20        132.94        132.31         9.72 o                         
  -5   0  20          0.85         -0.91         3.24 o                         
  -4   0  20        653.56        625.70        16.15 o                         
  -3   0  20       1855.36       1819.33        26.02 o                         
  -2   0  20        122.81        122.20         7.67 o                         
  -1   0  20       1248.14       1233.94        25.99 o                         
   0   0  20          7.39          4.61         3.90 o                         
   1   0  20         11.14          7.52         3.59 o                         
   2   0  20       1256.28       1174.86        24.64 o                         
   3   0  20        473.30        485.66        16.27 o                         
   4   0  20          3.05          6.92         4.61 o                         
   5   0  20        670.68        682.14        29.35 o                         
 -10   1  20        136.75        216.00        39.64 o                         
  -9   1  20        123.04        140.25         9.68 o                         
  -8   1  20        214.74        221.23         9.86 o                         
  -7   1  20         67.96         73.33         5.21 o                         
  -6   1  20        124.25        113.26         5.81 o                         
  -5   1  20          3.44          6.21         2.51 o                         
  -4   1  20         35.78         26.39         2.94 o                         
  -3   1  20         94.83         85.11         4.72 o                         
  -2   1  20        207.81        190.05         6.54 o                         
  -1   1  20        477.66        464.75        10.30 o                         
   0   1  20         87.69         91.73         4.86 o                         
   1   1  20         63.16         54.18         4.28 o                         
   2   1  20         18.93         17.43         2.86 o                         
   3   1  20        193.65        197.89         8.14 o                         
   4   1  20         18.34         24.79         3.61 o                         
   5   1  20         48.00         45.36         9.19 o                         
 -10   2  20         22.41         21.21        11.26 o                         
  -9   2  20         90.51         96.16         6.35 o                         
  -8   2  20         69.05         60.64         5.60 o                         
  -7   2  20          1.29          2.33         2.51 o                         
  -6   2  20         83.90         89.76         5.11 o                         
  -5   2  20        193.83        207.29         7.17 o                         
  -4   2  20         51.97         53.03         3.56 o                         
  -3   2  20         13.96         12.17         2.53 o                         
  -2   2  20         37.94         35.57         3.47 o                         
  -1   2  20        180.07        174.95         6.71 o                         
   0   2  20         51.29         44.02         3.60 o                         
   1   2  20         66.71         67.80         4.59 o                         
   2   2  20          0.14          0.34         2.53 o                         
   3   2  20         24.30         29.59         3.72 o                         
   4   2  20         18.06         12.45         3.15 o                         
   5   2  20          9.86         18.65         7.69 o                         
  -9   3  20          0.03          2.42         4.35 o                         
  -8   3  20         22.11         15.90         3.86 o                         
  -7   3  20          9.09         13.07         2.96 o                         
  -6   3  20        110.84        108.06         5.67 o                         
  -5   3  20        316.36        299.45         8.83 o                         
  -4   3  20        151.25        135.92         5.88 o                         
  -3   3  20         91.10         87.16         5.02 o                         
  -2   3  20         25.82         23.84         3.16 o                         
  -1   3  20         18.65         16.11         2.73 o                         
   0   3  20         10.35         18.34         3.12 o                         
   1   3  20        534.89        538.85        11.59 o                         
   2   3  20          2.37          2.68         2.59 o                         
   3   3  20         71.20         66.73         4.88 o                         
   4   3  20         71.00         61.90         7.48 o                         
  -9   4  20          7.51         21.66         6.42 o                         
  -8   4  20         48.15         51.40         4.80 o                         
  -7   4  20        103.55        121.55         6.49 o                         
  -6   4  20          8.05          6.97         2.45 o                         
  -5   4  20         17.47         12.10         2.45 o                         
  -4   4  20         18.13         12.85         3.16 o                         
  -3   4  20        848.71        828.47        15.37 o                         
  -2   4  20          5.70          3.86         2.64 o                         
  -1   4  20          1.37         -0.38         2.63 o                         
   0   4  20          3.33          6.09         2.81 o                         
   1   4  20         13.42         11.23         2.77 o                         
   2   4  20        187.64        191.42         7.90 o                         
   3   4  20        116.46        106.74         6.48 o                         
   4   4  20        248.74        234.90        16.56 o                         
  -8   5  20         21.12         22.04         4.20 o                         
  -7   5  20        372.23        388.46        11.93 o                         
  -6   5  20        280.47        314.48         9.99 o                         
  -5   5  20          5.73          9.69         2.49 o                         
  -4   5  20        422.90        411.42        10.35 o                         
  -3   5  20        454.35        468.56        11.80 o                         
  -2   5  20          6.40          6.47         2.69 o                         
  -1   5  20        489.27        457.32        11.80 o                         
   0   5  20         16.74         19.97         3.09 o                         
   1   5  20        389.97        384.87        11.26 o                         
   2   5  20          2.99          3.25         2.71 o                         
   3   5  20        500.13        548.25        17.34 o                         
  -7   6  20          1.71          4.79         3.83 o                         
  -6   6  20          7.41          8.77         3.15 o                         
  -5   6  20        223.18        224.56         8.29 o                         
  -4   6  20        163.63        166.29         7.01 o                         
  -3   6  20         32.80         25.71         3.35 o                         
  -2   6  20        214.05        207.71         8.37 o                         
  -1   6  20         52.11         56.45         4.61 o                         
   0   6  20        273.81        268.50         9.40 o                         
   1   6  20          0.09          0.97         4.45 o                         
   2   6  20         65.42         53.36        12.86 o                         
  -6   7  20         25.90         18.52        10.05 o                         
  -5   7  20          5.70          8.01         4.39 o                         
  -4   7  20         70.88         63.53         6.47 o                         
  -3   7  20          2.65          2.15         3.56 o                         
  -2   7  20         28.30         25.99         4.86 o                         
  -1   7  20        173.40        204.36        12.64 o                         
   0   7  20         31.22         23.38         5.23 o                         
   1   7  20         34.55         29.05         6.35 o                         
  -9   1  21         10.21          9.79         6.98 o                         
  -8   1  21        366.50        370.21        14.23 o                         
  -7   1  21        131.70        148.72         7.13 o                         
  -6   1  21         32.37         28.71         4.25 o                         
  -5   1  21          7.63          9.27         2.63 o                         
  -4   1  21         73.27         75.39         4.66 o                         
  -3   1  21         46.80         49.98         3.75 o                         
  -2   1  21          4.21          3.91         2.42 o                         
  -1   1  21         59.44         63.47         4.26 o                         
   0   1  21         23.36         22.17         2.96 o                         
   1   1  21        100.68         88.24         5.33 o                         
   2   1  21        242.27        233.74         8.63 o                         
   3   1  21        124.71        131.94         6.89 o                         
   4   1  21        188.20        172.39        12.04 o                         
  -9   2  21        213.81        209.45        21.04 o                         
  -8   2  21         59.69         58.66         5.72 o                         
  -7   2  21          7.26          8.85         4.05 o                         
  -6   2  21        438.18        439.80        10.79 o                         
  -5   2  21          0.12          0.38         2.58 o                         
  -4   2  21        592.95        608.48        12.37 o                         
  -3   2  21          3.97          8.10         2.57 o                         
  -2   2  21        222.20        248.26         9.61 o                         
  -1   2  21         77.19         83.85         4.96 o                         
   0   2  21          5.84          8.23         2.82 o                         
   1   2  21         83.61         95.13         5.42 o                         
   2   2  21          0.16          1.42         2.56 o                         
   3   2  21        184.47        182.18         7.68 o                         
   4   2  21         20.30         43.67        13.21 o                         
  -9   3  21        189.74        210.14        37.20 o                         
  -8   3  21         29.72         34.24         4.57 o                         
  -7   3  21        526.49        577.12        14.28 o                         
  -6   3  21         49.99         46.33         4.04 o                         
  -5   3  21        297.01        303.16         9.35 o                         
  -4   3  21         65.07         59.35         4.23 o                         
  -3   3  21        171.84        164.54         7.31 o                         
  -2   3  21        186.95        190.75         7.54 o                         
  -1   3  21        206.84        204.82         7.55 o                         
   0   3  21        330.18        308.40         9.13 o                         
   1   3  21         86.88         83.42         5.32 o                         
   2   3  21        543.38        564.67        12.84 o                         
   3   3  21        101.29        107.11         7.89 o                         
   4   3  21         28.35         27.81        16.80 o                         
  -8   4  21         74.56         63.33         6.91 o                         
  -7   4  21          1.52          0.76         2.97 o                         
  -6   4  21        211.57        227.58         8.33 o                         
  -5   4  21         53.14         57.16         4.20 o                         
  -4   4  21         86.40         80.68         4.76 o                         
  -3   4  21         14.14         11.36         3.19 o                         
  -2   4  21        420.88        417.97        11.79 o                         
  -1   4  21        116.54        120.76         6.08 o                         
   0   4  21         87.30         88.12         5.37 o                         
   1   4  21         42.81         30.60         3.50 o                         
   2   4  21         17.40         15.33         3.33 o                         
   3   4  21         54.56         43.28         8.08 o                         
  -7   5  21          1.94          6.62         3.50 o                         
  -6   5  21         18.47         15.85         3.15 o                         
  -5   5  21          7.42          6.62         2.75 o                         
  -4   5  21         10.10         10.66         2.51 o                         
  -3   5  21         38.54         41.32         4.16 o                         
  -2   5  21         26.08         35.95         3.94 o                         
  -1   5  21         44.34         43.74         4.26 o                         
   0   5  21          7.77          8.21         2.85 o                         
   1   5  21        345.96        362.97        12.89 o                         
   2   5  21         28.67         31.21         4.92 o                         
  -6   6  21          1.75         -1.49         4.35 o                         
  -5   6  21          0.55          1.30         2.46 o                         
  -4   6  21        158.61        147.50         6.86 o                         
  -3   6  21         59.38         66.88         4.91 o                         
  -2   6  21         79.51         82.06         5.44 o                         
  -1   6  21        304.92        313.30        15.93 o                         
   0   6  21         65.94         63.92         8.34 o                         
   1   6  21         60.25         59.28         8.42 o                         
  -4   7  21         40.30         54.22        30.18 o                         
  -3   7  21        126.30        138.02        11.28 o                         
  -2   7  21          1.89         -3.75         4.74 o                         
  -1   7  21          0.51          2.89         4.33 o                         
  -9   0  22          1.81         25.74        16.73 o                         
  -8   0  22          1.00         15.41         7.17 o                         
  -7   0  22        936.73        964.22        25.58 o                         
  -6   0  22          7.30         13.89         4.75 o                         
  -5   0  22        618.86        625.83        21.03 o                         
  -4   0  22        114.11        109.21         8.06 o                         
  -3   0  22        813.20        831.57        21.23 o                         
  -2   0  22         81.05         89.31         7.88 o                         
  -1   0  22        880.54        914.08        23.09 o                         
   0   0  22         59.78         63.21         6.56 o                         
   1   0  22          1.61          7.70         3.87 o                         
   2   0  22         11.04         12.10         4.47 o                         
   3   0  22         26.00          8.31         6.71 o                         
  -9   1  22         32.59         40.89        19.51 o                         
  -8   1  22        153.07        139.03        12.80 o                         
  -7   1  22          3.99          5.57         3.16 o                         
  -6   1  22         62.47         77.74         5.31 o                         
  -5   1  22         13.50         17.55         3.26 o                         
  -4   1  22         99.71         84.47         5.21 o                         
  -3   1  22         17.43         17.77         3.10 o                         
  -2   1  22        275.46        299.00         9.31 o                         
  -1   1  22        461.84        470.16        11.31 o                         
   0   1  22        318.17        316.30         9.68 o                         
   1   1  22        203.09        210.39         8.35 o                         
   2   1  22          0.14          1.56         3.18 o                         
   3   1  22         95.91        104.00        10.97 o                         
  -8   2  22          0.01         13.20         9.00 o                         
  -7   2  22        106.56        111.67         6.41 o                         
  -6   2  22         21.29         13.32         2.82 o                         
  -5   2  22        123.96        120.90         6.66 o                         
  -4   2  22          9.71          5.75         2.82 o                         
  -3   2  22         17.93         15.44         2.99 o                         
  -2   2  22        218.85        244.02         8.76 o                         
  -1   2  22        150.58        158.61         7.14 o                         
   0   2  22         56.74         49.92         4.24 o                         
   1   2  22         67.22         64.83         4.81 o                         
   2   2  22          0.23         -3.11         3.11 o                         
   3   2  22         48.22         35.21         9.46 o                         
  -8   3  22         69.30         97.37        16.23 o                         
  -7   3  22         20.37         28.22         4.19 o                         
  -6   3  22        241.09        236.45         8.77 o                         
  -5   3  22          2.51          9.50         2.80 o                         
  -4   3  22        300.20        297.00         9.39 o                         
  -3   3  22         71.09         77.91         5.51 o                         
  -2   3  22         54.34         51.24         4.51 o                         
  -1   3  22         18.17         17.84         2.99 o                         
   0   3  22         25.41         23.17         3.57 o                         
   1   3  22          0.53         -1.69         3.08 o                         
   2   3  22          0.52          2.54         4.88 o                         
   3   3  22        388.22        432.78        56.33 o                         
  -7   4  22        194.22        182.94        10.07 o                         
  -6   4  22         27.29         28.92         3.41 o                         
  -5   4  22        295.98        303.48         9.48 o                         
  -4   4  22        135.13        131.33         6.53 o                         
  -3   4  22         41.33         41.39         4.12 o                         
  -2   4  22         28.77         27.06         3.73 o                         
  -1   4  22         41.31         28.59         3.57 o                         
   0   4  22         55.31         67.29         4.95 o                         
   1   4  22         41.58         37.13         5.04 o                         
   2   4  22        375.53        381.55        22.81 o                         
  -6   5  22        193.86        190.53         9.20 o                         
  -5   5  22         94.45         98.01         5.91 o                         
  -4   5  22         32.28         32.00         4.80 o                         
  -3   5  22         11.25         10.82         3.17 o                         
  -2   5  22        316.32        322.83        10.76 o                         
  -1   5  22        451.39        449.46        14.38 o                         
   0   5  22        127.05        115.68         8.40 o                         
   1   5  22        383.97        416.26        23.21 o                         
  -5   6  22        209.17        227.84        13.03 o                         
  -4   6  22         17.17         10.56         4.99 o                         
  -3   6  22         55.56         37.00         8.79 o                         
  -2   6  22        209.16        221.27        17.18 o                         
  -1   6  22         65.64         43.31         9.38 o                         
  -8   1  23          1.51         -5.16         7.30 o                         
  -7   1  23         17.05         22.84         5.02 o                         
  -6   1  23         23.47         33.49         3.99 o                         
  -5   1  23        313.21        305.47        10.89 o                         
  -4   1  23          0.27          8.49         3.45 o                         
  -3   1  23         52.48         58.50         4.28 o                         
  -2   1  23         23.19         24.10         3.29 o                         
  -1   1  23        213.25        217.12         8.02 o                         
   0   1  23        178.33        191.67         7.84 o                         
   1   1  23         44.23         36.30         4.04 o                         
   2   1  23        140.85        119.88        41.67 o                         
  -8   2  23        145.93        121.15        29.84 o                         
  -7   2  23        313.14        323.24        18.34 o                         
  -6   2  23         68.39         73.61         5.40 o                         
  -5   2  23         43.58         41.98         4.36 o                         
  -4   2  23       1068.15       1074.42        19.14 o                         
  -3   2  23        222.94        216.92         8.73 o                         
  -2   2  23        401.08        444.67        11.72 o                         
  -1   2  23         73.78         77.50         5.22 o                         
   0   2  23         14.75         16.70         3.41 o                         
   1   2  23         98.59        104.87         8.23 o                         
   2   2  23         55.65         56.75        11.92 o                         
  -7   3  23          7.58          9.65         7.78 o                         
  -6   3  23        482.44        525.41        13.28 o                         
  -5   3  23         49.16         40.22         5.00 o                         
  -4   3  23          4.32          2.72         2.85 o                         
  -3   3  23        111.13        121.96         6.54 o                         
  -2   3  23          0.01          6.29         3.18 o                         
  -1   3  23         49.26         47.03         4.52 o                         
   0   3  23        369.16        370.29        12.90 o                         
   1   3  23          4.83         -2.68         5.42 o                         
  -6   4  23        110.89        125.08         8.72 o                         
  -5   4  23          3.35          3.76         2.97 o                         
  -4   4  23         25.36         19.25         3.16 o                         
  -3   4  23          1.63          4.02         2.88 o                         
  -2   4  23        136.00        144.66         7.80 o                         
  -1   4  23          5.92          8.93         3.43 o                         
   0   4  23          7.87         -4.44         4.44 o                         
  -5   5  23         76.19         74.84         9.24 o                         
  -4   5  23          2.97         -2.51         3.41 o                         
  -3   5  23        173.06        162.43         9.62 o                         
  -2   5  23         39.26         42.09         5.38 o                         
  -1   5  23        407.75        427.50        23.49 o                         
  -7   0  24         49.44         32.90        10.03 o                         
  -6   0  24         12.66         23.07         6.77 o                         
  -5   0  24        481.58        489.66        19.81 o                         
  -4   0  24         52.80         36.04         5.32 o                         
  -3   0  24        713.52        771.39        24.86 o                         
  -2   0  24         66.25         65.01         8.47 o                         
  -1   0  24        494.38        505.13        19.52 o                         
   0   0  24        110.66        130.63        17.42 o                         
   1   0  24        111.53         67.46        22.79 o                         
  -7   1  24        104.31        113.23        10.42 o                         
  -6   1  24         64.38         62.62         7.40 o                         
  -5   1  24         31.13         28.28         4.07 o                         
  -4   1  24         42.21         41.77         4.23 o                         
  -3   1  24          0.60          1.92         2.97 o                         
  -2   1  24        545.48        578.80        14.10 o                         
  -1   1  24          9.06         10.56         3.06 o                         
   0   1  24        149.37        165.15        16.05 o                         
   1   1  24        116.80        114.69        27.55 o                         
  -7   2  24         20.62         26.72         7.98 o                         
  -6   2  24          1.11         11.99         6.81 o                         
  -5   2  24          3.18          6.64         4.79 o                         
  -4   2  24          4.15          9.34         3.87 o                         
  -3   2  24         90.22        101.08         6.28 o                         
  -2   2  24         56.98         58.54         4.80 o                         
  -1   2  24        179.91        187.20        11.27 o                         
   0   2  24          0.62         13.05         9.77 o                         
   1   2  24         17.34         13.52         7.09 o                         
  -6   3  24        199.72        192.88        14.19 o                         
  -5   3  24          0.11          1.12         3.84 o                         
  -4   3  24          0.02         -0.02         3.37 o                         
  -3   3  24        108.63        121.94         8.67 o                         
  -2   3  24         86.37         86.32         8.59 o                         
  -1   3  24          1.45         -1.71         5.72 o                         
   0   3  24         42.74         22.13        13.17 o                         
  -5   4  24        429.76        493.63        32.57 o                         
  -4   4  24         89.70        107.28         9.08 o                         
  -3   4  24          2.87         -0.83         4.05 o                         
  -2   4  24          7.84          2.41         6.97 o                         
  -6   1  25         36.95         44.69         7.60 o                         
  -5   1  25         12.21          5.94         7.74 o                         
  -4   1  25         17.53         17.78         5.72 o                         
  -3   1  25         71.33         61.60         9.50 o                         
  -2   1  25         32.59         41.42        12.67 o                         
  -1   1  25         12.99          6.60         6.37 o                         
  -5   2  25        116.68        118.94        12.61 o                         
  -4   2  25        212.55        215.76        16.74 o                         
  -3   2  25         25.05         22.43         8.84 o                         
  -2   2  25        109.96        145.44        18.44 o                         
  -1   2  25          1.59          6.14        10.12 o                         
  -4   3  25        118.08        131.66        28.50 o                         
  -3   3  25         61.40         56.80        22.75 o                         
                                                                                
